# Supplementary material for: HDAC6 deacetylates TRIM56 to negatively regulate cGAS-STING-mediated type I interferon responses
Source: EMBO Rep. 2025 Jan 2;26(3):720–47. doi: 10.1038/s44319-024-00358-5 (PMC11811133; doi:10.1038/s44319-024-00358-5)
Supplement: Supplementary file 3 — Dataset EV1 [file 44319_2024_358_MOESM3_ESM.xlsx]

## Sheet: Key
Dataset EV1 for Zeng et al.
Experiment #1 Study Design
	This label free quantification Experiment indentified HDAC6 interaction proteins in 0h (N2a), 2h, 4h, 6h of HSV-1 infection.
Tab 2: HDAC6 interaction protein in normal cells
	"HDAC6 targets" indicates the UniProt database (www.uniprot.org) accession for a protein that is interact with HDAC6
	"target gene name" indicates the Gene Symbol of interaction proteins
	"SaintScore" indicates the s probability score for a bait-prey interaction create by Saint software.
	"FoldChange of sample:IgG" Fold Change for the indicated sample comparison
Tab 3: HDAC6 interaction protein in 2 hours HSV-1 infected cells
	"HDAC6 targets" indicates the UniProt database (www.uniprot.org) accession for a protein that is interact with HDAC6
	"target gene name" indicates the Gene Symbol of interaction proteins
	"SaintScore" indicates the s probability score for a bait-prey interaction create by Saint software.
	"FoldChange of sample:IgG" Fold Change for the indicated sample comparison
Tab 4: HDAC6 interaction protein in 4 hours HSV-1 infected cells
	"HDAC6 targets" indicates the UniProt database (www.uniprot.org) accession for a protein that is interact with HDAC6
	"target gene name" indicates the Gene Symbol of interaction proteins
	"SaintScore" indicates the s probability score for a bait-prey interaction create by Saint software.
	"FoldChange of sample:IgG" Fold Change for the indicated sample comparison
Tab 5: HDAC6 interaction protein in 6 hours HSV-1 infected cells
	"HDAC6 targets" indicates the UniProt database (www.uniprot.org) accession for a protein that is interact with HDAC6
	"target gene name" indicates the Gene Symbol of interaction proteins
	"SaintScore" indicates the s probability score for a bait-prey interaction create by Saint software.
	"FoldChange of sample:IgG" Fold Change for the indicated sample comparison
Tab 6: HDAC6 interaction virus protein in 0h (N2a), 2h, 4h, 6h of HSV-1 infection.
	"target gene name" indicates the Gene Symbol of interaction proteins
	"Protein description" indicates the UniProt protein description for the target protein
	Columns C-L indicates the abundance of a given protein in each sample (columns C-L)

## Sheet: N2a
HDAC6 targets	target gene name	SaintScore	FoldChange of sample:IgG
A2A6Q5	Cdc27	1	86605
A2A6T1	Cdr2l	1	286870
A2A8L5	Ptprf	1	33705
A2A8U2	Tmem201	1	66195
A2A935	Prdm16	1	12.31
A2ADA5	Pusl1	1	82315
A2AFS3	Elapor1	1	42880
A2AG50	Map7d2	1	30240
A2AGT5	Ckap5	1	218175
A2AHC3	Camsap1	1	41615
A2AHG0	Lzts3	1	14445
A2AI08	Tprn	1	10140
A2AIL4	Ndufaf6	1	50410
A2AIV2	Virma	1	40365
A2AJI0	Map7d1	1	27970
A2AKB4	Frmpd1	1	201425
A2AKX3	Setx	1	58965
A2AN08	Ubr4	1	295530
A2APB8	Tpx2	1	123810
A2AQ25	Skt	1	37570
A2AR02	Ppig	1	140390
A2ASZ8	Slc25a25	1	13135
A2BDX3	Mocs3	1	93335
A2BH40	Arid1a	1	69490
B1AR13	Cisd3	1	186050
B1AUE5	Pex10	1	288225
B1AY10	Nfx1	1	23110
B1AY13	Usp24	1	193465
B2RQC6	Cad	1	319630
B2RR83	Ythdc2	1	10845
B2RX12	Abcc3	1	44420
B2RX14	Tut4	1	81435
B2RXS4	Plxnb2	1	146445
B2RY56	Rbm25	1	199080
B7ZMP1	Xpnpep3	1	87470
B7ZNG0	Kif7	1	124525
B7ZNG4	Troap	1	125160
B9EHT4	Clip3	1	51635
B9EJ86	Osbpl8	1	63430
B9EJR8	Dnaaf5	1	25420
C0HKD8	Mfap1a	1	48710
D3YWQ0	Dgki	1	243225
D3YYU8	Obsl1	1	236925
D3Z2R5	Selenon	1	45500
E1U8D0	Soga1	1	84915
E9PV24	Fga	1	266100
E9PVA8	Gcn1	1	292880
E9PVB5	Ttc17	1	20695
E9PVX6	Mki67	1	30495
E9PZJ8	Ascc3	1	85225
E9Q1P8	Irf2bp2	1	37480
E9Q3L2	Pi4ka	1	133020
E9Q414	Apob	1	181485
E9Q5G3	Kif23	1	226060
E9Q5K9	Ythdc1	1	82830
E9Q634	Myo1e	1	165465
E9Q7E2	Arid2	1	21585
E9Q8D0	Dnajc21	1	76670
E9Q9R9	Dlg5	1	66170
E9QAG8	Znf431	1	7310
F6ZDS4	Tpr	1	161395
G3X9J0	Sipa1l3	1	302155
G5E829	Atp2b1	1	1.62
G5E870	Trip12	1	53435
L0N7N1	Kif14	1	51480
O08528	Hk2	1	142385
O08547	Sec22b	1	37835
O08573	Lgals9	1	173385
O08582	Gtpbp1	1	1.54
O08599	Stxbp1	1	276950
O08688	Capn5	1	258160
O08709	Prdx6	1	217975
O08747	Unc5c	1	109630
O08749	Dld	1	228115
O08784	Tcof1	1	2.1
O08788	Dctn1	1	95430
O08791	Ebf3	1	123710
O08807	Prdx4	1	171395
O08810	Eftud2	1	213995
O08848	RO60	1	60200
O08908	Pik3r2	1	73155
O08915	Aip	1	31780
O08992	Sdcbp	1	319955
O09010	Lfng	1	135050
O09012	Pex5	1	84365
O09044	Snap23	1	59920
O09100	Gata2	1	317065
O09106	Hdac1	1	179960
O09174	Amacr	1	74700
O35126	Atn1	1	44575
O35130	Emg1	1	24125
O35144	Terf2	1	54905
O35218	Cpsf2	1	156700
O35226	Psmd4	1	114390
O35250	Exoc7	1	115400
O35344	Kpna3	1	198290
O35379	Abcc1	1	84385
O35382	Exoc4	1	133225
O35465	Fkbp8	1	194880
O35492	Clk3	1	101605
O35493	Clk4	1	11395
O35526	Stx1a	1	84055
O35593	Psmd14	1	135935
O35594	Ift81	1	46860
O35598	Adam10	1	66730
O35643	Ap1b1	1	182900
O35658	C1qbp	1	11880
O35668	Hap1	1	273495
O35682	Myadm	1	160245
O35691	Pnn	1	211925
O35709	Enc1	1	244825
O35710	Noct	1	63220
O35711	Ppfibp2	1	225420
O35857	Timm44	1	48015
O35864	Cops5	1	127475
O35903	Ccl25	1	33080
O35972	Mrpl23	1	235835
O54734	Ddost	1	4745
O54774	Ap3d1	1	299110
O54781	Srpk2	1	136545
O54784	Dapk3	1	13080
O54785	Limk2	1	255705
O54825	Bysl	1	66755
O54833	Csnk2a2	1	81400
O54865	Gucy1b1	1	24430
O54908	Dkk1	1	267305
O54946	Dnajb6	1	195065
O54950	Prkag1	1	236840
O54962	Banf1	1	18.45
O55013	Trappc3	1	287235
O55028	Bckdk	1	85245
O55029	Copb2	1	129140
O55033	Nck2	1	101500
O55125	Nipsnap1	1	5580
O55135	Eif6	1	247170
O55143	Atp2a2	1	42200
O55187	Cbx4	1	92545
O55222	Ilk	1	14.53
O70133	Dhx9	1	52045
O70152	Dpm1	1	299405
O70161	Pip5k1c	1	61120
O70251	Eef1b	1	0.38
O70252	Hmox2	1	30205
O70293	Grk6	1	9350
O70310	Nmt1	1	45775
O70378	Emc8	1	167420
O70422	Gtf2h4	1	167880
O70435	Psma3	1	232220
O70443	Gnaz	1	76165
O70472	Tmem131	1	63720
O70475	Ugdh	1	6.47
O70551	Srpk1	1	207090
O70579	Slc25a17	1	281340
O70591	Pfdn2	1	217125
O88286	Wiz	1	124155
O88291	Znf326	1	175800
O88379	Baz1a	1	139415
O88441	Mtx2	1	243185
O88456	Capns1	1	167485
O88487	Dync1i2	1	199780
O88532	Zfr	1	178990
O88543	Cops3	1	41250
O88544	Cops4	1	237520
O88545	Cops6	1	148155
O88700	Blm	1	32990
O88712	Ctbp1	1	225145
O88746	Tom1	1	61050
O88783	F5	1	229600
O88796	Rpp30	1	68305
O88839	Adam15	1	269045
O88844	Idh1	1	113985
O88874	Ccnk	1	51000
O88910	Mpp3	1	92200
O88952	Lin7c	1	190085
O88967	Yme1l1	1	88020
O89001	Cpd	1	50115
O89053	Coro1a	1	61820
O89079	Cope	1	299930
O89090	Sp1	1	39320
O89112	Lancl1	1	167430
P00375	Dhfr	1	95865
P01027	C3	1	166995
P01630		1	24875
P01635		1	217430
P01636		1	17695
P01644		1	217990
P01660		1	321550
P01680		1	89685
P01723		1	133085
P01787		1	37040
P01796		1	246030
P01806		1	258075
P01837	Igkc	1	0.2
P01843		1	76845
P01844	Iglc2	1	238020
P01868	Ighg1	1	27285
P01872	Ighm	1	252845
P01878		1	44630
P01887	B2m	1	27480
P01901	H2-K1	1	10440
P03930	Mtatp8	1	196855
P03976		1	88035
P03987		1	207560
P04104	Krt1	1	2.07
P04627	Araf	1	218030
P05064	Aldoa	1	1.72
P05132	Prkaca	1	55320
P05214	Tuba3a	1	20695
P06795	Abcb1b	1	64940
P07091	S100a4	1	127400
P07214	Sparc	1	260265
P07742	Rrm1	1	190540
P08030	Aprt	1	131660
P08043	Zfp2	1	21795
P08207	S100a10	1	129000
P08556	Nras	1	150525
P08730	Krt13	1	7.61
P09055	Itgb1	1	28310
P09535	Igf2	1	247205
P09541	Myl4	1	236815
P09633	Hoxc9	1	23885
P0C0S6	H2az1	1	15.59
P0DPD9	Eef1akmt4-Ece2	1	85680
P10404		1	235545
P10605	Ctsb	1	20845
P10833	Rras	1	153285
P10852	Slc3a2	1	133400
P10922	H1-0	1	0.86
P11103	Parp1	1	53460
P11157	Rrm2	1	48985
P11214	Plat	1	64275
P11276	Fn1	1	69470
P11440	Cdk1	1	6.15
P11881	Itpr1	1	193345
P12023	App	1	31450
P12367	Prkar2a	1	283005
P12787	Cox5a	1	254055
P12849	Prkar1b	1	110740
P13011	Scd2	1	108960
P13020	Gsn	1	37.75
P13439	Umps	1	294290
P13595	Ncam1	1	100545
P13705	Msh3	1	43445
P13864	Dnmt1	1	23910
P14069	S100a6	1	2.43
P14131	Rps16	1	2.08
P14152	Mdh1	1	19350
P14206	Rpsa	1	25935
P14211	Calr	1	20.73
P14576	Srp54	1	35355
P14685	Psmd3	1	266565
P14733	Lmnb1	1	80885
P15307	Rel	1	36715
P16125	Ldhb	0.99	1.91
P16330	Cnp	1	69230
P16460	Ass1	1	312885
P17225	Ptbp1	1	311880
P17427	Ap2a2	1	221045
P17710	Hk1	1	73715
P17918	Pcna	1	175545
P18155	Mthfd2	1	195540
P18242	Ctsd	1	15465
P19157	Gstp1	1	104305
P19221	F2	1	48960
P19536	Cox5b	1	238135
P19783	Cox4i1	1	27310
P19973	Lsp1	1	139315
P20357	Map2	1	21410
P20444	Prkca	1	173715
P20918	Plg	1	110435
P21279	Gnaq	1	253120
P21460	Cst3	1	274755
P21619	Lmnb2	1	127620
P21981	Tgm2	1	5155
P22315	Fech	1	16405
P22437	Ptgs1	1	34620
P22682	Cbl	1	23630
P23116	Eif3a	1	201780
P23198	Cbx3	1	88295
P23249	Mov10	1	162800
P23475	Xrcc6	1	190520
P24288	Bcat1	1	31405
P24788	Cdk11b	1	247815
P24860	Ccnb1	1	52870
P25911	Lyn	1	116965
P25976	Ubtf	1	166025
P26039	Tln1	1	52395
P26041	Msn	1	100350
P26043	Rdx	1	6045
P26231	Ctnna1	1	32310
P26339	Chga	1	83355
P26516	Psmd7	1	323625
P26638	Sars1	1	247610
P26883	Fkbp1a	1	163240
P27046	Man2a1	1	35530
P27048	Snrpb	1	2.7
P27546	Map4	1	141630
P27600	Gna12	1	55980
P27612	Plaa	1	264410
P27641	Xrcc5	1	90895
P27773	Pdia3	1	3.01
P27808	Mgat1	1	9720
P28322	Etv4	1	91980
P28474	Adh5	1	34835
P28658	Atxn10	1	135440
P28660	Nckap1	1	283990
P28665	Mug1	1	8.6
P28738	Kif5c	1	83205
P28740	Kif2a	1	18.75
P28741	Kif3a	1	36660
P28798	Grn	1	131485
P28867	Prkcd	1	77765
P29341	Pabpc1	1	2.06
P29699	Ahsg	1	24105
P29758	Oat	1	32400
P30416	Fkbp4	1	119350
P30658	Cbx2	1	16050
P31230	Aimp1	1	245255
P31324	Prkar2b	1	136925
P32233	Drg1	1	192310
P32648	Vip	1	25615
P32921	Wars1	1	128225
P33174	Kif4	1	115390
P33611	Pola2	1	23145
P34152	Ptk2	1	64770
P35123	Usp4	1	122485
P35278	Rab5c	1	29245
P35282	Rab21	1	118135
P35285	Rab22a	1	125760
P35293	Rab18	1	174635
P35487	Pdha2	1	159690
P35546	Ret	1	28670
P35601	Rfc1	1	313035
P35831	Ptpn12	1	63265
P36536	Sar1a	1	109455
P37040	Por	1	122235
P37889	Fbln2	1	126875
P37913	Lig1	1	84370
P39053	Dnm1	1	43435
P39054	Dnm2	1	105455
P39429	Traf2	1	51870
P39447	Tjp1	1	77.59
P39749	Fen1	1	204855
P40142	Tkt	1	38640
P40630	Tfam	1	77170
P40749	Syt4	1	74550
P40764	Dlx2	1	78280
P41216	Acsl1	1	26445
P42128	Foxk1	1	26635
P42208	Septin2	1	83375
P42669	Pura	1	300270
P43247	Msh2	1	27335
P43252	Ptgir	1	38530
P45376	Akr1b1	1	14600
P45878	Fkbp2	1	21130
P46061	Rangap1	1	97010
P46062	Sipa1	1	179805
P46471	Psmc2	1	58065
P46638	Rab11b	1	276930
P46664	Adss2	1	34160
P46718	Pdcd2	1	287495
P46935	Nedd4	1	169600
P46978	Stt3a	1	154990
P47738	Aldh2	1	166380
P47740	Aldh3a2	1	35460
P47758	Srprb	1	94410
P47811	Mapk14	1	103490
P47856	Gfpt1	1	233750
P47911	Rpl6	1	3.16
P47964	Rpl36	1	78355
P48024	Eif1	1	51150
P48193	Epb41	1	61675
P48678	Lmna	1	2.9
P48722	Hspa4l	1	23185
P48725	Pcnt	1	211130
P49025	Cit	1	30800
P49717	Mcm4	1	120820
P49813	Tmod1	1	26890
P49962	Srp9	1	127130
P50136	Bckdha	1	296815
P50247	Ahcy	1	45455
P50516	Atp6v1a	1	270670
P50518	Atp6v1e1	1	300145
P50544	Acadvl	1	39485
P51150	Rab7a	1	242110
P51174	Acadl	1	139225
P51807	Dynlt1	1	74640
P51863	Atp6v0d1	1	249770
P51912	Slc1a5	1	136445
P52293	Kpna2	1	5295
P52332	Jak1	1	47395
P52431	Pold1	1	110820
P52432	Polr1c	1	106780
P52479	Usp10	1	248990
P52480	Pkm	1	1.81
P52651	Rhox5	1	2.12
P53395	Dbt	1	287880
P53564	Cux1	1	119355
P53569	Cebpz	1	24525
P53986	Slc16a1	1	12505
P53994	Rab2a	1	144570
P53996	Cnbp	1	8.23
P54071	Idh2	1	19650
P54103	Dnajc2	1	94635
P54116	Stom	1	106590
P54276	Msh6	1	22030
P54729	Nub1	1	57100
P54822	Adsl	1	105015
P54923	Adprh	1	190100
P55002	Mfap2	1	260330
P55096	Abcd3	1	285120
P55258	Rab8a	1	35925
P55821	Stmn2	1	200045
P56183	Rrp1	1	54230
P56399	Usp5	1	131920
P56960	Exosc10	1	113570
P57724	Pcbp4	1	85580
P57774	Npy	1	117715
P57776	Eef1d	1	5.5
P57784	Snrpa1	1	312015
P57787	Slc16a3	1	129800
P58064	Mrps6	1	154670
P58389	Ptpa	1	45830
P58468	Fam207a	1	87770
P58501	Paxbp1	1	24485
P58742	Aaas	1	255975
P58854	Tubgcp3	1	20555
P58871	Tnks1bp1	1	17860
P59110	Senp1	1	30920
P59242	Cgn	1	60740
P59281	Arhgap39	1	21750
P59326	Ythdf1	1	21.1
P59470	Polr3b	1	49670
P59708	Sf3b6	1	20400
P60469	Ppfia3	1	93725
P60764	Rac3	1	4.63
P60879	Snap25	1	111520
P60898	Polr2i	1	26470
P61022	Chp1	1	230805
P61027	Rab10	1	34720
P61087	Ube2k	1	46000
P61211	Arl1	1	168870
P61222	Abce1	1	79650
P61255	Rpl26	1	2.42
P61290	Psme3	1	140080
P61327	Magoh	1	113200
P61620	Sec61a1	1	59025
P61750	Arf4	1	254685
P61965	Wdr5	1	305405
P62069	Usp46	1	54190
P62071	Rras2	1	165970
P62075	Timm13	1	109615
P62192	Psmc1	1	204425
P62305	Snrpe	1	281150
P62307	Snrpf	1	229290
P62309	Snrpg	1	300770
P62311	Lsm3	1	297140
P62315	Snrpd1	1	36895
P62320	Snrpd3	1	0.86
P62331	Arf6	1	293405
P62334	Psmc6	1	255735
P62482	Kcnab2	1	126260
P62715	Ppp2cb	1	270285
P62717	Rpl18a	1	389.88
P62743	Ap2s1	1	92840
P62751	Rpl23a	1	4.48
P62774	Mtpn	1	20405
P62814	Atp6v1b2	1	11435
P62823	Rab3c	1	172360
P62827	Ran	1	237.66
P62835	Rap1a	1	120915
P62862	Fau	1	205070
P62874	Gnb1	1	1720
P62876	Polr2l	1	87915
P62878	Rbx1	1	199400
P62900	Rpl31	1	22.64
P62911	Rpl32	1	56375
P62915	Gtf2b	1	141910
P62962	Pfn1	1	74160
P62996	Tra2b	1	268805
P63034	Cyth2	1	285455
P63089	Ptn	1	161895
P63101	Ywhaz	1	5.75
P63154	Crnkl1	1	50485
P63166	Sumo1	1	179900
P63213	Gng2	1	91930
P63242	Eif5a	1	7.13
P63271	Supt4h1a	1	170470
P63276	Rps17	1	99320
P63280	Ube2i	1	25195
P63321	Rala	1	49270
P63328	Ppp3ca	1	230225
P69566	Ranbp9	1	39230
P70182	Pip5k1a	1	177910
P70188	Kifap3	1	22460
P70255	Nfic	1	160255
P70265	Pfkfb2	1	173275
P70279	Surf6	1	139315
P70280	Vamp7	1	46210
P70290	Mpp1	1	32355
P70296	Pebp1	1	75610
P70297	Stam	1	19805
P70303	Ctps2	1	50800
P70318	Tial1	1	20865
P70333	Hnrnph2	1	173960
P70335	Rock1	1	68315
P70398	Usp9x	1	152555
P70404	Idh3g	1	153865
P70670	Naca	1	172560
P70677	Casp3	1	7385
P70698	Ctps1	1	136285
P70699	Gaa	1	164005
P70700	Polr1b	1	129880
P80313	Cct7	1	1.87
P80314	Cct2	1	1008.04
P80317	Cct6a	1	3.45
P81122	Irs2	1	285015
P82198	Tgfbi	1	225045
P83510	Tnik	1	176470
P83741	Wnk1	1	13395
P83877	Txnl4a	1	130510
P83882	Rpl36a	1	1.15
P83887	Tubg1	1	110425
P83940	Eloc	1	66695
P84075	Hpca	1	17185
P84091	Ap2m1	1	201765
P84104	Srsf3	1	70925
P97310	Mcm2	1	64840
P97311	Mcm6	1	140380
P97314	Csrp2	1	189225
P97315	Csrp1	1	21800
P97357	Taf1a	1	26140
P97366	Evi5	1	43495
P97371	Psme1	1	43000
P97377	Cdk2	1	127550
P97386	Lig3	1	111125
P97390	Vps45	1	20535
P97427	Crmp1	1	305630
P97432	Nbr1	1	219285
P97452	Bop1	1	185570
P97467	Pam	1	195770
P97470	Ppp4c	1	70530
P97479	Myo7a	1	218745
P97742	Cpt1a	1	23915
P97760	Polr2c	1	94010
P97770	Thumpd3	1	176785
P97789	Xrn1	1	25185
P97801	Smn1	1	83795
P97807	Fh	1	68645
P97820	Map4k4	1	136090
P97868	Rbbp6	1	42915
P98063	Bmp1	1	246370
P98083	Shc1	1	36920
P98203	Arvcf	1	40650
P99026	Psmb4	1	83230
P99028	Uqcrh	1	186840
Q00547	Hmmr	1	293615
Q01405	Sec23a	1	35.79
Q01730	Rsu1	1	281205
Q02614	Sap30bp	1	120585
Q02819	Nucb1	1	195755
Q02853	Mmp11	1	107870
Q03141	Mark3	1	284140
Q03147	Cdk7	1	148845
Q03173	Enah	1	298510
Q03265	Atp5f1a	1	9.58
Q03963	Eif2ak2	1	54435
Q04447	Ckb	1	42000
Q04692	Smarcad1	1	17520
Q04736	Yes1	1	7475
Q04750	Top1	1	260935
Q04841	Mpg	1	84780
Q05186	Rcn1	1	1.79
Q05512	Mark2	1	264305
Q05915	Gch1	1	12885
Q05920	Pc	1	14970
Q05CL8	Larp7	1	281750
Q05D44	Eif5b	1	126990
Q06890	Clu	1	64370
Q07076	Anxa7	1	77870
Q07139	Ect2	1	174785
Q07231	Zscan21	1	18760
Q07417	Acads	1	146560
Q07832	Plk1	1	130770
Q08775	Runx2	1	307230
Q08879	Fbln1	1	149200
Q08943	Ssrp1	1	31660
Q09143	Slc7a1	1	150225
Q0KL02	Trio	1	29560
Q0P678	Zc3h18	1	77340
Q0VBD2	Mcm10	1	46520
Q0VBL3	Rbm15	1	65575
Q0VGY8	Tanc1	1	40970
Q14AI6	Rpusd3	1	56875
Q14B46	Rtkn2	1	31515
Q14C51	Ptcd3	1	57975
Q2YDW2	Msto1	1	111160
Q31125	Slc39a7	1	1.7
Q32MW3	Acot10	1	67335
Q3TCH7	Cul4a	1	98600
Q3TDN2	Faf2	1	143540
Q3TDQ1	Stt3b	1	166515
Q3TFK5	Gpatch4	1	72750
Q3THK7	Gmps	1	318840
Q3THS6	Mat2a	1	190835
Q3TIX9	Usp39	1	166680
Q3TJD7	Pdlim7	1	32565
Q3TKR3	Nlrp4c	1	285205
Q3TKT4	Smarca4	1	239275
Q3TLH4	Prrc2c	1	1.18
Q3TLR7	Dtl	1	46945
Q3TMX7	Qsox2	1	86715
Q3TPX4	Exoc5	1	31160
Q3TRR0	Map9	1	40340
Q3TSG4	Alkbh5	1	70040
Q3TTA7	Cblb	1	23255
Q3TUH1	Tamm41	1	45660
Q3TWL2	Pip4p1	1	7465
Q3TXS7	Psmd1	1	178255
Q3TYD6	Lmtk2	1	51785
Q3TZX3	Slc25a33	1	26700
Q3TZZ7	Esyt2	1	38075
Q3U182	Crtc2	1	57085
Q3U1N2	Srebf2	1	39230
Q3U2K0	Fam193b	1	11305
Q3U308	Ctu2	1	26015
Q3U3T8	Wdr62	1	96110
Q3U821	Wdr75	1	4745
Q3UA06	Trip13	1	176925
Q3UB74	Tbrg1	1	2020
Q3UDE2	Ttll12	1	186380
Q3UFB2	Znhit6	1	127370
Q3UFM5	Nom1	1	122815
Q3UFY8	Trmt10c	1	305945
Q3UGC7	Eif3j1	1	70830
Q3UH60	Dip2b	1	62415
Q3UHK8	Tnrc6a	1	39095
Q3UHL1	Camkv	1	145430
Q3UHU5	Mtcl1	1	104655
Q3UHX9	Spout1	1	15405
Q3UJB9	Edc4	1	183585
Q3UKC1	Tax1bp1	1	28325
Q3UKJ7	Smu1	1	97285
Q3ULD5	Mccc2	1	38225
Q3UM18	Lsg1	1	260990
Q3UMC0	Spata5	1	294080
Q3UMG5	Lrch2	1	259825
Q3UMQ8	Naf1	1	21810
Q3UMT1	Ppp1r12c	1	185180
Q3UMU9	Hdgfl2	1	189675
Q3UN04	Usp30	1	151300
Q3UPF5	Zc3hav1	1	3670
Q3UPH7	Arhgef40	1	110505
Q3UPL0	Sec31a	1	60120
Q3UQ28	Pxdn	1	266150
Q3UQ44	Iqgap2	1	221535
Q3URQ0	Tex10	1	16645
Q3URU2	Peg3	1	34995
Q3UTQ8	Cdkl5	1	81600
Q3UU96	Cdc42bpa	1	63375
Q3UUQ7	Pgap1	1	8755
Q3UW53	Niban1	1	37095
Q3UWW6	Gas2l3	1	124810
Q3UYV9	Ncbp1	1	238510
Q3V1H1	Ckap2	1	111555
Q3V1V3	Esf1	1	27055
Q3V300	Kif22	1	152275
Q3V3R1	Mthfd1l	1	311695
Q497V5	Srbd1	1	32960
Q4FK66	Prpf38a	1	255860
Q4FZC9	Syne3	1	32530
Q4FZF3	Ddx49	1	59975
Q4KML4	Abracl	1	155900
Q4U2R1	Herc2	1	39935
Q4VA53	Pds5b	1	63110
Q4VBE8	Wdr18	1	267680
Q501J6	Ddx17	1	4320
Q505D1	Ankrd28	1	141580
Q505D7	Opa3	1	138135
Q505F5	Lrrc47	1	232865
Q52KG5	Kif26a	1	8215
Q52KR3	Prune2	1	110200
Q566J8	Coq8b	1	40530
Q569Z5	Ddx46	1	65630
Q571I4	Prag1	1	34315
Q5DTW2	Sfmbt2	1	41640
Q5DW34	Ehmt1	1	34040
Q5EG47	Prkaa1	1	219380
Q5F2E8	Taok1	1	71895
Q5HZI1	Mtus1	1	10975
Q5HZJ0	Drosha	1	95585
Q5NC05	Ttf2	1	33720
Q5NCC3	Trim41	1	20775
Q5NCQ5	Dph1	1	108715
Q5SFM8	Rbm27	1	132195
Q5SNZ0	Ccdc88a	1	19635
Q5SRX1	Tom1l2	1	144695
Q5SSI6	Utp18	1	104690
Q5SSW2	Psme4	1	55690
Q5SUF2	Luc7l3	1	204730
Q5SV80	Myo19	1	70735
Q5SW75	Ssh2	1	260780
Q5SWD9	Tsr1	1	111300
Q5SWP3	Nacad	1	55820
Q5SWU9	Acaca	1	62625
Q5SYD0	Myo1d	1	254340
Q5U430	Ubr3	1	44825
Q5U458	Dnajc11	1	169340
Q5U4C1	Gprasp1	1	317390
Q5XG71	Utp20	1	204685
Q5XJY4	Parl	1	142730
Q5XKN4	Jagn1	1	37395
Q60520	Sin3a	1	98935
Q60597	Ogdh	1	38375
Q60668	Hnrnpd	1	1.84
Q60692	Psmb6	1	207650
Q60715	P4ha1	1	94155
Q60722	Tcf4	1	110290
Q60737	Csnk2a1	1	228520
Q60751	Igf1r	1	42345
Q60790	Rasa3	1	171150
Q60809	Cnot7	1	55600
Q60838	Dvl2	1	159225
Q60848	Hells	1	91935
Q60864	Stip1	1	96260
Q60876	Eif4ebp1	1	82570
Q60899	Elavl2	1	3.52
Q60900	Elavl3	1	279655
Q60930	Vdac2	1	0.98
Q60931	Vdac3	1	246250
Q60932	Vdac1	1	164360
Q60954	Meis1	1	53235
Q60960	Kpna1	1	58840
Q60973	Rbbp7	1	233590
Q60996	Ppp2r5c	1	26840
Q61035	Hars1	1	104485
Q61039	Hand2	1	156140
Q61074	Ppm1g	1	181135
Q61081	Cdc37	1	148835
Q61103	Dpf2	1	197550
Q61136	Prpf4b	1	104000
Q61187	Tsg101	1	257500
Q61188	Ezh2	1	32315
Q61191	Hcfc1	1	59060
Q61210	Arhgef1	1	76605
Q61235	Sntb2	1	291915
Q61239	Fnta	1	46485
Q61249	Igbp1	1	147345
Q61263	Soat1	1	34115
Q61286	Tcf12	1	95145
Q61316	Hspa4	1	160445
Q61382	Traf4	1	42375
Q61464	Znf638	1	61020
Q61466	Smarcd1	1	159765
Q61474	Msi1	1	327470
Q61510	Trim25	1	205955
Q61581	Igfbp7	1	68650
Q61595	Ktn1	1	92460
Q61655	Ddx19a	1	27160
Q61699	Hsph1	1	0.1
Q61701	Elavl4	1	124030
Q61768	Kif5b	1	5.95
Q61838	Pzp	1	57360
Q61846	Melk	1	265280
Q61881	Mcm7	1	148365
Q62066	Phox2a	1	201095
Q62074	Prkci	1	49865
Q62093	Srsf2	1	44755
Q62158	Trim27	1	70940
Q62167	Ddx3x	1	1.17
Q62172	Ralbp1	1	19055
Q62186	Ssr4	1	128735
Q62193	Rpa2	1	234380
Q62280	Ss18	1	291325
Q62376	Snrnp70	1	221560
Q62392	Phlda1	1	26120
Q62417	Sorbs1	1	17210
Q62418	Dbnl	1	2.17
Q62419	Sh3gl1	1	58330
Q62432	Smad2	1	19615
Q62448	Eif4g2	1	64800
Q62465	Vat1	1	29275
Q62468	Vil1	1	169075
Q62523	Zyx	1	42980
Q63810	Ppp3r1	1	2755
Q63829	Commd3	1	25080
Q63850	Nup62	1	45915
Q64008	Rab34	1	23985
Q64012	Raly	1	0.88
Q640N1	Aebp1	1	82075
Q640N3	Arhgap30	1	114780
Q641P0	Actr3b	1	2.13
Q64310	Surf4	1	123030
Q64331	Myo6	1	56620
Q64337	Sqstm1	1	15.21
Q64364	Cdkn2a	1	44465
Q64378	Fkbp5	1	75895
Q64514	Tpp2	1	70760
Q64674	Srm	1	202460
Q64737	Gart	1	184700
Q66JQ7	Knl1	1	2960
Q66JV4	Rbm12b2	1	35625
Q68FE6	Ripor1	1	32975
Q68FL6	Mars1	1	31010
Q68G58	Apex2	1	100015
Q69Z38	Peak1	1	39210
Q69ZB0	Lrrcc1	1	45860
Q69ZF7	Cnnm4	1	31490
Q69ZH9	Arhgap23	1	17080
Q69ZR2	Hectd1	1	79685
Q69ZS7	Hbs1l	1	166395
Q69ZX6	Morc2a	1	77315
Q6A000	Kiaa0753	1	81930
Q6A009	Ltn1	1	118260
Q6A065	Cep170	1	9.24
Q6A068	Cdc5l	1	44900
Q6A0A9	FAM120A	1	137150
Q6A4J8	Usp7	1	188115
Q6DFV1	Ncapg2	1	121660
Q6DFV3	Arhgap21	1	150755
Q6DFW4	Nop58	1	200660
Q6DI86	Fastkd1	1	24695
Q6DID5	Pwwp3a	1	112630
Q6DVA0	Lemd2	1	131725
Q6GQT1	A2m	1	90845
Q6GQT9	Nomo1	1	54670
Q6GQX2	Nckap5l	1	211495
Q6IQX7	Chpf	1	290
Q6IR34	Gpsm1	1	80265
Q6KAR6	Exoc3	1	48750
Q6NSQ7	Ltv1	1	161295
Q6NTA4	Rragb	1	116215
Q6NVF9	Cpsf6	1	38625
Q6NXJ0	Wwc2	1	135855
Q6NXK5	Dusp11	1	91555
Q6NXY1	Tbc1d31	1	5.54
Q6NZF1	Zc3h11a	1	214845
Q6NZL0	Soga3	1	87325
Q6NZN0	Rbm26	1	70430
Q6NZQ2	Ddx31	1	148650
Q6P1B1	Xpnpep1	1	129370
Q6P1F6	Ppp2r2a	1	25.84
Q6P2B1	Tnpo3	1	35840
Q6P2K6	Ppp4r3a	1	55815
Q6P3A8	Bckdhb	1	137235
Q6P4T2	Snrnp200	1	287075
Q6P542	Abcf1	1	100290
Q6P5B0	Rrp12	1	224305
Q6P5D8	Smchd1	1	24870
Q6P5E4	Uggt1	1	300530
Q6P5F9	Xpo1	1	240720
Q6P9Q4	Fhod1	1	69260
Q6P9R1	Ddx51	1	150905
Q6P9R2	Oxsr1	1	102610
Q6PAJ1	Bcr	1	76880
Q6PAM1	Txlna	1	143810
Q6PAR5	Gapvd1	1	37245
Q6PB66	Lrpprc	1	94285
Q6PB93	Galnt2	1	167600
Q6PCM2	Ints6	1	10170
Q6PD26	Pigs	1	150215
Q6PDG5	Smarcc2	1	145895
Q6PDH0	Phldb1	1	162580
Q6PDI5	Ecpas	1	65840
Q6PDL0	Dync1li2	1	76820
Q6PDQ2	Chd4	1	145790
Q6PE01	Snrnp40	1	78645
Q6PEB6	Mob4	1	254955
Q6PFD9	Nup98	1	189965
Q6PG16	Hjurp	1	216295
Q6PGA0	Rcor3	1	146880
Q6PGC1	Dhx29	1	296160
Q6PGG6	Gnl3l	1	274320
Q6PGH1	Bud31	1	119145
Q6PGN3	Dclk2	1	113435
Q6PHN1	Ccdc57	1	123235
Q6PHN7	Tmem164	1	45955
Q6PHN9	Rab35	1	21180
Q6PHZ2	Camk2d	1	178320
Q6QI06	Rictor	1	32195
Q6RHR9	Magi1	1	147815
Q6S5C2	Gnptg	1	162825
Q6VH22	Ift172	1	7465
Q6WKZ8	Ubr2	1	102125
Q6ZPE2	Sbf1	1	182290
Q6ZPF4	Fmnl3	1	238625
Q6ZPG2	Wdr90	1	46385
Q6ZPL9	Ddx55	1	23945
Q6ZPR5	Smpd4	1	41030
Q6ZPR6	Ibtk	1	48910
Q6ZPZ3	Zc3h4	1	19620
Q6ZQ08	Cnot1	1	104910
Q6ZQ29	Taok2	1	89225
Q6ZQ73	Cand2	1	322800
Q6ZQH8	Nup188	1	20615
Q6ZWM4	Lsm8	1	76060
Q6ZWQ7	Spcs3	1	15715
Q6ZWR6	Syne1	1	11860
Q70FJ1	Akap9	1	11205
Q71LX4	Tln2	1	9915
Q75NR7	Recql4	1	35195
Q76I79	Ssh1	1	54050
Q76KJ5	Polr1g	1	116080
Q76MZ3	Ppp2r1a	1	156840
Q78HU3	Mvb12a	1	14865
Q78IK2	Atp5mk	1	248730
Q78JE5	Fbxo22	1	65660
Q78JN3	Eci3	1	25865
Q78PY7	Snd1	1	239400
Q78XF5	Ostc	1	93450
Q78ZA7	Nap1l4	1	111790
Q791T5	Mtch1	1	298230
Q7M732	Rtl1	1	41495
Q7TMB8	Cyfip1	1	203875
Q7TMF2	Eri1	1	10200
Q7TMM9	Tubb2a	1	144360
Q7TMY8	Huwe1	1	14240
Q7TN75	Peg10	1	232750
Q7TNV0	Dek	1	6.67
Q7TPH6	Mycbp2	1	223935
Q7TPW1	Nexn	1	3.64
Q7TQE6	Maco1	1	71595
Q7TQG1	Plekha6	1	258205
Q7TQH0	Atxn2l	1	13.53
Q7TQK4	Exosc3	1	167410
Q7TS74	Ckap2l	1	84490
Q7TSC1	Prrc2a	1	171885
Q7TSG1	Cep120	1	47730
Q7TSH4	Ccp110	1	101210
Q7TSI0	Znf12	1	24055
Q7TSI3	Ppp6r1	1	74320
Q7TSJ2	Map6	1	11.62
Q7TSV9	Enkd1	1	98760
Q7TSY8	Sgo2	1	69495
Q7TT37	Elp1	1	321755
Q7TT50	Cdc42bpb	1	147585
Q80SY4	Mib1	1	180750
Q80SZ7	Gng5	1	225270
Q80T85	Dcaf5	1	13100
Q80TE0	Rpap1	1	198930
Q80TE4	Sipa1l2	1	193765
Q80TH2	Erbin	1	184555
Q80TL7	Mon2	1	32190
Q80TM9	Nisch	1	69270
Q80TN4	Dnajc16	1	197620
Q80TP3	Ubr5	1	160195
Q80TQ2	Cyld	1	37930
Q80TR8	Dcaf1	1	242990
Q80TV8	Clasp1	1	15.05
Q80TZ9	Rere	1	80270
Q80U04	Pja2	1	39865
Q80U40	Rimbp2	1	199160
Q80U78	Pum1	1	14270
Q80U93	Nup214	1	34815
Q80U95	Ube3c	1	120620
Q80UM7	Mogs	1	169395
Q80UU2	Rpp38	1	194435
Q80UW2	Fbxo2	1	150270
Q80UW5	Cdc42bpg	1	10910
Q80UW8	Polr2e	1	6.05
Q80UZ2	Sdad1	1	99750
Q80V53	Chst14	1	113945
Q80V62	Fancd2	1	32535
Q80VI1	Trim56	1	62755
Q80VQ0	Aldh3b1	1	12895
Q80W00	Ppp1r10	1	86555
Q80WJ7	Mtdh	1	18.83
Q80WQ2	Vac14	1	110495
Q80X41	Vrk1	1	174270
Q80X73	Pelo	1	294830
Q80X85	Mrps7	1	6.63
Q80XC2	Trmt61a	1	13675
Q80XC3	Usp6nl	1	50595
Q80XI3	Eif4g3	1	326100
Q80XI4	Pip4k2b	1	116385
Q80XN0	Bdh1	1	97855
Q80XP8	Fam76b	1	98845
Q80Y19	Arhgap11a	1	217310
Q80Y24	Prickle2	1	51980
Q80Y44	Ddx10	1	30925
Q80Y83	Dixdc1	1	118135
Q80YE7	Dapk1	1	137115
Q80YR4	Znf598	1	85490
Q80YR9	Rbm12b1	1	237100
Q80YV3	Trrap	1	38915
Q80YV4	Pank4	1	36990
Q80Z25	Ofd1	1	103430
Q80ZK0	Mrps10	1	296985
Q80ZK9	Wdtc1	1	34320
Q80ZS3	Mrps26	1	119675
Q80ZW2	Them6	1	127660
Q810A7	Ddx42	1	54300
Q810D6	Grwd1	1	262220
Q810U5	Ccdc50	1	52790
Q811D0	Dlg1	1	135770
Q8BFQ4	Wdr82	1	2.18
Q8BFV2	Pcid2	1	49540
Q8BFY6	Pef1	1	178040
Q8BFZ3	Actbl2	1	146540
Q8BFZ9	Erlin2	1	193425
Q8BG17	Nol12	1	220560
Q8BG32	Psmd11	1	133265
Q8BG79	Cwf19l2	1	8530
Q8BG80	Fbxo46	1	133105
Q8BGA5	Krr1	1	178790
Q8BGA9	Oxa1l	1	109190
Q8BGB7	Enoph1	1	8890
Q8BGC9	Creg2	1	98095
Q8BGD0		1	29550
Q8BGD9	Eif4b	1	17.15
Q8BGF3	Dnaaf10	1	36260
Q8BGG7	Ubash3b	1	75140
Q8BGH2	Samm50	1	6.34
Q8BGQ7	Aars1	1	146410
Q8BGR9	Ublcp1	1	86720
Q8BGS0	Mak16	1	19735
Q8BGS1	Epb41l5	1	23580
Q8BGS2	Bola2	1	93130
Q8BGT5	Gpt2	1	109420
Q8BGT7	Smndc1	1	115030
Q8BGX2	Timm29	1	36215
Q8BGZ4	Cdc23	1	58835
Q8BH04	Pck2	1	59650
Q8BH15	Cnot10	1	62915
Q8BH43	Wasf2	1	32920
Q8BH57	Wdr48	1	29350
Q8BH74	Nup107	1	106830
Q8BH95	Echs1	1	269260
Q8BHB4	Wdr3	1	191040
Q8BHC4	Dcakd	1	120795
Q8BHD8	Pcmtd2	1	42270
Q8BHE0	Prr11	1	85935
Q8BHF7	Pgs1	1	108755
Q8BHG9	Cggbp1	1	127260
Q8BHI7	Elovl5	1	36345
Q8BHL3	Tbc1d10b	1	32755
Q8BHL5	Elmo2	1	25690
Q8BHN0	Ppm1l	1	251215
Q8BHN3	Ganab	1	3.01
Q8BHR8		1	135715
Q8BHS3	Rbm22	1	272720
Q8BIA4	Fbxw8	1	182015
Q8BIE6	Frmd4a	0.89	5.55
Q8BIQ5	Cstf2	1	46650
Q8BIW1	Prune1	1	14090
Q8BJ71	Nup93	1	32985
Q8BJH1	Zc2hc1a	1	17295
Q8BJL0	Smarcal1	1	104465
Q8BJS4	Sun2	1	214850
Q8BJW5	Nol11	1	10085
Q8BJW6	Eif2a	1	62170
Q8BJY1	Psmd5	1	62495
Q8BJZ4	Mrps35	1	37655
Q8BK08	Tmem11	1	308010
Q8BK62	Olfml3	1	84630
Q8BK63	Csnk1a1	1	29935
Q8BK64	Ahsa1	1	3.48
Q8BK67	Rcc2	1	132535
Q8BK72	Mrps27	1	53985
Q8BKC5	Ipo5	1	249035
Q8BKE6	Cyp20a1	1	67150
Q8BKF1	Polrmt	1	266970
Q8BKG3	Ptk7	1	16150
Q8BKS9	Pum3	1	276205
Q8BKX1	Baiap2	1	21595
Q8BKZ9	Pdhx	1	73460
Q8BL06	Usp54	1	55860
Q8BL97	Srsf7	1	136175
Q8BLN5	Lss	1	19105
Q8BLY2	Tars3	1	20225
Q8BM72	Hspa13	1	128450
Q8BMA6	Srp68	1	221670
Q8BMB3	Eif4e2	1	133855
Q8BMC4	Nop9	1	151020
Q8BMJ2	Lars1	1	273105
Q8BMJ3	Eif1ax	1	158960
Q8BMP6	Acbd3	1	95170
Q8BMS1	Hadha	1	136920
Q8BND3	Wdr35	1	11545
Q8BNE1	Tcaf1	1	169540
Q8BNJ2	Adamts4	1	110100
Q8BNV1	Trmt2a	1	113675
Q8BP00	Iqcb1	1	24965
Q8BP47	NARS1	1	147725
Q8BP48	Metap1	1	57575
Q8BP71	Rbfox2	1	1.84
Q8BPB0	Mob1b	1	22135
Q8BPP1	Mab21l2	1	149530
Q8BQB4	Fjx1	1	9225
Q8BQM4	Heatr3	1	62010
Q8BQN6	Znf146	1	8110
Q8BQZ5	Cpsf4	1	65305
Q8BRG8	Tmem209	1	101810
Q8BSF4	Pisd	1	83925
Q8BSS9	Ppfia2	1	203520
Q8BT60	Cpne3	1	82245
Q8BTH8	Csnk1g1	1	63710
Q8BTU1	Cfap20	1	144350
Q8BTV1	Tusc3	1	138200
Q8BTV2	Cpsf7	1	232790
Q8BTW3	Exosc6	1	218650
Q8BU03	Pwp2	1	49395
Q8BU11	Tox4	1	156845
Q8BU14	Sec62	1	31595
Q8BU30	Iars1	1	84175
Q8BU88	Mrpl22	1	189990
Q8BUI3	LRWD1	1	11420
Q8BUK6	Hook3	1	60415
Q8BUL6	Plekha1	1	33575
Q8BUV3	Gphn	1	10945
Q8BUY8	Gprasp2	1	28870
Q8BVQ5	Ppme1	1	23135
Q8BVU0	Lrch3	1	66400
Q8BVV7	Cep95	1	28030
Q8BVY0	Rsl1d1	1	237770
Q8BW22	Ss18l1	1	91995
Q8BWP8	B4gat1	1	101285
Q8BWQ6	Vps35l	1	15110
Q8BWW9	Pkn2	1	35875
Q8BWY3	Etf1	1	124220
Q8BWY9	Cip2a	1	324585
Q8BWZ3	Naa25	1	46940
Q8BX17	Gemin5	1	144450
Q8BX70	Vps13c	1	17195
Q8BXL9	Iffo1	1	138065
Q8BXQ2	Pigt	1	183275
Q8BXR1	Slc7a14	1	7210
Q8BXV2	Bri3bp	1	169825
Q8BXZ1	Tmx3	1	60115
Q8BY87	Usp47	1	10885
Q8BYA0	Tbcd	1	124035
Q8BYH7	Tbc1d17	1	15355
Q8BYL4	Yars2	1	152430
Q8BYY4	Ttc39b	1	90465
Q8BZI0	Afap1l1	1	25570
Q8C052	Map1s	1	39545
Q8C0C7	Farsa	1	121985
Q8C0D4	Arhgap12	1	19800
Q8C0D9	Cep68	1	38715
Q8C0I1	Agps	1	33645
Q8C166	Cpne1	1	8675
Q8C170	Myo9a	1	242545
Q8C181	Mbnl2	1	235920
Q8C1B1	Camsap2	1	41330
Q8C1Q6	Smim4	1	91990
Q8C2B3	Hdac7	1	81990
Q8C2E4	Ptcd1	1	40805
Q8C2K5	Rasal3	1	157460
Q8C2S7	Amigo3	1	167485
Q8C341	Suco	1	12055
Q8C3I8	Hgh1	1	51090
Q8C3X8	Lmf2	1	165250
Q8C3Y4	Kntc1	1	27630
Q8C4J7	Tbl3	1	27045
Q8C4M7	Cenpu	1	22850
Q8C4S8	Dennd2a	1	91520
Q8C570	Rae1	1	212465
Q8C5L3	Cnot2	1	202725
Q8C5L7	Rbm34	1	252970
Q8C5Q4	Grsf1	1	152780
Q8C650	Septin10	1	112345
Q8C6B2	Rtkn	1	298540
Q8C6B9	Rps19bp1	1	248905
Q8C6D4	Bend5	1	316660
Q8C6G8	Wdr26	1	143345
Q8C796	Rcor2	1	32870
Q8C7D2	Crbn	1	42105
Q8C7U1	N4bp3	1	305740
Q8C7V3	Utp15	1	81040
Q8C7X2	Emc1	1	87765
Q8C804	Spice1	1	128845
Q8C854	Myef2	1	155
Q8C8R3	Ank2	1	182780
Q8C9M2	Ccdc15	1	58620
Q8CB67	Lrp11	1	195505
Q8CB77	Eloa	1	172275
Q8CBW3	Abi1	1	154410
Q8CBY8	Dctn4	1	303745
Q8CCB4	Vps53	1	25180
Q8CCF0	Prpf31	1	118135
Q8CCP0	Nemf	1	245645
Q8CCS6	Pabpn1	1	29305
Q8CD15	Riox2	1	163470
Q8CDM1	Atad2	1	19345
Q8CDN6	Txnl1	1	40260
Q8CE90	Map2k7	1	177000
Q8CF89	Tab1	1	14760
Q8CFB4	Gbp5	1	146280
Q8CFE6	Slc38a2	1	28300
Q8CFI7	Polr2b	1	130080
Q8CFQ3	Aqr	1	164905
Q8CG46	Smc5	1	79155
Q8CG48	Smc2	1	21685
Q8CGC4	Lsm14b	1	31455
Q8CGC6	Rbm28	1	236425
Q8CGF7	Tcerg1	1	60270
Q8CGK3	Lonp1	1	17450
Q8CGU1	Calcoco1	1	166850
Q8CGY8	Ogt	1	78400
Q8CH18	Ccar1	1	154700
Q8CH25	Sltm	1	194010
Q8CH72	Trim32	1	98270
Q8CH77	Nav1	1	252205
Q8CHI8	Ep400	1	6135
Q8CHK4	Kat5	1	25380
Q8CHP5	Pym1	1	2.93
Q8CI08	Slain2	1	99505
Q8CI11	Gnl3	1	1825
Q8CI51	Pdlim5	1	14170
Q8CI59	Steap3	1	281065
Q8CI78	Rmnd1	1	18030
Q8CI94	Pygb	1	92740
Q8CIG8	Prmt5	1	103130
Q8CIL4		1	72910
Q8CIM8	Ints4	1	74755
Q8CIP5	Disp2	1	9250
Q8CIW5	Twnk	1	24975
Q8CJ19	Mical3	1	105655
Q8CJ27	Aspm	1	74290
Q8CJ40	Crocc	1	57395
Q8CJ67	Stau2	1	157975
Q8CJG0	Ago2	1	141560
Q8JZM7	Cdc73	1	131275
Q8JZN5	Acad9	1	39640
Q8JZP9	Gas2l1	1	62405
Q8JZQ2	Afg3l2	1	72710
Q8JZS9	Mrpl48	1	83050
Q8JZX3	Poc1a	1	50110
Q8JZX4	Rbm17	1	99660
Q8K009	Aldh1l2	1	26550
Q8K012	Fnbp1l	1	64695
Q8K019	Bclaf1	1	1.98
Q8K0D0	Cdk17	1	58205
Q8K0D5	Gfm1	1	88985
Q8K0E8	Fgb	1	37845
Q8K0V4	Cnot3	1	137710
Q8K1A6	Cc2d1a	1	9355
Q8K1N4	Spats2	1	99570
Q8K207		1	84610
Q8K224	Nat10	1	271315
Q8K268	Abcf3	1	66265
Q8K284	Gtf3c1	1	64065
Q8K297	Colgalt1	1	226340
Q8K298	Anln	1	193170
Q8K2B0	P3h4	1	68735
Q8K2C7	Os9	1	139480
Q8K2C9	Hacd3	1	105955
Q8K2J0	Plcd3	1	113450
Q8K2P7	Slc38a1	1	124865
Q8K2T8	Paf1	1	82115
Q8K2V6	Ipo11	1	183305
Q8K2W3	Txndc11	1	51890
Q8K2X3	Stn1	1	99650
Q8K2Y7	Mrpl47	1	124455
Q8K2Z4	Ncapd2	1	107720
Q8K301	Ddx52	1	9150
Q8K337	Inpp5b	1	47610
Q8K339	Kin	1	89445
Q8K363	Ddx18	1	115835
Q8K370	Acad10	1	204455
Q8K389	Cdk5rap2	1	51600
Q8K3A9	Mepce	1	230840
Q8K3B1	Fbxo45	1	157040
Q8K3I4	Myrip	1	235320
Q8K3P5	Cnot6	1	55975
Q8K3W3	Casc3	1	86505
Q8K3Y3	Lin28a	1	326125
Q8K3Z9	Pom121	1	48875
Q8K400	Stxbp5	1	778.64
Q8K411	Pitrm1	1	14925
Q8K426	Retnlg	1	60520
Q8K4B0	Mta1	1	48400
Q8K4F6	Nsun5	1	183810
Q8K4G5	Ablim1	1	3.51
Q8K4L0	Ddx54	1	184980
Q8K4P0	Wdr33	1	261645
Q8K4Q0	Rptor	1	44270
Q8K4X7	Agpat4	1	32990
Q8K4Z5	Sf3a1	1	160965
Q8K5B2	Mcfd2	1	169235
Q8N7N5	Dcaf8	1	32615
Q8N9S3	Ahsa2	1	135325
Q8QZT1	Acat1	1	76915
Q8QZV7	IntS13	1	69410
Q8QZX2	Haus3	1	28835
Q8R010	Aimp2	1	223735
Q8R080	Gtse1	1	232680
Q8R0F5	Rbmx2	1	28595
Q8R0G9	Nup133	1	172215
Q8R0L9	Tada3	1	59835
Q8R0S2	Iqsec1	1	14545
Q8R0X7	Sgpl1	1	97645
Q8R105	Vps37c	1	28650
Q8R191	Syngr3	1	272710
Q8R1B4	Eif3c	1	130705
Q8R1F1	Niban2	1	136920
Q8R1I1	Uqcr10	1	58465
Q8R1J3	Zcchc9	1	59675
Q8R1J9	Tor2a	1	59560
Q8R1Q8	Dync1li1	1	85785
Q8R2K4	Taf6l	1	174735
Q8R2Q8	Bst2	1	120040
Q8R2R6	Mtg1	1	77250
Q8R307	Vps18	1	34720
Q8R323	Rfc3	1	23655
Q8R326	Pspc1	1	1.78
Q8R349	Cdc16	1	210605
Q8R3C6	Rbm19	1	20790
Q8R3F5	Mcat	1	59840
Q8R3H7	Hs2st1	1	224270
Q8R3N1	Nop14	1	207055
Q8R3N6	Thoc1	1	62450
Q8R404	Micos13	1	266600
Q8R480	Nup85	1	63855
Q8R4U7	Luzp1	1	5.62
Q8R570	Snap47	1	44340
Q8R5A6	Tbc1d22a	1	19605
Q8R5H1	Usp15	1	142255
Q8R5H6	Wasf1	1	56275
Q8R5K4	Nol6	1	103800
Q8VBT0	Tmx1	1	205145
Q8VBV3	Exosc2	1	43260
Q8VBV7	Cops8	1	51370
Q8VBW6	Nae1	1	31640
Q8VC16	Lrrc14	1	92105
Q8VC66	Ssx2ip	1	126765
Q8VCA6	Tmem161a	1	81710
Q8VCE2	Gpn1	1	7580
Q8VCE9	Plekhh3	1	245945
Q8VCF1	Cant1	1	16580
Q8VCG3	Wdr74	1	150860
Q8VCH6	Dhcr24	1	204155
Q8VCL2	Sco2	1	38160
Q8VCM7	Fgg	1	320630
Q8VCM8	Ncln	1	152930
Q8VCP8	Ak6	1	170465
Q8VCS3	Fam20b	1	1.22
Q8VCX5	Micu1	1	70020
Q8VCZ6	Sgsm3	1	65015
Q8VD00	Tmem97	1	8925
Q8VD12	Znf385a	1	263430
Q8VD46	Asz1	1	261085
Q8VD63	Tspyl4	1	30525
Q8VDF2	Uhrf1	1	185855
Q8VDG3	Parn	1	82330
Q8VDH1	Fbxo21	1	43915
Q8VDJ3	Hdlbp	1	262100
Q8VDM1	Zgpat	1	20145
Q8VDM4	Psmd2	1	166505
Q8VDN2	Atp1a1	1	2.14
Q8VDN4	Ccdc92	1	104740
Q8VDP3	Mical1	1	2260
Q8VDP6	Cdipt	1	172975
Q8VDR9	Dock6	1	100580
Q8VDW0	Ddx39a	1	82110
Q8VE09	Ttc39c	1	2.4
Q8VE22	Mrps23	1	200115
Q8VE33	Gdap1l1	1	18615
Q8VE37	Rcc1	1	184475
Q8VE65	Taf12	1	116595
Q8VE73	Cul7	1	233180
Q8VE92	Rbm4b	1	49640
Q8VE97	Srsf4	1	188775
Q8VEE4	Rpa1	1	42925
Q8VEG6	Cnot6l	1	183630
Q8VEH3	Arl8a	1	71285
Q8VEH6	Cbwd1	1	20600
Q8VEH8	Erlec1	1	59510
Q8VEJ4	Nle1	1	152350
Q8VEJ9	Vps4a	1	174500
Q8VH51	Rbm39	1	144115
Q8VHK9	Dhx36	1	264695
Q8VHX6	Flnc	1	5.98
Q8VI33	Taf9	1	7300
Q8VI75	Ipo4	1	130045
Q91UZ5	Impa2	1	82495
Q91V04	Tram1	1	275775
Q91V12	Acot7	1	27020
Q91V41	Rab14	1	21765
Q91V51	Ttll1	1	90995
Q91V64	Isoc1	1	99370
Q91V81	Rbm42	1	87565
Q91VC3	Eif4a3	1	2.61
Q91VD9	Ndufs1	1	113075
Q91VE0	Slc27a4	1	47695
Q91VI7	Rnh1	1	270440
Q91VJ1	Aim2	1	24145
Q91VJ4	Stk38	1	26140
Q91VK1	Bzw2	1	11560
Q91VN4	Chchd6	1	212760
Q91VR2	Atp5f1c	1	3.03
Q91VS8	Farp2	1	100855
Q91VT4	Cbr4	1	67205
Q91VY9	Znf622	1	259185
Q91W18	Tdrd3	1	35985
Q91W50	Csde1	1	283060
Q91W59	Rbms1	1	2860
Q91W67	Ubl7	1	76995
Q91W89	Man2c1	1	136760
Q91W92	Cdc42ep1	1	116435
Q91WD5	Ndufs2	1	267405
Q91WG4	Elp2	1	186225
Q91WK0	Lrrfip2	1	3.72
Q91WK2	Eif3h	1	144560
Q91WK7	Ankrd54	1	16585
Q91WM1	Strbp	1	98505
Q91WN1	Dnajc9	1	148065
Q91WS0	Cisd1	1	81700
Q91WU5	As3mt	1	9115
Q91X72	Hpx	1	85100
Q91XC9	Pex16	1	53800
Q91XD6	Vps36	1	27705
Q91XL3	Uxs1	1	170620
Q91XU0	Wrnip1	1	321235
Q91XU3	Pip4k2c	1	109280
Q91YE5	Baz2a	1	117980
Q91YE7	Rbm5	1	125240
Q91YE8	Synpo2	1	48080
Q91YI0	Asl	1	93960
Q91YK2	Rrp1b	1	207140
Q91YQ5	Rpn1	0.99	1.06
Q91YR5	EEF1AKNMT	1	36035
Q91YR7	Prpf6	1	59340
Q91YT0	Ndufv1	1	47525
Q91YT7	Ythdf2	1	225020
Q91YU6	Lzts2	1	209940
Q91YU8	Ppan	1	183525
Q91YW3	Dnajc3	1	178630
Q91YX5	Lpgat1	1	33730
Q91Z49	Fyttd1	1	19130
Q91Z67	Srgap2	1	281825
Q91Z92	B3galt6	1	60185
Q91ZN5	Slc35b2	1	204600
Q91ZR2	Snx18	1	185030
Q91ZU6	Dst	1	14.36
Q91ZW3	Smarca5	1	171570
Q91ZX7	Lrp1	1	30855
Q920A7	Afg3l1	1	110725
Q920B9	Supt16h	1	46355
Q920E5	Fdps	1	79855
Q920L1	Fads1	1	117485
Q920Q2	Rev1	1	15110
Q920Q6	Msi2	1	179535
Q921E6	Eed	1	127295
Q921F4	Hnrnpll	1	172670
Q921G8	Tubgcp2	1	60660
Q921H9	Coa7	1	21390
Q921I9	Exosc4	1	195610
Q921J2	Rheb	1	5630
Q921L3	Tmco1	1	116815
Q921M3	Sf3b3	1	3.67
Q921M4	Golga2	1	95605
Q921N6	Ddx27	1	103005
Q921S7	Mrpl37	1	49770
Q921U8	Smtn	1	200750
Q921V5	Mgat2	1	31895
Q921W0	Chmp1a	1	56260
Q921Y2	Imp3	1	33670
Q922B9	Itprid2	1	128725
Q922D8	Mthfd1	1	200615
Q922F4	Tubb6	1	86170
Q922J9	Far1	1	73995
Q922K7	Nop2	1	19305
Q922M3	Kctd10	1	98845
Q922Q1	Mtarc2	1	21165
Q922Q2	Riok1	1	207240
Q922Q4	Pycr2	1	131210
Q922U1	Prpf3	1	77080
Q923D4	Sf3b5	1	272935
Q923T9	Camk2g	1	13240
Q924C1	Xpo5	1	170745
Q924K8	Mta3	1	192705
Q924L1	Letmd1	1	32830
Q924T2	Mrps2	1	137140
Q925I1	Atad3	1	4.41
Q99104	Myo5a	1	3.32
Q99J09	Wdr77	1	69880
Q99J25	Mrm1	1	23245
Q99J39	Mlycd	1	308150
Q99J47	Dhrs7b	1	175080
Q99J56	Derl1	1	155660
Q99J62	Rfc4	1	137710
Q99J72	Apobec3	1	29850
Q99J77	Nans	1	14155
Q99J95	Cdk9	1	36895
Q99J99	Mpst	1	36605
Q99JB2	Stoml2	1	50650
Q99JH8	Kdelr1	1	304580
Q99JI4	Psmd6	1	111695
Q99JI6	Rap1b	1	2.51
Q99JP6	Homer3	1	32040
Q99JR1	Sfxn1	1	233550
Q99JR8	Smarcd2	1	56980
Q99JW4	Lims1	1	106710
Q99JX7	Nxf1	1	1.18
Q99K41	Emilin1	1	136350
Q99K70	Rragc	1	35210
Q99K85	Psat1	1	287470
Q99K95	Rtf2	1	23160
Q99KD5	Unc45a	1	2.19
Q99KG3	Rbm10	1	164970
Q99KH8	Stk24	1	58660
Q99KI0	Aco2	1	0.85
Q99KI3	Emc3	1	16540
Q99KJ8	Dctn2	1	50610
Q99KP6	Prpf19	1	7.69
Q99KW3	Triobp	1	189510
Q99KX1	Mlf2	1	255040
Q99L43	Cds2	1	43145
Q99L47	St13	1	140375
Q99L48	Nmd3	1	213270
Q99L85	Elp5	1	20775
Q99LB2	Dhrs4	1	86100
Q99LC3	Ndufa10	1	231045
Q99LC5	Etfa	1	74985
Q99LC9	Pex6	1	78975
Q99LD4	Gps1	1	158540
Q99LD8	Ddah2	1	190350
Q99LD9	Eif2b2	1	4240
Q99LE6	Abcf2	1	106110
Q99LH1	Gnl2	1	64860
Q99LI8	Hgs	1	8975
Q99LJ0	Cttnbp2nl	1	231985
Q99LJ1	Fuca1	1	41445
Q99LL5	Pwp1	1	3.51
Q99LM9	Tada1	1	56550
Q99LR1	Abhd12	1	16170
Q99LT0	Dpy30	1	78335
Q99LW6	Yaf2	1	14025
Q99LX0	Park7	1	39435
Q99LX5	Mmtag2	1	8.18
Q99LZ3	Gins4	1	14715
Q99M04	Lias	1	86620
Q99M28	Rnps1	1	139895
Q99M31	Hspa14	1	9260
Q99M87	Dnaja3	1	106865
Q99M96	St7	1	33600
Q99MI1	Erc1	1	83830
Q99MJ9	Ddx50	1	174705
Q99MK9	Rassf1	1	8985
Q99MN1	Kars1	1	192420
Q99MR1	Gigyf1	1	51325
Q99MU3	Adar	1	49455
Q99MY8	Ash1l	1	95120
Q99N84	Mrps18b	1	166625
Q99N92	Mrpl27	1	50700
Q99N94	Mrpl9	1	68765
Q99NB9	Sf3b1	1	322540
Q99NH0	Ankrd17	1	180005
Q99NH2	Pard3	1	137295
Q99P31	Hspbp1	1	30430
Q99P69	Nuf2	1	85335
Q99P72	Rtn4	1	141085
Q99P88	Nup155	1	95870
Q99PN3	Trim26	1	26530
Q99PT1	Arhgdia	1	70130
Q99PU8	Dhx30	1	1890
Q99PV0	Prpf8	1	311815
Q9CPN8	Igf2bp3	1	192530
Q9CPP0	Npm3	1	301505
Q9CPP6	Ndufa5	1	92050
Q9CPQ8	Atp5mg	1	183720
Q9CPR1	Rwdd4	1	169715
Q9CPR5	Mrpl15	1	53525
Q9CPS7	Pno1	1	48765
Q9CPT5	Nop16	1	174665
Q9CPU0	Glo1	1	5620
Q9CPW5	Ssr2	1	103320
Q9CPX7	Mrps16	1	313015
Q9CQ22	Lamtor1	1	4315
Q9CQ49	Ncbp2	1	308600
Q9CQ65	Mtap	1	4.76
Q9CQ69	Uqcrq	0.98	1.18
Q9CQ71	Rpa3	1	170845
Q9CQ75	Ndufa2	1	99190
Q9CQ80	Vps25	1	215700
Q9CQA1	Trappc5	1	133855
Q9CQA9	Ntpcr	1	109630
Q9CQB2	Mcrip2	1	20.09
Q9CQC6	Bzw1	1	115705
Q9CQD1	Rab5a	1	210615
Q9CQE3	Mrps17	1	88225
Q9CQF0	Mrpl11	1	106975
Q9CQI3	Gmfb	1	120360
Q9CQJ4	Rnf2	1	89185
Q9CQJ8	Ndufb9	1	125480
Q9CQL5	Mrpl18	1	167560
Q9CQN1	Trap1	1	43375
Q9CQN7	Mrpl41	1	202485
Q9CQR2	Rps21	1	34.26
Q9CQR6	Ppp6c	1	18825
Q9CQU0	Txndc12	1	155230
Q9CQU3	Rer1	1	66590
Q9CQV5	Mrps24	1	97685
Q9CQV6	Map1lc3b	1	69710
Q9CQX8	Mrps36	1	284330
Q9CQY5	Magt1	1	106865
Q9CQY6	Uqcc2	1	118860
Q9CQZ5	Ndufa6	1	41490
Q9CR00	Psmd9	1	89520
Q9CR02	Tma16	1	101290
Q9CR09	Ufc1	1	70615
Q9CR16	Ppid	1	52025
Q9CR47	Nsa2	1	147110
Q9CR51	Atp6v1g1	1	117725
Q9CR59	Gadd45gip1	1	36875
Q9CR60	Golt1b	1	147260
Q9CR67	Tmem33	1	313930
Q9CRA8	Exosc5	1	178745
Q9CRB6	Tppp3	1	5215
Q9CRC0	Vkorc1	1	147650
Q9CRC8	Lrrc40	1	235660
Q9CRT8	Xpot	1	95890
Q9CS74	Ecd	1	244640
Q9CT10	Ranbp3	1	3595
Q9CU62	Smc1a	1	165840
Q9CWF2	Tubb2b	1	137320
Q9CWJ9	Atic	1	44820
Q9CWM4	Pfdn1	1	97500
Q9CWS0	Ddah1	1	104360
Q9CWT6	Ddx28	1	114910
Q9CWU6	Uqcc1	1	67330
Q9CWU9	Nup37	1	147145
Q9CWX9	Ddx47	1	72375
Q9CX11	Utp23	1	24830
Q9CX48	Zcchc10	1	38940
Q9CXF4	Tbc1d15	1	86570
Q9CXL3		1	23.35
Q9CXT8	Pmpcb	1	148460
Q9CXW2	Mrps22	1	15945
Q9CXW3	Cacybp	1	255300
Q9CXX0	Hyls1	1	46525
Q9CXY6	Ilf2	1	7.53
Q9CY16	Mrps28	1	101790
Q9CY27	Tecr	1	61835
Q9CY58	Serbp1	1	4.26
Q9CY62	Rnf181	1	137590
Q9CYD3	Crtap	1	3715
Q9CYL5	Glipr2	1	240375
Q9CYN2	Spcs2	1	18620
Q9CYN9	Atp6ap2	1	20385
Q9CYZ8	Ssbp2	1	257370
Q9CZ04	Cops7a	1	10350
Q9CZ13	Uqcrc1	1	73875
Q9CZ28	Snf8	1	80280
Q9CZ44	Nsfl1c	1	7205
Q9CZ62	Cep97	1	22590
Q9CZ91	Srfbp1	1	124515
Q9CZD3	Gars1	1	7.58
Q9CZG3	Commd8	1	48565
Q9CZG9	Pdzd11	1	266050
Q9CZH8	Ccdc77	1	152860
Q9CZJ2	Hspa12b	1	47825
Q9CZM2	Rpl15	1	3.6
Q9CZN7	Shmt2	1	3430
Q9CZS1	Aldh1b1	1	11505
Q9CZS3	Cep20	1	118700
Q9CZT6	Cmss1	1	195935
Q9CZU3	Mtrex	1	8.06
Q9CZU6	Cs	1	71990
Q9CZW4	Acsl3	1	22395
Q9CZW5	Tomm70	1	137315
Q9CZX0	Elp3	1	268440
Q9CZX2	Cep89	1	8155
Q9CZX8	Rps19	1	7.63
Q9CZY3	Ube2v1	1	110685
Q9D023	Mpc2	1	81325
Q9D024	Ccdc47	1	68550
Q9D0B0	Srsf9	1	316165
Q9D0B6	Pbdc1	1	117620
Q9D0D3	Mtpap	1	114405
Q9D0D4	Dimt1	1	283910
Q9D0D5	Gtf2e1	1	37385
Q9D0F6	Rfc5	1	298315
Q9D0G0	Mrps30	1	189785
Q9D0I9	Rars1	1	154155
Q9D0J4	Arl2	1	136060
Q9D0K2	Oxct1	1	113245
Q9D0M0	Exosc7	1	7
Q9D0M1	Prpsap1	1	75160
Q9D0M3	Cyc1	1	320370
Q9D0N7	Chaf1b	1	35055
Q9D0P8	Ift27	1	62945
Q9D0R2	Tars1	1	110335
Q9D0R4	Ddx56	1	297715
Q9D0T1	Snu13	1	272545
Q9D0W5	Ppil1	1	3.13
Q9D1B9	Mrpl28	1	171375
Q9D1C1	Ube2c	1	40945
Q9D1C8	Vps28	1	183815
Q9D1D4	Tmed10	1	7430
Q9D1D6	Cthrc1	1	161740
Q9D1E6	Tbcb	1	135030
Q9D1G1	Rab1b	1	23750
Q9D1H7	Get4	1	182690
Q9D1I2	Card19	1	227090
Q9D1I6	Mrpl14	1	64755
Q9D1K2	Atp6v1f	1	45755
Q9D1M7	Fkbp11	1	124365
Q9D1N9	Mrpl21	1	236595
Q9D1P0	Mrpl13	1	233095
Q9D1R1	Tmem126b	1	124335
Q9D1R2	Kti12	1	119105
Q9D1R9	Rpl34	1	21.62
Q9D287	Bcas2	1	114585
Q9D2C2	Saal1	1	65565
Q9D2E2	Toe1	1	47495
Q9D2G2	Dlst	1	14365
Q9D2L9	Fam111a	1	61325
Q9D2N9	Vps33a	1	292725
Q9D2R8	Mrps33	1	43045
Q9D2V7	Coro7	1	266000
Q9D2V8	Mfsd10	1	251180
Q9D2Y6	Fbxo25	1	235670
Q9D338	Mrpl19	1	98385
Q9D358	Acp1	1	7.89
Q9D379	Ephx1	1	21405
Q9D394	Rufy3	1	96530
Q9D4H8	Cul2	1	213550
Q9D4J7	Phf6	1	181725
Q9D4V4	Taf1d	1	64425
Q9D516	Ccdc130	1	53565
Q9D554	Sf3a3	1	295800
Q9D5T0	Atad1	1	92275
Q9D5V5	Cul5	1	116665
Q9D666	Sun1	1	197410
Q9D6J6	Ndufv2	1	102805
Q9D6L8	Ppil3	1	157705
Q9D6M3	Slc25a22	1	74200
Q9D6R2	Idh3a	1	159670
Q9D6T0	Nosip	1	79115
Q9D6Z1	Nop56	1	63085
Q9D706	Rpap3	1	3715
Q9D735	Trir	1	72900
Q9D753	Exosc8	1	314990
Q9D787	Ppil2	1	152385
Q9D7A6	Srp19	1	32975
Q9D7B6	Acad8	1	74390
Q9D7G0	Prps1	1	167745
Q9D7I8	Fam83d	1	73145
Q9D7N3	Mrps9	1	115455
Q9D818	Sapcd2	1	61060
Q9D819	Ppa1	1	111310
Q9D823	Rpl37	1	324135
Q9D868	Ppih	1	175250
Q9D880	Timm50	1	296370
Q9D8B3	Chmp4b	1	311615
Q9D8M4	Rpl7l1	1	44715
Q9D8N0	Eef1g	1	5.45
Q9D8S3	Arfgap3	1	9280
Q9D8U8	Snx5	1	12720
Q9D8V0	Hm13	1	166185
Q9D8W5	Psmd12	1	143885
Q9D8Y1	Tmem126a	1	40250
Q9D8Z1	Ascc1	1	16040
Q9D902	Gtf2e2	1	81245
Q9D9Z5	Dda1	1	128420
Q9DA08	Sgf29	1	60980
Q9DAA6	Exosc1	1	207790
Q9DAR7	Dcps	1	14235
Q9DB05	Napa	1	50365
Q9DB15	Mrpl12	1	174785
Q9DB25	Alg5	1	154515
Q9DB96	Ngdn	1	126560
Q9DBD5	Pelp1	1	66270
Q9DBE8	Alg2	1	250125
Q9DBE9	Ftsj3	1	281195
Q9DBG3	Ap2b1	1	314970
Q9DBG6	Rpn2	1	204595
Q9DBG7	Srpra	1	63000
Q9DBH0	Wwp2	1	65895
Q9DBN5	Lonp2	1	75390
Q9DBR1	Xrn2	1	5
Q9DBR3	Armc8	1	210945
Q9DBS1	Tmem43	1	146035
Q9DBU6	Rsrc1	1	82190
Q9DBY5	Cbx6	1	172200
Q9DBY8	Nvl	1	19745
Q9DBZ5	Eif3k	1	120790
Q9DC16	Ergic1	1	199100
Q9DC29	Abcb6	1	72215
Q9DC61	Pmpca	1	32065
Q9DC69	Ndufa9	1	20300
Q9DC70	Ndufs7	1	252080
Q9DCA5	Brix1	1	50015
Q9DCC4	Pycr3	1	213955
Q9DCD0	Pgd	1	66400
Q9DCD2	Xab2	1	196640
Q9DCF9	Ssr3	1	51715
Q9DCL9	Paics	1	2.47
Q9DCN2	Cyb5r3	1	3.24
Q9DCS9	Ndufb10	1	86350
Q9DCT2	Ndufs3	1	203150
Q9DCU6	Mrpl4	1	134165
Q9DCW4	Etfb	1	112870
Q9EP71	Rai14	1	24205
Q9EPJ9	Arfgap1	1	176960
Q9EPL8	Ipo7	1	156175
Q9EPU4	Cpsf1	1	168535
Q9EQ61	Pes1	1	282590
Q9EQC5	Scyl1	1	107310
Q9EQH3	Vps35	1	262160
Q9EQI8	Mrpl46	1	135460
Q9EQP2	Ehd4	1	91485
Q9EQS3	Mycbp	1	144785
Q9EQZ7	Rims2	1	196550
Q9ER00	Stx12	1	58190
Q9ER39	Tor1a	1	37950
Q9ER41	Tor1b	1	126395
Q9ER73	Elp4	1	13010
Q9ER88	Dap3	1	21820
Q9ERA6	Tfip11	1	265250
Q9ERE9	Mapk8ip2	1	91690
Q9ERF3	Wdr61	1	112240
Q9ERI2	Rab27a	1	265710
Q9ERR7	Selenof	1	91055
Q9ERS2	Ndufa13	1	151470
Q9ERS5	Plekha2	1	20175
Q9ERU3	Znf22	1	12975
Q9ERU9	Ranbp2	1	300340
Q9ERV1	Mkrn2	1	105475
Q9ES46	Parvb	1	41815
Q9ES74	Nek7	1	41435
Q9ESJ0	Xpo4	1	71360
Q9ESJ4	Nckipsd	1	9620
Q9ESN9	Mapk8ip3	1	210685
Q9EST4	Psmg2	1	12950
Q9EST5	Anp32b	1	115950
Q9ESV0	Ddx24	1	11250
Q9ESW4	Agk	1	236215
Q9ESX5	Dkc1	1	126560
Q9ESZ8	Gtf2i	1	8.7
Q9ET47	Espn	1	115510
Q9ET66	Pi16	1	93665
Q9JHD2	Kat2a	1	158035
Q9JHI7	Exosc9	1	238015
Q9JHN8	Stk19	1	66540
Q9JHR7	Ide	1	164655
Q9JHS3	Lamtor2	1	72845
Q9JHS4	Clpx	1	91970
Q9JHW4	Eefsec	1	195440
Q9JI10	Stk3	1	57770
Q9JI44	Dmap1	1	172885
Q9JIA1	Lgi1	1	1875
Q9JIB4	Gtf2h2	1	113805
Q9JIF7	Copb1	1	210340
Q9JIH2	Nup50	1	20630
Q9JIK9	Mrps34	1	284870
Q9JIS8	Slc12a4	1	98370
Q9JIW9	Ralb	1	27545
Q9JIX0	Eny2	1	309590
Q9JIX8	Acin1	1	316105
Q9JJ66	Cdc20	1	40795
Q9JJ78	Pbk	1	99815
Q9JJ80	Rpf2	1	122320
Q9JJA4	Wdr12	1	268700
Q9JJD0	Thap11	1	3850
Q9JJG9	Noa1	1	36070
Q9JJI8	Rpl38	1	275960
Q9JJK2	Lancl2	1	42265
Q9JJT0	Rcl1	1	288780
Q9JJU8	Sh3bgrl	1	87065
Q9JJV2	Pfn2	1	177830
Q9JJY3	Smpd3	1	57885
Q9JJY4	Ddx20	1	101995
Q9JJZ2	Tuba8	1	100010
Q9JK23	Psmg1	1	28810
Q9JK30	Orc3	1	162920
Q9JK81	Myg1	1	14590
Q9JK92	Hspb8	1	5.05
Q9JKC8	Ap3m1	1	130590
Q9JKF7	Mrpl39	1	25775
Q9JKR6	Hyou1	1	18995
Q9JKV1	Adrm1	1	141590
Q9JKX6	Nudt5	1	72025
Q9JKY0	Cnot9	1	16445
Q9JL15	Lgals8	1	46325
Q9JLB0	Pals2	1	154025
Q9JLI8	Sart3	1	82000
Q9JLJ2	Aldh9a1	1	166165
Q9JLM8	Dclk1	1	170345
Q9JLQ0	Cd2ap	1	77935
Q9JLR9	Higd1a	1	126295
Q9JLV5	Cul3	1	90390
Q9JMD0	Znf207	1	279415
Q9JME2	Chst11	1	74050
Q9JME5	Ap3b2	1	102950
Q9JMG1	Edf1	1	35440
Q9JMH6	Txnrd1	1	92340
Q9JMH9	Myo18a	1	8.25
Q9JMK2	Csnk1e	1	123310
Q9QUM9	Psma6	1	183660
Q9QWK4	Cd5l	1	120690
Q9QWV9	Ccnt1	1	143920
Q9QX11	Cyth1	1	73840
Q9QX47	Son	1	121080
Q9QXA5	Lsm4	1	265115
Q9QXB9	Drg2	1	5380
Q9QXE7	Tbl1x	1	71415
Q9QXK3	Copg2	1	48925
Q9QXK7	Cpsf3	1	151765
Q9QXM1	Jmy	1	16510
Q9QXT0	Cnpy2	1	25520
Q9QXT5	Egfl7	1	243540
Q9QXV0	Pcsk1n	1	18900
Q9QXY9	Pex3	1	59240
Q9QY15	Ddx25	1	70295
Q9QY39	Pdzd4	1	40820
Q9QY76	Vapb	1	128840
Q9QYB1	Clic4	1	192905
Q9QYB5	Add3	1	224455
Q9QYC0	Add1	1	156990
Q9QYF1	Rdh11	1	151115
Q9QYI3	Dnajc7	1	295280
Q9QYI4	Dnajb12	1	261695
Q9QYI6	Dnajb9	1	41130
Q9QYJ3	Dnajb1	1	45255
Q9QYR6	Map1a	1	306600
Q9QZ06	Tollip	1	13490
Q9QZB7	Actr10	1	127295
Q9QZB9	Dctn5	1	131215
Q9QZD8	Slc25a10	1	269035
Q9QZD9	Eif3i	1	3.64
Q9QZE5	Copg1	1	254785
Q9QZF2	Gpc1	1	37305
Q9QZH6	Ecsit	1	131680
Q9QZQ1	Afdn	1	52100
Q9QZS3	Numb	1	58305
Q9R059	Fhl3	1	167935
Q9R061	Nubp2	1	121105
Q9R099	Tbl2	1	65105
Q9R0A0	Pex14	1	147230
Q9R0E1	Plod3	1	325295
Q9R0E2	Plod1	1	7545
Q9R0I7	Ylpm1	1	102.89
Q9R0L7	Akap8l	1	189265
Q9R0N7	Syt7	1	152885
Q9R0N8	Syt6	1	192295
Q9R0P5	Dstn	1	1160
Q9R0P6	Sec11a	1	227980
Q9R0P9	Uchl1	1	2.02
Q9R0Q4	Morf4l2	1	184650
Q9R0U0	Srsf10	1	231950
Q9R0Y5	Ak1	1	43380
Q9R190	Mta2	1	242285
Q9R1C7	Prpf40a	1	183530
Q9R1J0	Nsdhl	1	30520
Q9R1P0	Psma4	1	132850
Q9R1P1	Psmb3	1	30230
Q9R1Q9	Atp6ap1	1	43640
Q9R1R2	Trim3	1	40670
Q9R1T4	Septin6	1	57485
Q9R1Z8	Sorbs3	1	42940
Q9WTJ4	Fiz1	1	123020
Q9WTK5	Nfkb2	1	133775
Q9WTP6	Ak2	1	43930
Q9WTQ5	Akap12	1	97945
Q9WTQ8	Timm23	1	37980
Q9WTR1	Trpv2	1	84800
Q9WTX2	Prkra	1	24585
Q9WTZ8	Bex2	1	28885
Q9WU40	Lemd3	1	3875
Q9WU56	Pus1	1	28205
Q9WU78	Pdcd6ip	1	149290
Q9WUA2	Farsb	1	69730
Q9WUA3	Pfkp	1	5.82
Q9WUD1	Stub1	1	226380
Q9WUK4	Rfc2	1	201375
Q9WUL7	Arl3	1	84700
Q9WUM4	Coro1c	1	1.11
Q9WUM5	Suclg1	1	185290
Q9WUN2	Tbk1	1	192080
Q9WUP7	Uchl5	1	109565
Q9WUT3	Rps6ka2	1	224980
Q9WUU9	Mcm3ap	1	84680
Q9WV30	Nfat5	1	51540
Q9WV34	Mpp2	1	107215
Q9WV55	Vapa	1	46810
Q9WV60	Gsk3b	1	272645
Q9WV66	Marchf7	1	40735
Q9WV68	Decr2	1	44470
Q9WV92	Epb41l3	1	208875
Q9WVA3	Bub3	1	32200
Q9WVB0	Rbpms	1	40525
Q9WVE8	Pacsin2	1	267630
Q9WVJ2	Psmd13	1	243265
Q9WVM1	Racgap1	1	17755
Q9Z0E0	Ncdn	1	77850
Q9Z0H3	Smarcb1	1	225475
Q9Z0J7	Gdf15	1	203770
Q9Z0P4	Palm	1	130210
Q9Z0U0	Xpr1	1	69340
Q9Z0U1	Tjp2	1	25040
Q9Z0Y1	Dctn3	1	202610
Q9Z103	Adnp	1	71590
Q9Z110	Aldh18a1	1	35895
Q9Z148	Ehmt2	1	85835
Q9Z1B5	Mad2l1	1	73595
Q9Z1E4	Gys1	1	147945
[truncated: 29 more rows]

## Sheet: HSV-1 infected 2h
HDAC6 targets	target gene name	SaintScore	FoldChange of sample:IgG
A2A6Q5	Cdc27	1	57415
A2A6T1	Cdr2l	1	242065
A2A8L5	Ptprf	1	117455
A2A8U2	Tmem201	1	60740
A2A935	Prdm16	1	4.74
A2ADA5	Pusl1	1	57685
A2AFS3	Elapor1	1	290205
A2AG50	Map7d2	1	23585
A2AGT5	Ckap5	1	222415
A2AHC3	Camsap1	1	45075
A2AHG0	Lzts3	1	22230
A2AI08	Tprn	1	56960
A2AIL4	Ndufaf6	1	31400
A2AIV2	Virma	1	6015
A2AJI0	Map7d1	1	38250
A2AKB4	Frmpd1	1	151030
A2AN08	Ubr4	1	255460
A2APB8	Tpx2	1	75695
A2APV2	Fmnl2	1	19040
A2AQ25	Skt	1	19835
A2AR02	Ppig	1	137655
A2ASZ8	Slc25a25	1	45360
A2BDX3	Mocs3	1	302500
A2BH40	Arid1a	1	73490
B1AR13	Cisd3	1	152560
B1AUE5	Pex10	1	40665
B1AY10	Nfx1	1	27815
B1AY13	Usp24	1	230845
B1AZI6	Thoc2	1	4580
B2RQC6	Cad	1	322795
B2RR83	Ythdc2	1	20800
B2RX12	Abcc3	1	56950
B2RX14	Tut4	1	81605
B2RXS4	Plxnb2	1	222120
B2RY56	Rbm25	1	194195
B7ZMP1	Xpnpep3	1	84845
B7ZNG0	Kif7	1	66145
B7ZNG4	Troap	1	118125
B9EHT4	Clip3	1	52095
B9EJ86	Osbpl8	1	64205
B9EJR8	Dnaaf5	1	43290
C0HKD8	Mfap1a	1	6020
D3YWQ0	Dgki	1	273195
D3YYU8	Obsl1	1	220660
D3Z2R5	Selenon	1	19235
E1U8D0	Soga1	1	104690
E9PV24	Fga	1	117960
E9PVA8	Gcn1	1	3990
E9PVX6	Mki67	1	21645
E9PZJ8	Ascc3	1	84735
E9Q1P8	Irf2bp2	1	36120
E9Q3L2	Pi4ka	1	121060
E9Q414	Apob	1	115465
E9Q5G3	Kif23	1	171335
E9Q5K9	Ythdc1	1	62260
E9Q634	Myo1e	1	155630
E9Q7E2	Arid2	1	10085
E9Q8D0	Dnajc21	1	47125
E9Q9R9	Dlg5	1	46700
E9QAG8	Znf431	1	9030
F6ZDS4	Tpr	1	121475
G3X9J0	Sipa1l3	1	23585
G5E829	Atp2b1	1	2.11
G5E870	Trip12	1	44070
L0N7N1	Kif14	1	61615
O08528	Hk2	1	109080
O08547	Sec22b	1	63780
O08573	Lgals9	1	126085
O08579	Emd	1	3.19
O08582	Gtpbp1	1	1.29
O08599	Stxbp1	1	122890
O08688	Capn5	1	207750
O08709	Prdx6	1	278030
O08747	Unc5c	1	211795
O08749	Dld	1	217500
O08784	Tcof1	1	1.5
O08788	Dctn1	1	90810
O08791	Ebf3	1	77130
O08807	Prdx4	1	152370
O08810	Eftud2	1	161475
O08848	RO60	1	112895
O08908	Pik3r2	1	56860
O08915	Aip	1	108260
O08992	Sdcbp	1	190220
O09010	Lfng	1	38630
O09012	Pex5	1	68885
O09044	Snap23	1	69690
O09100	Gata2	1	180475
O09106	Hdac1	1	107315
O09174	Amacr	1	54700
O35114	Scarb2	1	21940
O35126	Atn1	1	31410
O35130	Emg1	1	145660
O35144	Terf2	1	57070
O35218	Cpsf2	1	133270
O35226	Psmd4	1	93100
O35250	Exoc7	1	166520
O35344	Kpna3	1	160710
O35379	Abcc1	1	50835
O35382	Exoc4	1	144045
O35465	Fkbp8	1	127850
O35492	Clk3	1	28645
O35493	Clk4	1	38565
O35526	Stx1a	1	165730
O35593	Psmd14	1	161260
O35594	Ift81	1	4365
O35598	Adam10	1	123690
O35643	Ap1b1	1	157105
O35658	C1qbp	1	98130
O35668	Hap1	1	279200
O35682	Myadm	1	18215
O35691	Pnn	1	173770
O35709	Enc1	1	240745
O35710	Noct	1	58305
O35711	Ppfibp2	1	244690
O35857	Timm44	1	25960
O35864	Cops5	1	98970
O35903	Ccl25	1	24825
O35972	Mrpl23	1	191505
O54734	Ddost	1	273140
O54774	Ap3d1	1	270625
O54781	Srpk2	1	5935
O54784	Dapk3	1	34660
O54785	Limk2	1	185980
O54825	Bysl	1	291980
O54833	Csnk2a2	1	227435
O54865	Gucy1b1	1	35505
O54908	Dkk1	1	114670
O54946	Dnajb6	1	165700
O54950	Prkag1	1	219930
O54962	Banf1	1	4.06
O55013	Trappc3	1	75945
O55028	Bckdk	1	64360
O55029	Copb2	1	114720
O55033	Nck2	1	137430
O55125	Nipsnap1	1	261355
O55135	Eif6	1	40845
O55142	Rpl35a	1	5.79
O55143	Atp2a2	1	121740
O55187	Cbx4	1	66450
O55222	Ilk	1	2.13
O70133	Dhx9	1	320785
O70152	Dpm1	1	16270
O70161	Pip5k1c	1	42955
O70251	Eef1b	1	15.05
O70252	Hmox2	1	17035
O70281	Tpst1	1	2530
O70293	Grk6	1	33240
O70310	Nmt1	1	29570
O70378	Emc8	1	130920
O70422	Gtf2h4	1	108305
O70435	Psma3	1	270185
O70443	Gnaz	1	110135
O70472	Tmem131	1	57190
O70475	Ugdh	1	5.55
O70551	Srpk1	1	55705
O70579	Slc25a17	1	14130
O70591	Pfdn2	1	236370
O88286	Wiz	1	102315
O88291	Znf326	1	95330
O88379	Baz1a	1	68800
O88441	Mtx2	1	252860
O88447	Klc1	1	43220
O88456	Capns1	1	49935
O88487	Dync1i2	1	204910
O88532	Zfr	1	130050
O88543	Cops3	1	41025
O88544	Cops4	1	248665
O88545	Cops6	1	51300
O88653	Lamtor3	1	33440
O88700	Blm	1	38790
O88712	Ctbp1	1	146805
O88746	Tom1	1	99590
O88783	F5	1	152665
O88796	Rpp30	1	30345
O88839	Adam15	1	262485
O88844	Idh1	1	111615
O88874	Ccnk	1	61105
O88910	Mpp3	1	58400
O88952	Lin7c	1	245045
O88967	Yme1l1	1	39000
O89001	Cpd	1	42905
O89053	Coro1a	1	303620
O89079	Cope	1	241565
O89090	Sp1	1	22425
O89112	Lancl1	1	170935
P00375	Dhfr	1	100335
P00493	Hprt1	1	31355
P01027	C3	1	128820
P01630		1	210710
P01635		1	246700
P01644		1	156215
P01660		1	149065
P01680		1	112415
P01723		1	145025
P01787		1	58555
P01796		1	86745
P01806		1	285855
P01843		1	230915
P01844	Iglc2	1	74760
P01868	Ighg1	1	82145
P01872	Ighm	1	10805
P01878		1	19815
P01887	B2m	1	240400
P01901	H2-K1	1	8520
P03930	Mtatp8	1	45805
P03987		1	17495
P04627	Araf	1	141845
P05064	Aldoa	1	12.67
P05132	Prkaca	1	221580
P05214	Tuba3a	1	72655
P06795	Abcb1b	1	69260
P07091	S100a4	1	204150
P07214	Sparc	1	180405
P07607	Tyms	1	9950
P07742	Rrm1	1	175255
P08030	Aprt	1	119150
P08043	Zfp2	1	27275
P08207	S100a10	1	137165
P08228	Sod1	1	0.6
P08556	Nras	1	145210
P08730	Krt13	1	8.98
P09055	Itgb1	1	56985
P09535	Igf2	1	87215
P09541	Myl4	1	197245
P09633	Hoxc9	1	20165
P0C0S6	H2az1	1	25.82
P0DPD9	Eef1akmt4-Ece2	1	65035
P10404		1	285740
P10605	Ctsb	1	48850
P10833	Rras	1	245225
P10852	Slc3a2	1	160995
P10922	H1-0	1	1.71
P11087	Col1a1	1	4765
P11103	Parp1	1	191235
P11214	Plat	1	46185
P11276	Fn1	1	17120
P11440	Cdk1	1	8.6
P11881	Itpr1	1	160150
P12367	Prkar2a	1	243670
P12787	Cox5a	1	298230
P12849	Prkar1b	1	141925
P13011	Scd2	1	92290
P13020	Gsn	1	25.24
P13439	Umps	1	212290
P13595	Ncam1	1	94040
P13705	Msh3	1	58540
P13864	Dnmt1	1	293575
P14131	Rps16	1	58.89
P14152	Mdh1	1	74735
P14206	Rpsa	1	90840
P14211	Calr	1	8.08
P14576	Srp54	1	57965
P14685	Psmd3	1	259545
P14733	Lmnb1	1	117240
P15307	Rel	1	22865
P16330	Cnp	1	41880
P16460	Ass1	1	197430
P16546	Sptan1	1	0.53
P17225	Ptbp1	1	220215
P17427	Ap2a2	1	47640
P17710	Hk1	1	131500
P17918	Pcna	1	179630
P18155	Mthfd2	1	241470
P18242	Ctsd	1	254630
P19157	Gstp1	1	144945
P19221	F2	1	77695
P19536	Cox5b	1	8200
P19783	Cox4i1	1	265525
P19973	Lsp1	1	292460
P20357	Map2	1	125
P20444	Prkca	1	256420
P20918	Plg	1	141260
P21279	Gnaq	1	31575
P21460	Cst3	1	302025
P21619	Lmnb2	1	121505
P21981	Tgm2	1	232585
P22315	Fech	1	30265
P22437	Ptgs1	1	17215
P22682	Cbl	1	22915
P23116	Eif3a	1	34325
P23198	Cbx3	1	48950
P23249	Mov10	1	175460
P23475	Xrcc6	1	93630
P24288	Bcat1	1	64075
P24788	Cdk11b	1	240430
P24860	Ccnb1	1	46980
P25911	Lyn	1	234985
P25976	Ubtf	1	137575
P26039	Tln1	1	124410
P26041	Msn	1	153205
P26043	Rdx	1	23605
P26231	Ctnna1	1	65185
P26339	Chga	1	86570
P26516	Psmd7	1	15640
P26638	Sars1	1	276460
P26883	Fkbp1a	1	305370
P27046	Man2a1	1	34950
P27546	Map4	1	118330
P27600	Gna12	1	47930
P27601	Gna13	1	1.74
P27612	Plaa	1	236225
P27641	Xrcc5	1	72130
P27773	Pdia3	1	5.4
P27808	Mgat1	1	14490
P28322	Etv4	1	62270
P28474	Adh5	1	93915
P28658	Atxn10	1	132290
P28660	Nckap1	1	16385
P28665	Mug1	1	45.43
P28738	Kif5c	1	113065
P28740	Kif2a	1	10.63
P28741	Kif3a	1	44980
P28798	Grn	1	149665
P28867	Prkcd	1	98070
P29699	Ahsg	1	261140
P29758	Oat	1	61175
P30416	Fkbp4	1	165210
P30658	Cbx2	1	17465
P31230	Aimp1	1	183440
P31324	Prkar2b	1	63935
P32233	Drg1	1	26555
P32648	Vip	1	10935
P32921	Wars1	1	130955
P33174	Kif4	1	97610
P33611	Pola2	1	5965
P34022	Ranbp1	1	1.6
P34152	Ptk2	1	68535
P35123	Usp4	1	89515
P35278	Rab5c	1	117210
P35282	Rab21	1	196545
P35283	Rab12	1	5700
P35285	Rab22a	1	161060
P35288	Rab23	1	31485
P35293	Rab18	1	169980
P35487	Pdha2	1	237340
P35546	Ret	1	22975
P35601	Rfc1	1	294470
P35831	Ptpn12	1	54955
P36536	Sar1a	1	201865
P37040	Por	1	111370
P37889	Fbln2	1	270625
P37913	Lig1	1	58865
P39053	Dnm1	1	50565
P39054	Dnm2	1	125170
P39429	Traf2	1	61870
P39447	Tjp1	1	16.78
P39749	Fen1	1	265775
P40142	Tkt	1	55325
P40630	Tfam	1	282180
P40749	Syt4	1	67630
P40764	Dlx2	1	126530
P41216	Acsl1	1	15685
P42128	Foxk1	1	18035
P42208	Septin2	1	145960
P42225	Stat1	1	20235
P42669	Pura	1	255545
P43247	Msh2	1	37120
P45376	Akr1b1	1	198130
P45878	Fkbp2	1	49320
P46061	Rangap1	1	109250
P46062	Sipa1	1	293775
P46460	Nsf	1	1.82
P46471	Psmc2	1	318170
P46638	Rab11b	1	242285
P46660	Ina	1	1.98
P46664	Adss2	1	93020
P46718	Pdcd2	1	263605
P46935	Nedd4	1	181865
P46978	Stt3a	1	66145
P47738	Aldh2	1	122435
P47740	Aldh3a2	1	26235
P47758	Srprb	1	62150
P47811	Mapk14	1	27005
P47856	Gfpt1	1	287565
P47941	Crkl	1	16300
P47964	Rpl36	1	246305
P48024	Eif1	1	25675
P48193	Epb41	1	55700
P48678	Lmna	1	2.02
P48722	Hspa4l	1	36940
P48725	Pcnt	1	9015
P49025	Cit	1	21975
P49717	Mcm4	1	138620
P49813	Tmod1	1	321035
P49962	Srp9	1	78655
P50136	Bckdha	1	179390
P50247	Ahcy	1	98460
P50516	Atp6v1a	1	216825
P50518	Atp6v1e1	1	295155
P50544	Acadvl	1	60055
P51150	Rab7a	1	263325
P51174	Acadl	1	138825
P51807	Dynlt1	1	71905
P51863	Atp6v0d1	1	234195
P51912	Slc1a5	1	142105
P52293	Kpna2	1	103285
P52332	Jak1	1	105985
P52431	Pold1	1	107160
P52432	Polr1c	1	123690
P52479	Usp10	1	302635
P52480	Pkm	1	3.75
P53395	Dbt	1	307075
P53564	Cux1	1	86205
P53569	Cebpz	1	69345
P53986	Slc16a1	1	13065
P53994	Rab2a	1	192285
P53996	Cnbp	1	15
P54071	Idh2	1	29890
P54103	Dnajc2	1	29540
P54116	Stom	1	154950
P54729	Nub1	1	65240
P54775	Psmc4	0.99	1.96
P54822	Adsl	1	75450
P54923	Adprh	1	177945
P55002	Mfap2	1	126635
P55012	Slc12a2	1	5.39
P55096	Abcd3	1	21180
P55258	Rab8a	1	37415
P55821	Stmn2	1	168970
P56183	Rrp1	1	32365
P56399	Usp5	1	213985
P56960	Exosc10	1	118120
P57724	Pcbp4	1	70630
P57776	Eef1d	1	3
P57784	Snrpa1	1	108010
P57787	Slc16a3	1	71390
P58064	Mrps6	1	10970
P58389	Ptpa	1	96275
P58404	Strn4	1	60640
P58468	Fam207a	1	48020
P58501	Paxbp1	1	121270
P58742	Aaas	1	136230
P58854	Tubgcp3	1	49840
P58871	Tnks1bp1	1	30605
P59110	Senp1	1	42750
P59242	Cgn	1	71235
P59281	Arhgap39	1	50320
P59326	Ythdf1	1	20.56
P59470	Polr3b	1	16495
P59708	Sf3b6	1	50345
P60060	Sec61g	1	20685
P60335	Pcbp1	1	87.45
P60469	Ppfia3	1	128310
P60879	Snap25	1	217125
P60898	Polr2i	1	64855
P61022	Chp1	1	184070
P61027	Rab10	1	61890
P61087	Ube2k	1	59775
P61211	Arl1	1	229645
P61222	Abce1	1	109370
P61255	Rpl26	1	2.45
P61290	Psme3	1	135415
P61327	Magoh	1	141635
P61620	Sec61a1	1	167645
P61750	Arf4	1	301525
P61965	Wdr5	1	203150
P62069	Usp46	1	6095
P62071	Rras2	1	116795
P62075	Timm13	1	105815
P62141	Ppp1cb	1	2.5
P62192	Psmc1	1	205425
P62305	Snrpe	1	169405
P62307	Snrpf	1	152865
P62309	Snrpg	1	137190
P62311	Lsm3	1	153120
P62315	Snrpd1	1	81485
P62331	Arf6	1	177455
P62334	Psmc6	1	203070
P62482	Kcnab2	1	162180
P62715	Ppp2cb	1	228820
P62717	Rpl18a	1	258.48
P62743	Ap2s1	1	23295
P62751	Rpl23a	1	0.19
P62754	Rps6	1	2.43
P62814	Atp6v1b2	1	314020
P62823	Rab3c	1	164300
P62827	Ran	1	374.72
P62835	Rap1a	1	173830
P62862	Fau	1	176740
P62874	Gnb1	1	152910
P62876	Polr2l	1	75355
P62878	Rbx1	1	256900
P62892	Rpl39	1	42485
P62900	Rpl31	1	14.42
P62911	Rpl32	1	178445
P62915	Gtf2b	1	121580
P62962	Pfn1	1	111890
P62996	Tra2b	1	140410
P63017	Hspa8	1	1.07
P63028	Tpt1	1	27330
P63034	Cyth2	1	231535
P63037	Dnaja1	1	18.66
P63089	Ptn	1	110795
P63154	Crnkl1	1	50070
P63166	Sumo1	1	200500
P63213	Gng2	1	179355
P63271	Supt4h1a	1	142705
P63276	Rps17	1	296055
P63280	Ube2i	1	2430
P63321	Rala	1	75095
P63328	Ppp3ca	1	289995
P67778	Phb	1	0.23
P69566	Ranbp9	1	69060
P70182	Pip5k1a	1	121535
P70188	Kifap3	1	20865
P70255	Nfic	1	91890
P70265	Pfkfb2	1	99330
P70279	Surf6	1	62125
P70280	Vamp7	1	59070
P70288	Hdac2	1	9790
P70290	Mpp1	1	73095
P70296	Pebp1	1	215715
P70297	Stam	1	60855
P70303	Ctps2	1	55410
P70318	Tial1	1	22385
P70333	Hnrnph2	1	151395
P70335	Rock1	1	8225
P70398	Usp9x	1	73700
P70404	Idh3g	1	192285
P70670	Naca	1	265010
P70677	Casp3	1	44155
P70698	Ctps1	1	107960
P70699	Gaa	1	165855
P70700	Polr1b	1	99030
P80314	Cct2	1	553.26
P81122	Irs2	1	294190
P82198	Tgfbi	1	159660
P83510	Tnik	1	9410
P83741	Wnk1	1	11760
P83877	Txnl4a	1	96090
P83882	Rpl36a	1	2.16
P83887	Tubg1	1	69955
P83940	Eloc	1	31295
P84075	Hpca	1	66685
P84091	Ap2m1	1	26750
P84104	Srsf3	1	31090
P97310	Mcm2	1	83635
P97311	Mcm6	1	131180
P97314	Csrp2	1	213410
P97315	Csrp1	1	24710
P97357	Taf1a	1	20410
P97366	Evi5	1	37655
P97371	Psme1	1	83205
P97377	Cdk2	1	175050
P97386	Lig3	1	57680
P97390	Vps45	1	9005
P97427	Crmp1	1	137785
P97432	Nbr1	1	181775
P97434	Mprip	1	12.47
P97452	Bop1	1	170320
P97467	Pam	1	297300
P97470	Ppp4c	1	98080
P97479	Myo7a	1	56480
P97742	Cpt1a	1	305680
P97760	Polr2c	1	148330
P97770	Thumpd3	1	101800
P97789	Xrn1	1	36645
P97801	Smn1	1	104125
P97807	Fh	1	91475
P97820	Map4k4	1	208000
P97868	Rbbp6	1	31205
P98063	Bmp1	1	214405
P98203	Arvcf	1	39515
P99026	Psmb4	1	39570
P99028	Uqcrh	1	281120
Q00547	Hmmr	1	231065
Q01730	Rsu1	1	41340
Q02614	Sap30bp	1	121580
Q02819	Nucb1	1	186030
Q02853	Mmp11	1	93610
Q03141	Mark3	1	209235
Q03147	Cdk7	1	119680
Q03173	Enah	1	273155
Q03265	Atp5f1a	1	7.83
Q03963	Eif2ak2	1	48140
Q04447	Ckb	1	33000
Q04692	Smarcad1	1	35075
Q04736	Yes1	1	14200
Q04750	Top1	1	161450
Q04841	Mpg	1	76855
Q05512	Mark2	1	2470
Q05915	Gch1	1	270005
Q05920	Pc	1	9580
Q05CL8	Larp7	1	266100
Q05D44	Eif5b	1	42470
Q06890	Clu	1	268925
Q07076	Anxa7	1	63585
Q07139	Ect2	1	148020
Q07231	Zscan21	1	20565
Q07417	Acads	1	166865
Q07832	Plk1	1	80975
Q08775	Runx2	1	321505
Q08879	Fbln1	1	288270
Q08943	Ssrp1	1	107710
Q09143	Slc7a1	1	143665
Q0KL02	Trio	1	24400
Q0P678	Zc3h18	1	70955
Q0VBD2	Mcm10	1	163305
Q0VBL3	Rbm15	1	74335
Q0VGY8	Tanc1	1	50350
Q14AI6	Rpusd3	1	246255
Q14B46	Rtkn2	1	25225
Q14C51	Ptcd3	1	90210
Q2VPQ9	Meaf6	1	29325
Q2YDW2	Msto1	1	143905
Q32MW3	Acot10	1	59035
Q3TBW2	Mrpl10	1	5810
Q3TCH7	Cul4a	1	56790
Q3TDN2	Faf2	1	145865
Q3TDQ1	Stt3b	1	128350
Q3TFK5	Gpatch4	1	44905
Q3THK7	Gmps	1	290260
Q3THS6	Mat2a	1	235495
Q3TIX9	Usp39	1	152610
Q3TKR3	Nlrp4c	1	321945
Q3TKT4	Smarca4	1	178185
Q3TLR7	Dtl	1	42750
Q3TMX7	Qsox2	1	101525
Q3TPX4	Exoc5	1	38035
Q3TRR0	Map9	1	31635
Q3TSG4	Alkbh5	1	84900
Q3TTA7	Cblb	1	23210
Q3TUH1	Tamm41	1	25585
Q3TXS7	Psmd1	1	65140
Q3TYD6	Lmtk2	1	36495
Q3TZX3	Slc25a33	1	294605
Q3TZZ7	Esyt2	1	28610
Q3U182	Crtc2	1	44385
Q3U1J4	Ddb1	1	1.91
Q3U1N2	Srebf2	1	31210
Q3U2K0	Fam193b	1	12635
Q3U308	Ctu2	1	35730
Q3U3T8	Wdr62	1	100640
Q3U821	Wdr75	1	18225
Q3UA06	Trip13	1	136280
Q3UB74	Tbrg1	1	255485
Q3UDE2	Ttll12	1	48150
Q3UFB2	Znhit6	1	140590
Q3UFM5	Nom1	1	138170
Q3UFY8	Trmt10c	1	250800
Q3UGC7	Eif3j1	1	58270
Q3UH60	Dip2b	1	50895
Q3UHH1	Zswim8	1	12485
Q3UHK8	Tnrc6a	1	38145
Q3UHL1	Camkv	1	158080
Q3UHU5	Mtcl1	1	91045
Q3UHX9	Spout1	1	22250
Q3UIL6	Plekha7	1	6175
Q3UJB9	Edc4	1	193445
Q3UKC1	Tax1bp1	1	40415
Q3UKJ7	Smu1	1	223450
Q3ULD5	Mccc2	1	56935
Q3UM18	Lsg1	1	149540
Q3UMC0	Spata5	1	66675
Q3UMG5	Lrch2	1	74805
Q3UMQ8	Naf1	1	15010
Q3UMT1	Ppp1r12c	1	196005
Q3UMU9	Hdgfl2	1	121340
Q3UN04	Usp30	1	149330
Q3UPF5	Zc3hav1	1	267965
Q3UPH7	Arhgef40	1	105110
Q3UPL0	Sec31a	1	69015
Q3UQ28	Pxdn	1	242500
Q3UQ44	Iqgap2	1	226065
Q3URQ0	Tex10	1	17735
Q3UTQ8	Cdkl5	1	75075
Q3UU96	Cdc42bpa	1	79605
Q3UUQ7	Pgap1	1	14270
Q3UW53	Niban1	1	41275
Q3UWW6	Gas2l3	1	81050
Q3UYV9	Ncbp1	1	223130
Q3V009	Tmed1	1	67720
Q3V1H1	Ckap2	1	85980
Q3V1V3	Esf1	1	26180
Q3V300	Kif22	1	91295
Q3V3R1	Mthfd1l	1	210715
Q497V5	Srbd1	1	24220
Q4FK66	Prpf38a	1	252195
Q4FZC9	Syne3	1	32150
Q4FZF3	Ddx49	1	59975
Q4KML4	Abracl	1	227080
Q4U2R1	Herc2	1	25765
Q4VA53	Pds5b	1	64485
Q4VBE8	Wdr18	1	192860
Q501J6	Ddx17	1	210410
Q505D1	Ankrd28	1	67405
Q505D7	Opa3	1	81730
Q505F5	Lrrc47	1	221765
Q52KG5	Kif26a	1	8010
Q52KR3	Prune2	1	53295
Q566J8	Coq8b	1	19155
Q569Z5	Ddx46	1	63120
Q571I4	Prag1	1	43915
Q5DTW2	Sfmbt2	1	36035
Q5DW34	Ehmt1	1	15760
Q5EG47	Prkaa1	1	283170
Q5F2E8	Taok1	1	229535
Q5HZI1	Mtus1	1	28625
Q5HZJ0	Drosha	1	60995
Q5NC05	Ttf2	1	30580
Q5NCC3	Trim41	1	24360
Q5NCQ5	Dph1	1	119920
Q5SFM8	Rbm27	1	117450
Q5SNZ0	Ccdc88a	1	31970
Q5SRX1	Tom1l2	1	99555
Q5SSI6	Utp18	1	95930
Q5SSW2	Psme4	1	62990
Q5SUF2	Luc7l3	1	163150
Q5SV80	Myo19	1	75910
Q5SW75	Ssh2	1	53685
Q5SWD9	Tsr1	1	102300
Q5SWP3	Nacad	1	58560
Q5SWU9	Acaca	1	58545
Q5SYD0	Myo1d	1	143400
Q5U430	Ubr3	1	42995
Q5U458	Dnajc11	1	210715
Q5U4C1	Gprasp1	1	161735
Q5XG71	Utp20	1	177155
Q5XJY4	Parl	1	225545
Q5XKN4	Jagn1	1	32925
Q60520	Sin3a	1	65965
Q60597	Ogdh	1	269685
Q60605	Myl6	1	10.96
Q60668	Hnrnpd	1	0.77
Q60673	Ptprn	1	78575
Q60692	Psmb6	1	300280
Q60715	P4ha1	1	120365
Q60722	Tcf4	1	99760
Q60737	Csnk2a1	1	171770
Q60749	Khdrbs1	1	3.08
Q60751	Igf1r	1	50535
Q60770	Stxbp3	1	19600
Q60790	Rasa3	1	171390
Q60809	Cnot7	1	82240
Q60838	Dvl2	1	157655
Q60848	Hells	1	118020
Q60864	Stip1	1	126295
Q60876	Eif4ebp1	1	101535
Q60899	Elavl2	1	3.18
Q60900	Elavl3	1	171115
Q60930	Vdac2	1	4.44
Q60931	Vdac3	1	293690
Q60932	Vdac1	1	205345
Q60954	Meis1	1	64200
Q60960	Kpna1	1	81775
Q60973	Rbbp7	1	167395
Q60996	Ppp2r5c	1	17145
Q61024	Asns	1	15.79
Q61035	Hars1	1	75765
Q61039	Hand2	1	115190
Q61074	Ppm1g	1	215095
Q61081	Cdc37	1	120400
Q61103	Dpf2	1	149930
Q61136	Prpf4b	1	86370
Q61187	Tsg101	1	129530
Q61188	Ezh2	1	27060
Q61191	Hcfc1	1	65475
Q61210	Arhgef1	1	126160
Q61235	Sntb2	1	280975
Q61249	Igbp1	1	111390
Q61263	Soat1	1	30340
Q61286	Tcf12	1	68555
Q61316	Hspa4	1	152420
Q61382	Traf4	1	44890
Q61464	Znf638	1	67120
Q61466	Smarcd1	1	317920
Q61474	Msi1	1	254150
Q61510	Trim25	1	200680
Q61581	Igfbp7	1	52270
Q61584	Fxr1	1	1.77
Q61595	Ktn1	1	68885
Q61655	Ddx19a	1	36095
Q61699	Hsph1	1	1.6
Q61701	Elavl4	1	150135
Q61768	Kif5b	1	6.82
Q61846	Melk	1	269485
Q61881	Mcm7	1	144410
Q62066	Phox2a	1	161365
Q62074	Prkci	1	40755
Q62093	Srsf2	1	292070
Q62158	Trim27	1	115055
Q62172	Ralbp1	1	19105
Q62186	Ssr4	1	67105
Q62193	Rpa2	1	171080
Q62267	Sprr1b	1	90555
Q62280	Ss18	1	275000
Q62376	Snrnp70	1	236200
Q62392	Phlda1	1	37205
Q62417	Sorbs1	1	15500
Q62418	Dbnl	1	3.76
Q62419	Sh3gl1	1	75410
Q62432	Smad2	1	56110
Q62448	Eif4g2	1	59385
Q62465	Vat1	1	228625
Q62468	Vil1	1	127255
Q62523	Zyx	1	68805
Q63810	Ppp3r1	1	17475
Q63829	Commd3	1	19950
Q63850	Nup62	1	24380
Q64008	Rab34	1	28050
Q640N1	Aebp1	1	112565
Q640N3	Arhgap30	1	146890
Q641P0	Actr3b	1	1.78
Q64310	Surf4	1	107110
Q64331	Myo6	1	13440
Q64337	Sqstm1	1	17.1
Q64364	Cdkn2a	1	39480
Q64378	Fkbp5	1	94335
Q64433	Hspe1	1	2.26
Q64514	Tpp2	1	80250
Q64674	Srm	1	258600
Q64737	Gart	1	201350
Q66JV4	Rbm12b2	1	40805
Q68FE6	Ripor1	1	18010
Q68FL6	Mars1	1	316900
Q68G58	Apex2	1	107215
Q69Z38	Peak1	1	32910
Q69ZB0	Lrrcc1	1	52865
Q69ZF7	Cnnm4	1	34895
Q69ZH9	Arhgap23	1	21445
Q69ZR2	Hectd1	1	73670
Q69ZS7	Hbs1l	1	126685
Q69ZX6	Morc2a	1	42965
Q6A000	Kiaa0753	1	61600
Q6A009	Ltn1	1	99225
Q6A068	Cdc5l	1	42390
Q6A0A9	FAM120A	1	93985
Q6A4J8	Usp7	1	138970
Q6DFV1	Ncapg2	1	88305
Q6DFV3	Arhgap21	1	182370
Q6DFW4	Nop58	1	217565
Q6DI86	Fastkd1	1	34310
Q6DID5	Pwwp3a	1	81140
Q6DVA0	Lemd2	1	31035
Q6GQT1	A2m	1	37185
Q6GQT9	Nomo1	1	58320
Q6GQX2	Nckap5l	1	235435
Q6IQX7	Chpf	1	284075
Q6IR34	Gpsm1	1	86995
Q6KAR6	Exoc3	1	50910
Q6NSQ7	Ltv1	1	152735
Q6NTA4	Rragb	1	75935
Q6NVF9	Cpsf6	1	65460
Q6NXJ0	Wwc2	1	142470
Q6NXK5	Dusp11	1	116360
Q6NXY1	Tbc1d31	1	1.26
Q6NZF1	Zc3h11a	1	173495
Q6NZL0	Soga3	1	73965
Q6NZN0	Rbm26	1	84130
Q6NZQ2	Ddx31	1	161185
Q6P069	Sri	1	3655
Q6P1B1	Xpnpep1	1	55940
Q6P1F6	Ppp2r2a	1	19.43
Q6P2B1	Tnpo3	1	32555
Q6P2K6	Ppp4r3a	1	41365
Q6P3A8	Bckdhb	1	156780
Q6P4T2	Snrnp200	1	232285
Q6P542	Abcf1	1	183255
Q6P5B0	Rrp12	1	103505
Q6P5D8	Smchd1	1	23610
Q6P5E4	Uggt1	1	210830
Q6P5F9	Xpo1	1	221875
Q6P9Q4	Fhod1	1	24305
Q6P9R1	Ddx51	1	65130
Q6P9R2	Oxsr1	1	86350
Q6PAJ1	Bcr	1	148745
Q6PAM1	Txlna	1	101905
Q6PB66	Lrpprc	1	315535
Q6PB93	Galnt2	1	137090
Q6PCM2	Ints6	1	27015
Q6PD26	Pigs	1	89645
Q6PDG5	Smarcc2	1	140280
Q6PDH0	Phldb1	1	144090
Q6PDI5	Ecpas	1	55925
Q6PDL0	Dync1li2	1	100175
Q6PDQ2	Chd4	1	128325
Q6PE01	Snrnp40	1	77820
Q6PEB6	Mob4	1	272085
Q6PFD9	Nup98	1	188160
Q6PFR5	Tra2a	1	58305
Q6PG16	Hjurp	1	184260
Q6PGA0	Rcor3	1	100970
Q6PGC1	Dhx29	1	280325
Q6PGG6	Gnl3l	1	156980
Q6PGH1	Bud31	1	123195
Q6PGN3	Dclk2	1	269635
Q6PHN1	Ccdc57	1	121705
Q6PHN7	Tmem164	1	44265
Q6PHN9	Rab35	1	21855
Q6PHZ2	Camk2d	1	51255
Q6QI06	Rictor	1	20760
Q6RHR9	Magi1	1	96455
Q6S5C2	Gnptg	1	42050
Q6VH22	Ift172	1	3535
Q6WKZ8	Ubr2	1	90640
Q6ZPE2	Sbf1	1	145560
Q6ZPF4	Fmnl3	1	279415
Q6ZPG2	Wdr90	1	38755
Q6ZPL9	Ddx55	1	19995
Q6ZPR5	Smpd4	1	14145
Q6ZPR6	Ibtk	1	50335
Q6ZPZ3	Zc3h4	1	15855
Q6ZQ08	Cnot1	1	225680
Q6ZQ29	Taok2	1	73260
Q6ZQ73	Cand2	1	110220
Q6ZQH8	Nup188	1	38900
Q6ZWM4	Lsm8	1	154795
Q6ZWQ7	Spcs3	1	20540
Q6ZWR6	Syne1	1	12035
Q70FJ1	Akap9	1	263780
Q71LX4	Tln2	1	27140
Q75NR7	Recql4	1	47785
Q76I79	Ssh1	1	3095
Q76KJ5	Polr1g	1	138180
Q76MZ3	Ppp2r1a	1	209960
Q78HU3	Mvb12a	1	31815
Q78IK2	Atp5mk	1	17740
Q78JE5	Fbxo22	1	23745
Q78JN3	Eci3	1	106170
Q78PY7	Snd1	1	147435
Q78XF5	Ostc	1	11170
Q78ZA7	Nap1l4	1	125430
Q791T5	Mtch1	1	306195
Q7M732	Rtl1	1	48985
Q7TMB8	Cyfip1	1	3585
Q7TMF2	Eri1	1	230130
Q7TMF3	Ndufa12	1	12115
Q7TMM9	Tubb2a	1	306375
Q7TMY8	Huwe1	1	19880
Q7TN75	Peg10	1	240380
Q7TNV0	Dek	1	6.82
Q7TPH6	Mycbp2	1	160600
Q7TQE6	Maco1	1	76440
Q7TQG1	Plekha6	1	234295
Q7TQH0	Atxn2l	1	13.07
Q7TQK4	Exosc3	1	219470
Q7TS74	Ckap2l	1	77265
Q7TSC1	Prrc2a	1	195450
Q7TSF0	Dsg1c	1	9.58
Q7TSG1	Cep120	1	62910
Q7TSH4	Ccp110	1	110730
Q7TSI0	Znf12	1	21320
Q7TSI3	Ppp6r1	1	64035
Q7TSJ2	Map6	1	10.28
Q7TSV9	Enkd1	1	111955
Q7TSY8	Sgo2	1	48425
Q7TT37	Elp1	1	266555
Q7TT50	Cdc42bpb	1	118455
Q80SY4	Mib1	1	248750
Q80SZ7	Gng5	1	175725
Q80T85	Dcaf5	1	13730
Q80TE0	Rpap1	1	267985
Q80TE4	Sipa1l2	1	67345
Q80TH2	Erbin	1	128040
Q80TL7	Mon2	1	14720
Q80TM9	Nisch	1	87845
Q80TN4	Dnajc16	1	153250
Q80TP3	Ubr5	1	153945
Q80TQ2	Cyld	1	21730
Q80TR8	Dcaf1	1	182990
Q80TV8	Clasp1	1	12.98
Q80TZ9	Rere	1	73225
Q80U04	Pja2	1	54495
Q80U40	Rimbp2	1	205295
Q80U78	Pum1	1	23205
Q80U93	Nup214	1	34270
Q80U95	Ube3c	1	97675
Q80UM7	Mogs	1	134785
Q80UU2	Rpp38	1	82850
Q80UW2	Fbxo2	1	162400
Q80UW8	Polr2e	1	6.02
Q80V53	Chst14	1	97005
Q80V62	Fancd2	1	22695
Q80VI1	Trim56	1	56285
Q80VQ0	Aldh3b1	1	27330
Q80W00	Ppp1r10	1	70325
Q80WJ7	Mtdh	1	18.36
Q80WQ2	Vac14	1	115065
Q80X41	Vrk1	1	136495
Q80X73	Pelo	1	252835
Q80X85	Mrps7	1	3.48
Q80XC2	Trmt61a	1	31500
Q80XC3	Usp6nl	1	50260
Q80XI3	Eif4g3	1	247520
Q80XI4	Pip4k2b	1	90965
Q80XN0	Bdh1	1	111160
Q80XP8	Fam76b	1	143995
Q80Y19	Arhgap11a	1	118235
Q80Y24	Prickle2	1	64710
Q80Y44	Ddx10	1	13995
Q80Y83	Dixdc1	1	124590
Q80YE7	Dapk1	1	176230
Q80YQ2	Med23	1	7545
Q80YR2	Fhip2b	1	249705
Q80YR4	Znf598	1	87750
Q80YR5	Safb2	1	19265
Q80YR9	Rbm12b1	1	178740
Q80YV4	Pank4	1	13740
Q80Z25	Ofd1	1	107660
Q80ZK0	Mrps10	1	263875
Q80ZK9	Wdtc1	1	22115
Q80ZS3	Mrps26	1	213425
Q80ZW2	Them6	1	117235
Q810A7	Ddx42	1	48115
Q810D6	Grwd1	1	298160
Q810U5	Ccdc50	1	91380
Q811D0	Dlg1	1	121805
Q8BFV2	Pcid2	1	47855
Q8BFY6	Pef1	1	79910
Q8BFZ3	Actbl2	1	95295
Q8BFZ9	Erlin2	1	164415
Q8BG17	Nol12	1	93060
Q8BG32	Psmd11	1	95355
Q8BG79	Cwf19l2	1	16275
Q8BG80	Fbxo46	1	131315
Q8BGA5	Krr1	1	147125
Q8BGA9	Oxa1l	1	13865
Q8BGB7	Enoph1	1	15980
Q8BGC9	Creg2	1	72755
Q8BGD9	Eif4b	1	10.08
Q8BGF3	Dnaaf10	1	14200
Q8BGG7	Ubash3b	1	140665
Q8BGH2	Samm50	1	56.47
Q8BGQ7	Aars1	1	219580
Q8BGR9	Ublcp1	1	138245
Q8BGS0	Mak16	1	19380
Q8BGS1	Epb41l5	1	50875
Q8BGS2	Bola2	1	56375
Q8BGT5	Gpt2	1	79720
Q8BGT7	Smndc1	1	134050
Q8BGX2	Timm29	1	52415
Q8BGZ4	Cdc23	1	44345
Q8BH04	Pck2	1	7470
Q8BH15	Cnot10	1	320865
Q8BH43	Wasf2	1	74215
Q8BH74	Nup107	1	120490
Q8BH93	Mapk1ip1l	1	117055
Q8BH95	Echs1	1	129635
Q8BH97	Rcn3	1	4.83
Q8BHB4	Wdr3	1	137270
Q8BHC4	Dcakd	1	140940
Q8BHD8	Pcmtd2	1	33830
Q8BHE0	Prr11	1	107535
Q8BHF7	Pgs1	1	237695
Q8BHG9	Cggbp1	1	93525
Q8BHI7	Elovl5	1	11195
Q8BHL3	Tbc1d10b	1	53095
Q8BHL5	Elmo2	1	42930
Q8BHN0	Ppm1l	1	149765
Q8BHN3	Ganab	1	0.28
Q8BHR8		1	153620
Q8BHS3	Rbm22	1	202725
Q8BIA4	Fbxw8	1	216765
Q8BIE6	Frmd4a	1	12.64
Q8BIJ7	Rufy1	1	2595
Q8BIQ5	Cstf2	1	37755
Q8BIW1	Prune1	1	18610
Q8BJ71	Nup93	1	299805
Q8BJH1	Zc2hc1a	1	241295
Q8BJL0	Smarcal1	1	100920
Q8BJS4	Sun2	1	210410
Q8BJW6	Eif2a	1	104310
Q8BJY1	Psmd5	1	300395
Q8BJZ4	Mrps35	1	7980
Q8BK08	Tmem11	1	42810
Q8BK62	Olfml3	1	19510
Q8BK63	Csnk1a1	1	197790
Q8BK64	Ahsa1	1	3.26
Q8BK67	Rcc2	1	40635
Q8BK72	Mrps27	1	69295
Q8BKC5	Ipo5	1	278995
Q8BKE6	Cyp20a1	1	22090
Q8BKF1	Polrmt	1	179350
Q8BKG3	Ptk7	1	12535
Q8BKS9	Pum3	1	220445
Q8BKX1	Baiap2	1	67850
Q8BKZ9	Pdhx	1	136190
Q8BL06	Usp54	1	56865
Q8BL97	Srsf7	1	267370
Q8BLN5	Lss	1	32400
Q8BM72	Hspa13	1	70975
Q8BMA6	Srp68	1	160780
Q8BMB3	Eif4e2	1	136265
Q8BMC4	Nop9	1	147155
Q8BMJ2	Lars1	1	246135
Q8BMJ3	Eif1ax	1	167985
Q8BMP6	Acbd3	1	83080
Q8BMS1	Hadha	1	294390
Q8BND3	Wdr35	1	3870
Q8BNE1	Tcaf1	1	119095
Q8BNJ2	Adamts4	1	227745
Q8BNV1	Trmt2a	1	106375
Q8BP00	Iqcb1	1	25445
Q8BP47	NARS1	1	278815
Q8BP48	Metap1	1	80500
Q8BP92	Rcn2	1	2.44
Q8BPB0	Mob1b	1	32335
Q8BPP1	Mab21l2	1	89820
Q8BQB4	Fjx1	1	190765
Q8BQM4	Heatr3	1	166050
Q8BQZ5	Cpsf4	1	68750
Q8BRG8	Tmem209	1	78200
Q8BSF4	Pisd	1	297420
Q8BSS9	Ppfia2	1	235395
Q8BT60	Cpne3	1	79740
Q8BTH8	Csnk1g1	1	62395
Q8BTU1	Cfap20	1	135050
Q8BTV1	Tusc3	1	64270
Q8BTV2	Cpsf7	1	233505
Q8BTW3	Exosc6	1	194050
Q8BU03	Pwp2	1	28725
Q8BU11	Tox4	1	140220
Q8BU14	Sec62	1	22990
Q8BU30	Iars1	1	76025
Q8BU88	Mrpl22	1	165775
Q8BUK6	Hook3	1	131365
Q8BUL6	Plekha1	1	49165
Q8BUV3	Gphn	1	18645
Q8BUY8	Gprasp2	1	21630
Q8BVQ5	Ppme1	1	50880
Q8BVU0	Lrch3	1	47205
Q8BVV7	Cep95	1	42625
Q8BVY0	Rsl1d1	1	202410
Q8BW22	Ss18l1	1	75475
Q8BWP8	B4gat1	1	55260
Q8BWQ6	Vps35l	1	59470
Q8BWW9	Pkn2	1	45485
Q8BWY3	Etf1	1	97030
Q8BWY9	Cip2a	1	275925
Q8BWZ3	Naa25	1	17945
Q8BX17	Gemin5	1	280400
Q8BX70	Vps13c	1	25645
Q8BXL9	Iffo1	1	115510
Q8BXQ2	Pigt	1	153430
Q8BXR1	Slc7a14	1	82665
Q8BXV2	Bri3bp	1	162485
Q8BXZ1	Tmx3	1	19020
Q8BY87	Usp47	1	11195
Q8BYA0	Tbcd	1	93515
Q8BYH7	Tbc1d17	1	13270
Q8BYY4	Ttc39b	1	41975
Q8BZI0	Afap1l1	1	14760
Q8BZM1	Glmn	1	22900
Q8C052	Map1s	1	47925
Q8C0C7	Farsa	1	94695
Q8C0D4	Arhgap12	1	45070
Q8C0D9	Cep68	1	39085
Q8C0I1	Agps	1	29545
Q8C170	Myo9a	1	190785
Q8C181	Mbnl2	1	173185
Q8C1B1	Camsap2	1	33475
Q8C1Q6	Smim4	1	61155
Q8C2B3	Hdac7	1	148215
Q8C2E4	Ptcd1	1	20025
Q8C2K5	Rasal3	1	184810
Q8C2S7	Amigo3	1	113620
Q8C341	Suco	1	22645
Q8C3I8	Hgh1	1	40575
Q8C3X8	Lmf2	1	113605
Q8C3Y4	Kntc1	1	37780
Q8C4J7	Tbl3	1	28365
Q8C4Q6	Aida	1	7905
Q8C4S8	Dennd2a	1	45965
Q8C570	Rae1	1	158025
Q8C5L3	Cnot2	1	202815
Q8C5L7	Rbm34	1	153915
Q8C5Q4	Grsf1	1	160630
Q8C650	Septin10	1	97930
Q8C6B2	Rtkn	1	41495
Q8C6B9	Rps19bp1	1	274915
Q8C6D4	Bend5	1	267430
Q8C6G8	Wdr26	1	96390
Q8C796	Rcor2	1	56635
Q8C7D2	Crbn	1	34675
Q8C7Q4	Rbm4	1	2.23
Q8C7U1	N4bp3	1	270580
Q8C7V3	Utp15	1	78305
Q8C7X2	Emc1	1	83515
Q8C804	Spice1	1	116395
Q8C854	Myef2	1	288625
Q8C8R3	Ank2	1	259125
Q8C9M2	Ccdc15	1	14470
Q8CB67	Lrp11	1	92515
Q8CB77	Eloa	1	135545
Q8CBW3	Abi1	1	168615
Q8CBY8	Dctn4	1	285075
Q8CCB4	Vps53	1	11460
Q8CCF0	Prpf31	1	127065
Q8CCP0	Nemf	1	209505
Q8CCS6	Pabpn1	1	218555
Q8CD15	Riox2	1	170115
Q8CDM1	Atad2	1	23700
Q8CDN6	Txnl1	1	112190
Q8CE90	Map2k7	1	178885
Q8CF89	Tab1	1	30560
Q8CFB4	Gbp5	1	104270
Q8CFE6	Slc38a2	1	38990
Q8CFI7	Polr2b	1	101355
Q8CFQ3	Aqr	1	161650
Q8CG46	Smc5	1	33505
Q8CG48	Smc2	1	51105
Q8CGC4	Lsm14b	1	55905
Q8CGC6	Rbm28	1	222320
Q8CGF7	Tcerg1	1	52330
Q8CGK3	Lonp1	1	24960
Q8CGU1	Calcoco1	1	158465
Q8CGY8	Ogt	1	97885
Q8CH18	Ccar1	1	125250
Q8CH25	Sltm	1	171385
Q8CH72	Trim32	1	134260
Q8CH77	Nav1	1	300555
Q8CHI8	Ep400	1	8395
Q8CHK4	Kat5	1	36310
Q8CHP5	Pym1	1	9.43
Q8CI08	Slain2	1	70690
Q8CI11	Gnl3	1	236035
Q8CI51	Pdlim5	1	21505
Q8CI59	Steap3	1	183045
Q8CI94	Pygb	1	88300
Q8CIG8	Prmt5	1	30130
Q8CIL4		1	46415
Q8CIM8	Ints4	1	74165
Q8CIP5	Disp2	1	10945
Q8CIV8	Tbce	1	32505
Q8CIW5	Twnk	1	6845
Q8CJ19	Mical3	1	116835
Q8CJ27	Aspm	1	95265
Q8CJ40	Crocc	1	62755
Q8CJ67	Stau2	1	177775
Q8CJG0	Ago2	1	157190
Q8JZK9	Hmgcs1	1	2065
Q8JZM7	Cdc73	1	96755
Q8JZN5	Acad9	1	44865
Q8JZP9	Gas2l1	1	58010
Q8JZQ2	Afg3l2	1	72610
Q8JZS9	Mrpl48	1	69245
Q8JZX3	Poc1a	1	57235
Q8JZX4	Rbm17	1	81915
Q8K009	Aldh1l2	1	24960
Q8K012	Fnbp1l	1	38895
Q8K0D0	Cdk17	1	72920
Q8K0D5	Gfm1	1	67785
Q8K0E8	Fgb	1	297175
Q8K0V4	Cnot3	1	114250
Q8K1A6	Cc2d1a	1	18365
Q8K1M6	Dnm1l	1	41325
Q8K1N4	Spats2	1	323025
Q8K207		1	63175
Q8K224	Nat10	1	123065
Q8K268	Abcf3	1	85935
Q8K284	Gtf3c1	1	24480
Q8K297	Colgalt1	1	170570
Q8K298	Anln	1	189580
Q8K2A8	Alg3	1	3440
Q8K2B0	P3h4	1	63120
Q8K2C9	Hacd3	1	55055
Q8K2J0	Plcd3	1	146385
Q8K2P7	Slc38a1	1	124910
Q8K2T8	Paf1	1	70655
Q8K2V6	Ipo11	1	221880
Q8K2W3	Txndc11	1	319025
Q8K2X3	Stn1	1	89000
Q8K2Y7	Mrpl47	1	119940
Q8K2Z4	Ncapd2	1	83645
Q8K301	Ddx52	1	3310
Q8K310	Matr3	1	2.84
Q8K337	Inpp5b	1	39395
Q8K339	Kin	1	53860
Q8K363	Ddx18	1	60350
Q8K370	Acad10	1	216320
Q8K389	Cdk5rap2	1	37765
Q8K3A9	Mepce	1	199310
Q8K3B1	Fbxo45	1	108975
Q8K3G5	Vrk3	1	16480
Q8K3I4	Myrip	1	185025
Q8K3P5	Cnot6	1	49745
Q8K3W3	Casc3	1	60850
Q8K3Y3	Lin28a	1	307930
Q8K3Z9	Pom121	1	41040
Q8K400	Stxbp5	1	346.43
Q8K411	Pitrm1	1	27125
Q8K426	Retnlg	1	49075
Q8K4B0	Mta1	1	38550
Q8K4F6	Nsun5	1	203180
Q8K4G5	Ablim1	1	3.45
Q8K4L0	Ddx54	1	156650
Q8K4P0	Wdr33	1	180145
Q8K4Q0	Rptor	1	50765
Q8K4X7	Agpat4	1	30080
Q8K4Z5	Sf3a1	1	90920
Q8K5B2	Mcfd2	1	155025
Q8N7N5	Dcaf8	1	28715
Q8N9S3	Ahsa2	1	153090
Q8QZT1	Acat1	1	82355
Q8QZV7	IntS13	1	16170
Q8QZX2	Haus3	1	24845
Q8R010	Aimp2	1	222940
Q8R016	Blmh	1	39650
Q8R060	Zwilch	1	22685
Q8R080	Gtse1	1	221045
Q8R0F5	Rbmx2	1	32695
Q8R0G9	Nup133	1	154135
Q8R0L9	Tada3	1	35815
Q8R0S2	Iqsec1	1	41175
Q8R0X7	Sgpl1	1	87300
Q8R105	Vps37c	1	85545
Q8R191	Syngr3	1	257420
Q8R1B4	Eif3c	1	189695
Q8R1F1	Niban2	1	187740
Q8R1I1	Uqcr10	1	116335
Q8R1J3	Zcchc9	1	65245
Q8R1J9	Tor2a	1	130455
Q8R1Q8	Dync1li1	1	95850
Q8R2K4	Taf6l	1	131430
Q8R2Q8	Bst2	1	76730
Q8R307	Vps18	1	26380
Q8R323	Rfc3	1	110750
Q8R349	Cdc16	1	194445
Q8R3C6	Rbm19	1	5980
Q8R3F5	Mcat	1	109985
Q8R3H7	Hs2st1	1	292795
Q8R3N1	Nop14	1	127765
Q8R3N6	Thoc1	1	55420
Q8R404	Micos13	1	126565
Q8R480	Nup85	1	62020
Q8R4U7	Luzp1	1	25.9
Q8R570	Snap47	1	21820
Q8R5A6	Tbc1d22a	1	25015
Q8R5H1	Usp15	1	118650
Q8R5H6	Wasf1	1	68200
Q8R5K4	Nol6	1	61585
Q8R5M0	Gipc3	1	26700
Q8VBT0	Tmx1	1	188270
Q8VBV3	Exosc2	1	100220
Q8VBV7	Cops8	1	62325
Q8VBW6	Nae1	1	22225
Q8VC16	Lrrc14	1	110905
Q8VC66	Ssx2ip	1	121350
Q8VCA6	Tmem161a	1	58500
Q8VCE2	Gpn1	1	23485
Q8VCE9	Plekhh3	1	205710
Q8VCF1	Cant1	1	30005
Q8VCG3	Wdr74	1	193990
Q8VCH6	Dhcr24	1	119675
Q8VCL2	Sco2	1	48000
Q8VCM7	Fgg	1	207975
Q8VCM8	Ncln	1	153515
Q8VCP8	Ak6	1	173950
Q8VCS3	Fam20b	1	7.93
Q8VCX5	Micu1	1	266405
Q8VCZ6	Sgsm3	1	41355
Q8VD12	Znf385a	1	80125
Q8VD46	Asz1	1	232690
Q8VD63	Tspyl4	1	18495
Q8VDF2	Uhrf1	1	187015
Q8VDG3	Parn	1	115010
Q8VDH1	Fbxo21	1	15005
Q8VDJ3	Hdlbp	1	254915
Q8VDM1	Zgpat	1	10860
Q8VDM4	Psmd2	1	100975
Q8VDN2	Atp1a1	1	1.85
Q8VDN4	Ccdc92	1	114250
Q8VDP3	Mical1	1	262115
Q8VDP6	Cdipt	1	108050
Q8VDR9	Dock6	1	83205
Q8VDW0	Ddx39a	1	63360
Q8VE22	Mrps23	1	169400
Q8VE33	Gdap1l1	1	78920
Q8VE37	Rcc1	1	62365
Q8VE65	Taf12	1	9375
Q8VE73	Cul7	1	245695
Q8VE92	Rbm4b	1	129665
Q8VE97	Srsf4	1	99035
Q8VEE4	Rpa1	1	44235
Q8VEG6	Cnot6l	1	51135
Q8VEH3	Arl8a	1	71045
Q8VEH6	Cbwd1	1	19450
Q8VEH8	Erlec1	1	8505
Q8VEJ4	Nle1	1	196725
Q8VEJ9	Vps4a	1	183010
Q8VH51	Rbm39	1	98890
Q8VHK9	Dhx36	1	198635
Q8VHX6	Flnc	1	1.11
Q8VI33	Taf9	1	232075
Q8VI75	Ipo4	1	131360
Q91UZ5	Impa2	1	88480
Q91V04	Tram1	1	286400
Q91V12	Acot7	1	107705
Q91V41	Rab14	1	318470
Q91V61	Sfxn3	1	28580
Q91V64	Isoc1	1	163915
Q91V81	Rbm42	1	38395
Q91VD9	Ndufs1	1	76970
Q91VE0	Slc27a4	1	35450
Q91VI7	Rnh1	1	270795
Q91VJ1	Aim2	1	17535
Q91VJ4	Stk38	1	28185
Q91VK1	Bzw2	1	37575
Q91VN4	Chchd6	1	217650
Q91VR2	Atp5f1c	1	18.38
Q91VS8	Farp2	1	167245
Q91VT4	Cbr4	1	71095
Q91VY9	Znf622	1	254555
Q91W18	Tdrd3	1	27295
Q91W50	Csde1	1	125135
Q91W59	Rbms1	1	77540
Q91W67	Ubl7	1	62745
Q91W89	Man2c1	1	80285
Q91W92	Cdc42ep1	1	74125
Q91WD5	Ndufs2	1	110005
Q91WG4	Elp2	1	101115
Q91WK0	Lrrfip2	1	0.14
Q91WK2	Eif3h	1	141055
Q91WK7	Ankrd54	1	65115
Q91WM1	Strbp	1	320095
Q91WN1	Dnajc9	1	143980
Q91WR3	Ascc2	1	16385
Q91WS0	Cisd1	1	100500
Q91WU5	As3mt	1	8560
Q91X72	Hpx	1	37730
Q91XC9	Pex16	1	72395
Q91XD6	Vps36	1	20675
Q91XI1	Dus3l	1	198260
Q91XL3	Uxs1	1	111025
Q91XU0	Wrnip1	1	92120
Q91XU3	Pip4k2c	1	82145
Q91YE5	Baz2a	1	29060
Q91YE7	Rbm5	1	117525
Q91YE8	Synpo2	1	117050
Q91YI0	Asl	1	95570
Q91YK2	Rrp1b	1	186200
Q91YR5	EEF1AKNMT	1	32835
Q91YR7	Prpf6	1	298415
Q91YT7	Ythdf2	1	241310
Q91YU6	Lzts2	1	198620
Q91YU8	Ppan	1	128920
Q91YW3	Dnajc3	1	162270
Q91Z49	Fyttd1	1	31460
Q91Z67	Srgap2	1	289685
Q91Z92	B3galt6	1	62885
Q91ZN5	Slc35b2	1	208175
Q91ZR2	Snx18	1	159275
Q91ZW3	Smarca5	1	115570
Q91ZX7	Lrp1	1	25395
Q920A7	Afg3l1	1	89635
Q920B9	Supt16h	1	103570
Q920E5	Fdps	1	70035
Q920L1	Fads1	1	135885
Q920Q6	Msi2	1	133575
Q921E6	Eed	1	197140
Q921F4	Hnrnpll	1	143640
Q921G8	Tubgcp2	1	40325
Q921H9	Coa7	1	14470
Q921I9	Exosc4	1	154200
Q921J2	Rheb	1	61545
Q921L3	Tmco1	1	133675
Q921M4	Golga2	1	84575
Q921M7	Cyrib	1	31425
Q921N6	Ddx27	1	100890
Q921S7	Mrpl37	1	32595
Q921U8	Smtn	1	197940
Q921V5	Mgat2	1	10175
Q921W0	Chmp1a	1	51205
Q921Y2	Imp3	1	69570
Q922B9	Itprid2	1	122530
Q922D8	Mthfd1	1	321025
Q922F4	Tubb6	1	77530
Q922J9	Far1	1	71315
Q922K7	Nop2	1	309725
Q922M3	Kctd10	1	52490
Q922Q1	Mtarc2	1	26860
Q922Q2	Riok1	1	198630
Q922Q4	Pycr2	1	156105
Q922U1	Prpf3	1	226415
Q923D4	Sf3b5	1	182905
Q923T9	Camk2g	1	44570
Q924C1	Xpo5	1	169085
Q924K8	Mta3	1	101150
Q924L1	Letmd1	1	324075
Q924T2	Mrps2	1	119265
Q99J09	Wdr77	1	39215
Q99J25	Mrm1	1	14625
Q99J39	Mlycd	1	221720
Q99J47	Dhrs7b	1	159730
Q99J56	Derl1	1	177785
Q99J62	Rfc4	1	272835
Q99J72	Apobec3	1	300575
Q99J77	Nans	1	59545
Q99J95	Cdk9	1	257110
Q99JB2	Stoml2	1	27030
Q99JH8	Kdelr1	1	306730
Q99JI4	Psmd6	1	101345
Q99JI6	Rap1b	1	3.21
Q99JP6	Homer3	1	34625
Q99JR1	Sfxn1	1	179055
Q99JR8	Smarcd2	1	79160
Q99JW4	Lims1	1	266095
Q99JX7	Nxf1	1	9.24
Q99JY9	Actr3	1	44.12
Q99K41	Emilin1	1	238485
Q99K70	Rragc	1	29950
Q99K85	Psat1	1	22035
Q99K95	Rtf2	1	21800
Q99KD5	Unc45a	1	1.48
Q99KG3	Rbm10	1	166655
Q99KH8	Stk24	1	64435
Q99KI0	Aco2	1	8.33
Q99KI3	Emc3	1	31025
Q99KJ8	Dctn2	1	93355
Q99KW3	Triobp	1	143190
Q99KX1	Mlf2	1	13125
Q99L28	Rsl24d1	1	72025
Q99L43	Cds2	1	48470
Q99L47	St13	1	264400
Q99L48	Nmd3	1	170755
Q99L85	Elp5	1	58365
Q99LB2	Dhrs4	1	300990
Q99LC3	Ndufa10	1	118510
Q99LC5	Etfa	1	95830
Q99LC9	Pex6	1	61955
Q99LD4	Gps1	1	86105
Q99LD8	Ddah2	1	241525
Q99LD9	Eif2b2	1	6585
Q99LE6	Abcf2	1	230465
Q99LH1	Gnl2	1	49890
Q99LI8	Hgs	1	14845
Q99LJ0	Cttnbp2nl	1	199865
Q99LJ1	Fuca1	1	30945
Q99LL5	Pwp1	1	1.55
Q99LM9	Tada1	1	65380
Q99LT0	Dpy30	1	83710
Q99LW6	Yaf2	1	19170
Q99LX0	Park7	1	88115
Q99LX5	Mmtag2	1	7.9
Q99LZ3	Gins4	1	6405
Q99M04	Lias	1	53150
Q99M28	Rnps1	1	11905
Q99M31	Hspa14	1	105465
Q99M87	Dnaja3	1	42700
Q99M96	St7	1	19040
Q99MI1	Erc1	1	84980
Q99MJ9	Ddx50	1	140225
Q99MN1	Kars1	1	181010
Q99MR1	Gigyf1	1	60380
Q99MU3	Adar	1	32590
Q99MY8	Ash1l	1	5375
Q99N84	Mrps18b	1	71185
Q99N93	Mrpl16	1	62495
Q99N94	Mrpl9	1	34830
Q99NB9	Sf3b1	1	164070
Q99NH0	Ankrd17	1	162450
Q99NH2	Pard3	1	131235
Q99P31	Hspbp1	1	23875
Q99P69	Nuf2	1	53870
Q99P72	Rtn4	1	307215
Q99P88	Nup155	1	102920
Q99PN3	Trim26	1	20775
Q99PT1	Arhgdia	1	187405
Q99PU8	Dhx30	1	147655
Q99PV0	Prpf8	1	296590
Q9CPN8	Igf2bp3	1	135645
Q9CPP0	Npm3	1	30180
Q9CPP6	Ndufa5	1	85120
Q9CPQ8	Atp5mg	1	41105
Q9CPR1	Rwdd4	1	102465
Q9CPR4	Rpl17	1	7.21
Q9CPR5	Mrpl15	1	44345
Q9CPS7	Pno1	1	54695
Q9CPT5	Nop16	1	150890
Q9CPW5	Ssr2	1	82035
Q9CPX7	Mrps16	1	242480
Q9CQ49	Ncbp2	1	253585
Q9CQ62	Decr1	1	60810
Q9CQ65	Mtap	1	2.61
Q9CQ71	Rpa3	1	168225
Q9CQ75	Ndufa2	1	142880
Q9CQ80	Vps25	1	175895
Q9CQA1	Trappc5	1	100710
Q9CQA9	Ntpcr	1	97170
Q9CQB2	Mcrip2	1	17.89
Q9CQC6	Bzw1	1	130845
Q9CQD1	Rab5a	1	206135
Q9CQE3	Mrps17	1	47875
Q9CQF0	Mrpl11	1	98990
Q9CQI3	Gmfb	1	59060
Q9CQJ4	Rnf2	1	71385
Q9CQJ8	Ndufb9	1	99860
Q9CQL5	Mrpl18	1	73325
Q9CQN1	Trap1	1	111985
Q9CQN7	Mrpl41	1	198165
Q9CQQ4	Gemin2	1	246965
Q9CQR2	Rps21	1	15.06
Q9CQR6	Ppp6c	1	102040
Q9CQU0	Txndc12	1	35845
Q9CQU3	Rer1	1	55970
Q9CQV5	Mrps24	1	208645
Q9CQV6	Map1lc3b	1	247980
Q9CQX8	Mrps36	1	164710
Q9CQY5	Magt1	1	57480
Q9CQY6	Uqcc2	1	55930
Q9CQZ5	Ndufa6	1	29080
Q9CR00	Psmd9	1	115580
Q9CR02	Tma16	1	81005
Q9CR09	Ufc1	1	79700
Q9CR16	Ppid	1	62610
Q9CR47	Nsa2	1	186835
Q9CR51	Atp6v1g1	1	125860
Q9CR59	Gadd45gip1	1	39390
Q9CR60	Golt1b	1	133410
Q9CR67	Tmem33	1	279070
Q9CR83	Rbm18	1	11430
Q9CR88	Mrps14	1	61110
Q9CRA8	Exosc5	1	162045
Q9CRB6	Tppp3	1	124630
Q9CRC0	Vkorc1	1	207720
Q9CRC8	Lrrc40	1	304860
Q9CRT8	Xpot	1	67060
Q9CS74	Ecd	1	254985
Q9CT10	Ranbp3	1	3805
Q9CU62	Smc1a	1	103235
Q9CWF2	Tubb2b	1	218650
Q9CWJ9	Atic	1	167480
Q9CWK8	Snx2	1	9970
Q9CWL8	Ctnnbl1	1	54510
Q9CWM4	Pfdn1	1	156940
Q9CWS0	Ddah1	1	141025
Q9CWT6	Ddx28	1	103325
Q9CWU6	Uqcc1	1	4730
Q9CWU9	Nup37	1	110775
Q9CWX9	Ddx47	1	308270
Q9CX11	Utp23	1	16655
Q9CX34	Sugt1	1	22575
Q9CX48	Zcchc10	1	40535
Q9CXF4	Tbc1d15	1	115855
Q9CXL3		1	9.31
Q9CXT8	Pmpcb	1	119850
Q9CXW2	Mrps22	1	209915
Q9CXW3	Cacybp	1	269000
Q9CXX0	Hyls1	1	37465
Q9CXY6	Ilf2	1	7.71
Q9CY16	Mrps28	1	105915
Q9CY27	Tecr	1	33185
Q9CY50	Ssr1	1	25880
Q9CY58	Serbp1	1	0.35
Q9CY62	Rnf181	1	55280
Q9CYD3	Crtap	1	209955
Q9CYL5	Glipr2	1	217575
Q9CYN2	Spcs2	1	16570
Q9CYN9	Atp6ap2	1	47585
Q9CYZ8	Ssbp2	1	204625
Q9CZ04	Cops7a	1	8075
Q9CZ13	Uqcrc1	1	64855
Q9CZ28	Snf8	1	92560
Q9CZ44	Nsfl1c	1	11595
Q9CZ62	Cep97	1	24915
Q9CZ83	Mrpl55	1	6485
Q9CZ91	Srfbp1	1	90630
Q9CZG3	Commd8	1	40450
Q9CZG9	Pdzd11	1	226485
Q9CZH8	Ccdc77	1	133865
Q9CZJ2	Hspa12b	1	43990
Q9CZM2	Rpl15	1	7.99
Q9CZN7	Shmt2	1	122315
Q9CZR8	Tsfm	1	27795
Q9CZS1	Aldh1b1	1	14915
Q9CZS3	Cep20	1	133330
Q9CZT6	Cmss1	1	236870
Q9CZU3	Mtrex	1	1.16
Q9CZU6	Cs	1	88435
Q9CZW4	Acsl3	1	32355
Q9CZW5	Tomm70	1	83350
Q9CZX0	Elp3	1	208830
Q9CZX2	Cep89	1	16070
Q9CZX8	Rps19	1	0.95
Q9CZY3	Ube2v1	1	114420
Q9D023	Mpc2	1	75000
Q9D024	Ccdc47	1	42500
Q9D0B0	Srsf9	1	150450
Q9D0B6	Pbdc1	1	98125
Q9D0D3	Mtpap	1	109200
Q9D0D4	Dimt1	1	224910
Q9D0D5	Gtf2e1	1	44835
Q9D0F6	Rfc5	1	287595
Q9D0G0	Mrps30	1	253445
Q9D0I9	Rars1	1	250250
Q9D0J4	Arl2	1	173620
Q9D0K2	Oxct1	1	183300
Q9D0M0	Exosc7	1	2.88
Q9D0M1	Prpsap1	1	96255
Q9D0M3	Cyc1	1	69335
Q9D0N7	Chaf1b	1	28055
Q9D0R2	Tars1	1	217410
Q9D0R4	Ddx56	1	264625
Q9D0T1	Snu13	1	7620
Q9D1B9	Mrpl28	1	113230
Q9D1C1	Ube2c	1	67775
Q9D1C8	Vps28	1	153915
Q9D1D4	Tmed10	1	11920
Q9D1D6	Cthrc1	1	128240
Q9D1E6	Tbcb	1	196985
Q9D1G1	Rab1b	1	37115
Q9D1H7	Get4	1	122015
Q9D1I2	Card19	1	215725
Q9D1I6	Mrpl14	1	85605
Q9D1K2	Atp6v1f	1	120760
Q9D1M0	Sec13	1	1.72
Q9D1M7	Fkbp11	1	159810
Q9D1N9	Mrpl21	1	212300
Q9D1P0	Mrpl13	1	186975
Q9D1R1	Tmem126b	1	119520
Q9D1R2	Kti12	1	102535
Q9D1R9	Rpl34	1	26.38
Q9D287	Bcas2	1	110615
Q9D2C2	Saal1	1	34410
Q9D2E2	Toe1	1	38030
Q9D2G2	Dlst	1	62990
Q9D2L9	Fam111a	1	77135
Q9D2N9	Vps33a	1	54455
Q9D2Q8	S100a14	1	24265
Q9D2R8	Mrps33	1	46630
Q9D2V7	Coro7	1	67865
Q9D2V8	Mfsd10	1	239775
Q9D2Y6	Fbxo25	1	224735
Q9D338	Mrpl19	1	87215
Q9D358	Acp1	1	10.48
Q9D379	Ephx1	1	34490
Q9D394	Rufy3	1	104190
Q9D4H1	Exoc2	1	7795
Q9D4H8	Cul2	1	164150
Q9D4J1	Efhd1	1	6400
Q9D4J7	Phf6	1	127785
Q9D4V4	Taf1d	1	70695
Q9D554	Sf3a3	1	220150
Q9D5T0	Atad1	1	109335
Q9D5V5	Cul5	1	96470
Q9D600	Gins2	1	5250
Q9D666	Sun1	1	161540
Q9D6J6	Ndufv2	1	104075
Q9D6L8	Ppil3	1	134030
Q9D6M3	Slc25a22	1	9095
Q9D6R2	Idh3a	1	155610
Q9D6T0	Nosip	1	35250
Q9D6Z1	Nop56	1	55740
Q9D706	Rpap3	1	17770
Q9D735	Trir	1	74940
Q9D753	Exosc8	1	213890
Q9D787	Ppil2	1	100345
Q9D7A6	Srp19	1	28490
Q9D7B6	Acad8	1	51400
Q9D7G0	Prps1	1	184805
Q9D7I8	Fam83d	1	79515
Q9D7N3	Mrps9	1	62165
Q9D818	Sapcd2	1	81005
Q9D819	Ppa1	1	115535
Q9D823	Rpl37	1	224145
Q9D868	Ppih	1	67615
Q9D880	Timm50	1	158475
Q9D8B3	Chmp4b	1	299295
Q9D8E6	Rpl4	1	15.7
Q9D8M4	Rpl7l1	1	124325
Q9D8S3	Arfgap3	1	13435
Q9D8U8	Snx5	1	30400
Q9D8V0	Hm13	1	149180
Q9D8W5	Psmd12	1	128205
Q9D8Y1	Tmem126a	1	100400
Q9D8Z1	Ascc1	1	23785
Q9D902	Gtf2e2	1	150185
Q9D906	Atg7	1	4855
Q9D9Z5	Dda1	1	106750
Q9DA08	Sgf29	1	30560
Q9DAA6	Exosc1	1	165770
Q9DAR7	Dcps	1	45145
Q9DAW9	Cnn3	1	2.9
Q9DB05	Napa	1	65305
Q9DB15	Mrpl12	1	271770
Q9DB25	Alg5	1	171250
Q9DB96	Ngdn	1	101430
Q9DBA9	Gtf2h1	1	7735
Q9DBD5	Pelp1	1	59405
Q9DBE8	Alg2	1	201980
Q9DBE9	Ftsj3	1	166380
Q9DBG3	Ap2b1	1	257310
Q9DBG6	Rpn2	1	148260
Q9DBG7	Srpra	1	97955
Q9DBH0	Wwp2	1	61045
Q9DBN5	Lonp2	1	33820
Q9DBR1	Xrn2	1	0.04
Q9DBR3	Armc8	1	165580
Q9DBU6	Rsrc1	1	86205
Q9DBY5	Cbx6	1	122005
Q9DBY8	Nvl	1	73985
Q9DBZ5	Eif3k	1	181765
Q9DC16	Ergic1	1	157640
Q9DC29	Abcb6	1	90970
Q9DC61	Pmpca	1	22295
Q9DC69	Ndufa9	1	49675
Q9DC70	Ndufs7	1	219885
Q9DCA5	Brix1	1	41065
Q9DCC4	Pycr3	1	289200
Q9DCD0	Pgd	1	63190
Q9DCD2	Xab2	1	186095
Q9DCF9	Ssr3	1	67625
Q9DCL9	Paics	1	1.94
Q9DCS9	Ndufb10	1	104745
Q9DCT2	Ndufs3	1	219910
Q9DCU6	Mrpl4	1	251515
Q9DCW4	Etfb	1	99860
Q9EP71	Rai14	1	21295
Q9EPJ9	Arfgap1	1	164635
Q9EPL8	Ipo7	1	313790
Q9EPU4	Cpsf1	1	266115
Q9EQ61	Pes1	1	192845
Q9EQC5	Scyl1	1	181475
Q9EQH3	Vps35	1	240915
Q9EQI8	Mrpl46	1	136710
Q9EQP2	Ehd4	1	115485
Q9EQS3	Mycbp	1	159770
Q9EQZ7	Rims2	1	252745
Q9ER00	Stx12	1	91725
Q9ER39	Tor1a	1	29590
Q9ER41	Tor1b	1	69595
Q9ER73	Elp4	1	33600
Q9ER88	Dap3	1	37140
Q9ERA6	Tfip11	1	221235
Q9ERE9	Mapk8ip2	1	81025
Q9ERF3	Wdr61	1	146880
Q9ERI2	Rab27a	1	16960
Q9ERR7	Selenof	1	34065
Q9ERS2	Ndufa13	1	60690
Q9ERS5	Plekha2	1	45945
Q9ERU3	Znf22	1	9890
Q9ERU9	Ranbp2	1	307440
Q9ERV1	Mkrn2	1	76790
Q9ES46	Parvb	1	85435
Q9ES74	Nek7	1	33325
Q9ESJ0	Xpo4	1	67615
Q9ESJ4	Nckipsd	1	23155
Q9ESN9	Mapk8ip3	1	305080
Q9ESP1	Sdf2l1	1	9725
Q9EST4	Psmg2	1	6475
Q9EST5	Anp32b	1	167780
Q9ESV0	Ddx24	1	277825
Q9ESW4	Agk	1	290795
Q9ESX5	Dkc1	1	161805
Q9ESZ8	Gtf2i	1	31.95
Q9ET47	Espn	1	137445
Q9ET66	Pi16	1	25785
Q9JHD2	Kat2a	1	108735
Q9JHI7	Exosc9	1	222785
Q9JHN8	Stk19	1	94810
Q9JHR7	Ide	1	107005
Q9JHS3	Lamtor2	1	55050
Q9JHS4	Clpx	1	95620
Q9JHW4	Eefsec	1	208995
Q9JI10	Stk3	1	54410
Q9JI44	Dmap1	1	197725
Q9JIA1	Lgi1	1	5970
Q9JIB4	Gtf2h2	1	87195
Q9JIF7	Copb1	1	209540
Q9JIH2	Nup50	1	21145
Q9JIK9	Mrps34	1	201315
Q9JIS8	Slc12a4	1	104660
Q9JIW9	Ralb	1	52260
Q9JIX0	Eny2	1	229150
Q9JIX8	Acin1	1	266250
Q9JJ66	Cdc20	1	35735
Q9JJ78	Pbk	1	144140
Q9JJ80	Rpf2	1	250715
Q9JJA4	Wdr12	1	187045
Q9JJD0	Thap11	1	3080
Q9JJE7	Fads3	1	16185
Q9JJG9	Noa1	1	51315
Q9JJI8	Rpl38	1	11720
Q9JJK2	Lancl2	1	37305
Q9JJT0	Rcl1	1	208180
Q9JJU8	Sh3bgrl	1	45185
Q9JJV2	Pfn2	1	173415
Q9JJY3	Smpd3	1	51265
Q9JJY4	Ddx20	1	101155
Q9JJZ2	Tuba8	1	121925
Q9JK23	Psmg1	1	36315
Q9JK30	Orc3	1	122550
Q9JK81	Myg1	1	25605
Q9JKC8	Ap3m1	1	103690
Q9JKF7	Mrpl39	1	73150
Q9JKR6	Hyou1	1	785
Q9JKV1	Adrm1	1	116225
Q9JKX6	Nudt5	1	138055
Q9JKY0	Cnot9	1	250265
Q9JL15	Lgals8	1	10050
Q9JLB0	Pals2	1	265370
Q9JLI8	Sart3	1	47150
Q9JLJ2	Aldh9a1	1	135430
Q9JLM8	Dclk1	1	225540
Q9JLQ0	Cd2ap	1	62485
Q9JLR9	Higd1a	1	151675
Q9JLV5	Cul3	1	63980
Q9JM52	Mink1	1	3030
Q9JMA1	Usp14	1	39375
Q9JMD0	Znf207	1	249935
Q9JME2	Chst11	1	65285
Q9JME5	Ap3b2	1	128855
Q9JMG1	Edf1	1	52500
Q9JMH6	Txnrd1	1	145965
Q9JMK2	Csnk1e	1	70985
Q9QWK4	Cd5l	1	52250
Q9QWV9	Ccnt1	1	109235
Q9QX11	Cyth1	1	44325
Q9QX47	Son	1	61895
Q9QXA5	Lsm4	1	159050
Q9QXB9	Drg2	1	124530
Q9QXE7	Tbl1x	1	42090
Q9QXK3	Copg2	1	48310
Q9QXK7	Cpsf3	1	150960
Q9QXM1	Jmy	1	162525
Q9QXT0	Cnpy2	1	21875
Q9QXT5	Egfl7	1	1540
Q9QXV0	Pcsk1n	1	17000
Q9QXY9	Pex3	1	59615
Q9QY15	Ddx25	1	148505
Q9QY39	Pdzd4	1	18660
Q9QY76	Vapb	1	68075
Q9QYB1	Clic4	1	232825
Q9QYB5	Add3	1	285870
Q9QYC0	Add1	1	21945
Q9QYF1	Rdh11	1	121725
Q9QYI3	Dnajc7	1	223100
Q9QYI4	Dnajb12	1	213155
Q9QYI5	Dnajb2	1	19605
Q9QYI6	Dnajb9	1	97185
Q9QYJ3	Dnajb1	1	111125
Q9QYR6	Map1a	1	181945
Q9QZB7	Actr10	1	92380
Q9QZB9	Dctn5	1	102330
Q9QZD8	Slc25a10	1	207205
Q9QZD9	Eif3i	1	1.74
Q9QZE5	Copg1	1	255750
Q9QZF2	Gpc1	1	45370
Q9QZH6	Ecsit	1	93540
Q9QZQ1	Afdn	1	175725
Q9QZS3	Numb	1	50370
Q9QZV9	Nxt1	1	13.43
Q9R059	Fhl3	1	178335
Q9R061	Nubp2	1	95320
Q9R099	Tbl2	1	53945
Q9R0A0	Pex14	1	135185
Q9R0E1	Plod3	1	235530
Q9R0E2	Plod1	1	211360
Q9R0I7	Ylpm1	1	83.15
Q9R0L7	Akap8l	1	164700
Q9R0N7	Syt7	1	133070
Q9R0N8	Syt6	1	165480
Q9R0P5	Dstn	1	13615
Q9R0P6	Sec11a	1	185600
Q9R0Q4	Morf4l2	1	129275
Q9R0U0	Srsf10	1	219235
Q9R0Y5	Ak1	1	82195
Q9R190	Mta2	1	73140
Q9R1C7	Prpf40a	1	130560
Q9R1J0	Nsdhl	1	91790
Q9R1L5	Mast1	1	8045
Q9R1P0	Psma4	1	52985
Q9R1P1	Psmb3	1	25975
Q9R1Q9	Atp6ap1	1	16020
Q9R1R2	Trim3	1	32240
Q9R1T4	Septin6	1	73740
Q9WTJ4	Fiz1	1	93400
Q9WTK5	Nfkb2	1	101775
Q9WTP6	Ak2	1	106345
Q9WTQ5	Akap12	1	97655
Q9WTQ8	Timm23	1	106650
Q9WTR1	Trpv2	1	42275
Q9WTX2	Prkra	1	58955
Q9WTZ8	Bex2	1	9935
Q9WU40	Lemd3	1	6070
Q9WU56	Pus1	1	42300
Q9WU78	Pdcd6ip	1	141105
Q9WUA2	Farsb	1	76145
Q9WUA3	Pfkp	1	4.63
Q9WUD1	Stub1	1	209780
Q9WUK4	Rfc2	1	83310
Q9WUL7	Arl3	1	109680
Q9WUM5	Suclg1	1	181415
Q9WUN2	Tbk1	1	154065
Q9WUP7	Uchl5	1	138935
Q9WUT3	Rps6ka2	1	170840
Q9WUU9	Mcm3ap	1	74020
Q9WV30	Nfat5	1	23090
Q9WV34	Mpp2	1	106235
Q9WV55	Vapa	1	136380
Q9WV60	Gsk3b	1	302945
Q9WV66	Marchf7	1	26730
Q9WV68	Decr2	1	55110
Q9WV86	Katna1	1	7595
Q9WV92	Epb41l3	1	322750
Q9WVA3	Bub3	1	317475
Q9WVB0	Rbpms	1	67155
Q9WVE8	Pacsin2	1	227980
[truncated: 44 more rows]

## Sheet: HSV-1 infected 4h
HDAC6 targets	target gene name	SaintScore	FoldChange of sample:IgG
A2A6Q5	Cdc27	1	56475
A2A6T1	Cdr2l	1	133970
A2A8L5	Ptprf	1	155760
A2A8U2	Tmem201	1	39890
A2ADA5	Pusl1	1	39225
A2AFS3	Elapor1	1	254215
A2AG50	Map7d2	1	203670
A2AGT5	Ckap5	1	176985
A2AHC3	Camsap1	1	69755
A2AHG0	Lzts3	1	25655
A2AI08	Tprn	1	26510
A2AIL4	Ndufaf6	1	72215
A2AIV2	Virma	1	57015
A2AJI0	Map7d1	1	30505
A2AKB4	Frmpd1	1	100405
A2AN08	Ubr4	1	240325
A2APB8	Tpx2	1	77615
A2APV2	Fmnl2	1	21830
A2AQ25	Skt	1	34475
A2AR02	Ppig	1	228690
A2ASZ8	Slc25a25	1	115840
A2BDX3	Mocs3	1	184400
A2BH40	Arid1a	1	67770
B1AR13	Cisd3	1	118355
B1AUE5	Pex10	1	272225
B1AY10	Nfx1	1	22060
B1AY13	Usp24	1	269985
B1AZI6	Thoc2	1	36380
B2RQC6	Cad	1	104980
B2RR83	Ythdc2	1	36650
B2RX12	Abcc3	1	38740
B2RX14	Tut4	1	76055
B2RXS4	Plxnb2	1	210830
B2RY56	Rbm25	1	181110
B7ZMP1	Xpnpep3	1	80735
B7ZNG0	Kif7	1	210460
B7ZNG4	Troap	1	71825
B9EHT4	Clip3	1	52625
B9EJ86	Osbpl8	1	58930
B9EJR8	Dnaaf5	1	60435
C0HKD8	Mfap1a	1	82670
D3YWQ0	Dgki	1	294955
D3YYU8	Obsl1	1	242155
D3Z2R5	Selenon	1	58085
E1U8D0	Soga1	1	54310
E9PV24	Fga	1	102895
E9PVA8	Gcn1	1	290970
E9PVB5	Ttc17	1	15645
E9PVX6	Mki67	1	11790
E9PZJ8	Ascc3	1	83645
E9Q1P8	Irf2bp2	1	18455
E9Q3L2	Pi4ka	1	121955
E9Q414	Apob	1	71205
E9Q5G3	Kif23	1	128320
E9Q5K9	Ythdc1	1	64755
E9Q634	Myo1e	1	231800
E9Q8D0	Dnajc21	1	44585
E9Q912	Rap1gds1	1	13890
E9Q9R9	Dlg5	1	49515
E9QAG8	Znf431	1	9665
F6ZDS4	Tpr	1	150170
G3X9J0	Sipa1l3	1	159505
G5E829	Atp2b1	1	8.82
G5E870	Trip12	1	50925
L0N7N1	Kif14	1	40045
O08528	Hk2	1	106890
O08547	Sec22b	1	57085
O08573	Lgals9	1	65080
O08579	Emd	1	6.63
O08582	Gtpbp1	1	1.28
O08599	Stxbp1	1	178300
O08688	Capn5	1	173760
O08709	Prdx6	1	34295
O08747	Unc5c	1	230185
O08749	Dld	1	121280
O08788	Dctn1	1	36275
O08791	Ebf3	1	121165
O08807	Prdx4	1	179560
O08810	Eftud2	1	322755
O08848	RO60	1	176385
O08908	Pik3r2	1	24985
O08915	Aip	1	170870
O08992	Sdcbp	1	57480
O09010	Lfng	1	39975
O09012	Pex5	1	43625
O09044	Snap23	1	131090
O09100	Gata2	1	119645
O09106	Hdac1	1	277395
O09174	Amacr	1	40605
O35114	Scarb2	1	42765
O35126	Atn1	1	34200
O35130	Emg1	1	146310
O35144	Terf2	1	64150
O35218	Cpsf2	1	86640
O35226	Psmd4	1	72320
O35250	Exoc7	1	190490
O35344	Kpna3	1	152885
O35379	Abcc1	1	145305
O35382	Exoc4	1	118070
O35425	Bok	1	15680
O35465	Fkbp8	1	135620
O35492	Clk3	1	63810
O35493	Clk4	1	26855
O35526	Stx1a	1	98810
O35593	Psmd14	1	149170
O35594	Ift81	1	46020
O35598	Adam10	1	183625
O35643	Ap1b1	1	156095
O35658	C1qbp	1	157070
O35668	Hap1	1	275275
O35682	Myadm	1	77745
O35691	Pnn	1	97295
O35709	Enc1	1	187425
O35710	Noct	1	39805
O35711	Ppfibp2	1	159625
O35857	Timm44	1	23670
O35864	Cops5	1	47400
O35903	Ccl25	1	22590
O35972	Mrpl23	1	79770
O54734	Ddost	1	253125
O54774	Ap3d1	1	172845
O54781	Srpk2	1	213585
O54784	Dapk3	1	34690
O54785	Limk2	1	130935
O54825	Bysl	1	80175
O54833	Csnk2a2	1	286085
O54865	Gucy1b1	1	81545
O54908	Dkk1	1	140280
O54946	Dnajb6	1	190130
O54950	Prkag1	1	197530
O54962	Banf1	1	26.59
O55013	Trappc3	1	291695
O55028	Bckdk	1	65350
O55029	Copb2	1	182765
O55033	Nck2	1	112380
O55125	Nipsnap1	1	323500
O55135	Eif6	1	324740
O55142	Rpl35a	1	6.47
O55143	Atp2a2	1	121815
O55187	Cbx4	1	40445
O55222	Ilk	1	4.61
O70133	Dhx9	1	236570
O70152	Dpm1	1	156990
O70161	Pip5k1c	1	54865
O70251	Eef1b	1	9.47
O70252	Hmox2	1	42810
O70281	Tpst1	1	33375
O70293	Grk6	1	29610
O70310	Nmt1	1	18705
O70378	Emc8	1	86040
O70422	Gtf2h4	1	179130
O70435	Psma3	1	110300
O70443	Gnaz	1	160940
O70472	Tmem131	1	30030
O70551	Srpk1	1	238265
O70579	Slc25a17	1	128510
O70591	Pfdn2	1	175870
O88286	Wiz	1	98525
O88291	Znf326	1	45115
O88342	Wdr1	1	2.59
O88379	Baz1a	1	78480
O88441	Mtx2	1	49900
O88447	Klc1	1	93835
O88456	Capns1	1	98420
O88487	Dync1i2	1	126920
O88532	Zfr	1	77915
O88543	Cops3	1	62050
O88544	Cops4	1	200640
O88545	Cops6	1	74495
O88653	Lamtor3	1	44515
O88700	Blm	1	71055
O88712	Ctbp1	1	187030
O88746	Tom1	1	86975
O88783	F5	1	66580
O88796	Rpp30	1	116120
O88839	Adam15	1	242210
O88844	Idh1	1	74655
O88874	Ccnk	1	74285
O88910	Mpp3	1	104050
O88952	Lin7c	1	244445
O88967	Yme1l1	1	56070
O89001	Cpd	1	62115
O89053	Coro1a	1	177545
O89079	Cope	1	49100
O89112	Lancl1	1	171265
P00375	Dhfr	1	100280
P00493	Hprt1	1	23740
P01027	C3	1	58705
P01630		1	199555
P01635		1	204190
P01636		1	40200
P01644		1	48995
P01660		1	131350
P01680		1	196015
P01723		1	97185
P01787		1	261160
P01796		1	131610
P01806		1	272830
P01843		1	201900
P01844	Iglc2	1	194320
P01868	Ighg1	1	214270
P01872	Ighm	1	66520
P01878		1	64005
P01887	B2m	1	179205
P01901	H2-K1	1	74535
P03930	Mtatp8	1	242910
P03976		1	59315
P03987		1	118680
P04627	Araf	1	109410
P05064	Aldoa	1	6.87
P05132	Prkaca	1	265635
P05214	Tuba3a	1	201960
P06795	Abcb1b	1	129205
P07091	S100a4	1	125135
P07214	Sparc	1	8385
P07607	Tyms	1	41385
P07742	Rrm1	1	189265
P08003	Pdia4	1	41140
P08030	Aprt	1	218320
P08043	Zfp2	1	7490
P08207	S100a10	1	94235
P08556	Nras	1	235985
P08730	Krt13	1	7.24
P09055	Itgb1	1	56685
P09535	Igf2	1	140540
P09541	Myl4	1	220080
P09633	Hoxc9	1	69775
P0C090	Rc3h2	1	19545
P0C0S6	H2az1	1	23.34
P0DPD9	Eef1akmt4-Ece2	1	50750
P10404		1	91950
P10605	Ctsb	1	73450
P10833	Rras	1	208435
P10852	Slc3a2	1	163785
P10922	H1-0	1	9.28
P11103	Parp1	1	302775
P11157	Rrm2	1	70245
P11214	Plat	1	24490
P11276	Fn1	1	98465
P11440	Cdk1	1	8.64
P11881	Itpr1	1	254355
P12023	App	1	54865
P12367	Prkar2a	1	307730
P12787	Cox5a	1	169930
P12849	Prkar1b	1	71275
P13011	Scd2	1	41625
P13020	Gsn	1	78.35
P13439	Umps	1	185265
P13705	Msh3	1	36400
P13864	Dnmt1	1	187810
P14131	Rps16	1	54.28
P14152	Mdh1	1	212950
P14206	Rpsa	1	6070
P14211	Calr	1	0.43
P14576	Srp54	1	60270
P14685	Psmd3	1	243415
P14733	Lmnb1	1	82890
P15307	Rel	1	9140
P16330	Cnp	1	270505
P16460	Ass1	1	178055
P17182	Eno1	1	2.56
P17225	Ptbp1	1	314180
P17427	Ap2a2	1	179375
P17710	Hk1	1	118560
P17809	Slc2a1	1	33060
P17918	Pcna	1	127620
P18155	Mthfd2	1	250155
P18242	Ctsd	1	247200
P18528		1	32930
P18760	Cfl1	1	4.88
P19096	Fasn	1	2.45
P19157	Gstp1	1	131790
P19221	F2	1	174870
P19536	Cox5b	1	223385
P19783	Cox4i1	1	70445
P19973	Lsp1	1	99410
P20029	Hspa5	1	2.23
P20357	Map2	1	28080
P20444	Prkca	1	216920
P20918	Plg	1	322355
P21279	Gnaq	1	100155
P21460	Cst3	1	293945
P21619	Lmnb2	1	75770
P21981	Tgm2	1	200600
P22315	Fech	1	56755
P22437	Ptgs1	1	72905
P22682	Cbl	1	24445
P23116	Eif3a	1	71595
P23198	Cbx3	1	25920
P23249	Mov10	1	194185
P23475	Xrcc6	1	119115
P24288	Bcat1	1	110725
P24527	Lta4h	1	24770
P24788	Cdk11b	1	196985
P24860	Ccnb1	1	34435
P25911	Lyn	1	173340
P25976	Ubtf	1	281895
P26039	Tln1	1	165280
P26041	Msn	1	308830
P26043	Rdx	1	43000
P26231	Ctnna1	1	69800
P26339	Chga	1	62595
P26516	Psmd7	1	259365
P26638	Sars1	1	239985
P26883	Fkbp1a	1	294465
P27046	Man2a1	1	47065
P27048	Snrpb	1	3.66
P27546	Map4	1	85410
P27600	Gna12	1	52970
P27612	Plaa	1	37245
P27641	Xrcc5	1	115375
P27773	Pdia3	1	3.64
P27808	Mgat1	1	17200
P28322	Etv4	1	935
P28474	Adh5	1	109990
P28658	Atxn10	1	100000
P28660	Nckap1	1	53940
P28665	Mug1	1	34.1
P28738	Kif5c	1	119480
P28740	Kif2a	1	7.03
P28741	Kif3a	1	17725
P28798	Grn	1	7210
P28867	Prkcd	1	111295
P29699	Ahsg	1	19180
P29758	Oat	1	59920
P30416	Fkbp4	1	134530
P30658	Cbx2	1	14865
P31230	Aimp1	1	326130
P31324	Prkar2b	1	47105
P32233	Drg1	1	111225
P32921	Wars1	1	184385
P33174	Kif4	1	30840
P33611	Pola2	1	30955
P34152	Ptk2	1	88125
P35123	Usp4	1	71525
P35278	Rab5c	1	45795
P35282	Rab21	1	129345
P35283	Rab12	1	21180
P35285	Rab22a	1	294570
P35288	Rab23	1	208730
P35293	Rab18	1	212810
P35487	Pdha2	1	219660
P35546	Ret	1	21885
P35601	Rfc1	1	272355
P35831	Ptpn12	1	54070
P36536	Sar1a	1	326760
P37040	Por	1	100600
P37889	Fbln2	1	255965
P37913	Lig1	1	33245
P39053	Dnm1	1	60840
P39054	Dnm2	1	162780
P39429	Traf2	1	77360
P39447	Tjp1	1	58.22
P39749	Fen1	1	47810
P40142	Tkt	1	101025
P40630	Tfam	1	308030
P40749	Syt4	1	43475
P40764	Dlx2	1	194435
P41216	Acsl1	1	20050
P42128	Foxk1	1	10905
P42208	Septin2	1	182215
P42225	Stat1	1	34255
P42669	Pura	1	246010
P43247	Msh2	1	38690
P43276	H1-5	1	1.96
P45376	Akr1b1	1	173845
P45878	Fkbp2	1	53295
P46061	Rangap1	1	28480
P46062	Sipa1	1	2350
P46471	Psmc2	1	6085
P46638	Rab11b	1	229480
P46664	Adss2	1	64755
P46718	Pdcd2	1	128530
P46935	Nedd4	1	141735
P46978	Stt3a	1	103500
P47738	Aldh2	1	91115
P47740	Aldh3a2	1	47590
P47758	Srprb	1	47735
P47811	Mapk14	1	70590
P47856	Gfpt1	1	221865
P47941	Crkl	1	15485
P47964	Rpl36	1	217990
P48024	Eif1	1	113400
P48193	Epb41	1	39400
P48722	Hspa4l	1	54410
P48725	Pcnt	1	139930
P49025	Cit	1	32175
P49717	Mcm4	1	135525
P49813	Tmod1	1	302060
P49962	Srp9	1	310015
P50136	Bckdha	1	200920
P50247	Ahcy	1	84285
P50516	Atp6v1a	1	195325
P50518	Atp6v1e1	1	85855
P51150	Rab7a	1	260350
P51174	Acadl	1	143830
P51807	Dynlt1	1	34325
P51863	Atp6v0d1	1	202640
P51912	Slc1a5	1	112440
P52293	Kpna2	1	34735
P52332	Jak1	1	133795
P52431	Pold1	1	52780
P52432	Polr1c	1	121070
P52479	Usp10	1	252020
P52480	Pkm	1	4.5
P53395	Dbt	1	146410
P53564	Cux1	1	83110
P53569	Cebpz	1	49740
P53986	Slc16a1	1	10110
P53994	Rab2a	1	212115
P53996	Cnbp	1	6.37
P54071	Idh2	1	84215
P54103	Dnajc2	1	252740
P54116	Stom	1	156840
P54729	Nub1	1	38035
P54822	Adsl	1	115210
P54923	Adprh	1	172260
P55002	Mfap2	1	8920
P55012	Slc12a2	1	1.52
P55096	Abcd3	1	72220
P55258	Rab8a	1	27785
P55821	Stmn2	1	103240
P56183	Rrp1	1	36655
P56399	Usp5	1	179880
P56960	Exosc10	1	104670
P57724	Pcbp4	1	30865
P57774	Npy	1	46915
P57776	Eef1d	1	0.89
P57784	Snrpa1	1	283140
P57787	Slc16a3	1	242390
P58064	Mrps6	1	250740
P58389	Ptpa	1	176070
P58404	Strn4	1	60250
P58468	Fam207a	1	153400
P58501	Paxbp1	1	53590
P58742	Aaas	1	23110
P58854	Tubgcp3	1	53810
P58871	Tnks1bp1	1	52170
P59110	Senp1	1	43775
P59242	Cgn	1	74835
P59281	Arhgap39	1	70630
P59326	Ythdf1	1	7.1
P59470	Polr3b	1	22845
P59708	Sf3b6	1	120095
P60060	Sec61g	1	79435
P60335	Pcbp1	1	106.63
P60469	Ppfia3	1	61300
P60879	Snap25	1	248175
P60898	Polr2i	1	55060
P61022	Chp1	1	190960
P61027	Rab10	1	39690
P61087	Ube2k	1	122800
P61211	Arl1	1	304385
P61222	Abce1	1	44230
P61290	Psme3	1	107650
P61327	Magoh	1	322060
P61620	Sec61a1	1	15415
P61750	Arf4	1	261360
P61965	Wdr5	1	166705
P62069	Usp46	1	123525
P62071	Rras2	1	96180
P62075	Timm13	1	85845
P62192	Psmc1	1	196165
P62305	Snrpe	1	118775
P62307	Snrpf	1	268245
P62309	Snrpg	1	202475
P62311	Lsm3	1	88535
P62315	Snrpd1	1	155415
P62320	Snrpd3	1	2.22
P62322	Lsm5	1	22130
P62331	Arf6	1	268835
P62334	Psmc6	1	168120
P62482	Kcnab2	1	178195
P62715	Ppp2cb	1	169280
P62717	Rpl18a	1	49.53
P62743	Ap2s1	1	314865
P62751	Rpl23a	1	3.23
P62774	Mtpn	1	69540
P62814	Atp6v1b2	1	202540
P62823	Rab3c	1	191620
P62827	Ran	1	461.96
P62835	Rap1a	1	183595
P62862	Fau	1	201745
P62874	Gnb1	1	287725
P62876	Polr2l	1	199805
P62878	Rbx1	1	164245
P62892	Rpl39	1	45
P62911	Rpl32	1	325950
P62915	Gtf2b	1	129755
P62962	Pfn1	1	177160
P62996	Tra2b	1	97210
P63017	Hspa8	1	1.24
P63028	Tpt1	1	38880
P63034	Cyth2	1	308610
P63089	Ptn	1	129510
P63101	Ywhaz	1	9.81
P63154	Crnkl1	1	48625
P63166	Sumo1	1	140315
P63213	Gng2	1	234570
P63242	Eif5a	1	6.9
P63271	Supt4h1a	1	254980
P63276	Rps17	1	164985
P63280	Ube2i	1	91510
P63321	Rala	1	118245
P63328	Ppp3ca	1	235980
P67778	Phb	1	0.63
P69566	Ranbp9	1	45720
P70182	Pip5k1a	1	145085
P70188	Kifap3	1	23180
P70218	Map4k1	1	5625
P70255	Nfic	1	103910
P70265	Pfkfb2	1	139495
P70279	Surf6	1	251920
P70288	Hdac2	1	40600
P70290	Mpp1	1	125245
P70296	Pebp1	1	10260
P70297	Stam	1	43770
P70303	Ctps2	1	10410
P70318	Tial1	1	268695
P70333	Hnrnph2	1	179355
P70335	Rock1	1	60735
P70398	Usp9x	1	79545
P70404	Idh3g	1	207440
P70670	Naca	1	252455
P70677	Casp3	1	67510
P70698	Ctps1	1	125950
P70699	Gaa	1	142325
P70700	Polr1b	1	68645
P80314	Cct2	1	1329.81
P80317	Cct6a	1	2.32
P81122	Irs2	1	193785
P82198	Tgfbi	1	197280
P83510	Tnik	1	47725
P83877	Txnl4a	1	73255
P83887	Tubg1	1	71890
P83940	Eloc	1	311180
P84075	Hpca	1	66825
P84091	Ap2m1	1	188140
P84099	Rpl19	1	2.46
P84104	Srsf3	1	12820
P97310	Mcm2	1	79790
P97311	Mcm6	1	83785
P97314	Csrp2	1	131320
P97315	Csrp1	1	17800
P97357	Taf1a	1	52605
P97366	Evi5	1	30145
P97371	Psme1	1	44490
P97377	Cdk2	1	94390
P97386	Lig3	1	105120
P97390	Vps45	1	26175
P97427	Crmp1	1	235860
P97432	Nbr1	1	119125
P97434	Mprip	1	0.08
P97452	Bop1	1	206005
P97467	Pam	1	4950
P97470	Ppp4c	1	119725
P97477	Aurka	1	50770
P97479	Myo7a	1	275
P97742	Cpt1a	1	251890
P97760	Polr2c	1	158705
P97770	Thumpd3	1	114120
P97789	Xrn1	1	34355
P97801	Smn1	1	80040
P97807	Fh	1	120545
P97820	Map4k4	1	300020
P97868	Rbbp6	1	22910
P98063	Bmp1	1	41925
P98083	Shc1	1	9540
P98203	Arvcf	1	72245
P99026	Psmb4	1	84860
P99027	Rplp2	1	2.63
P99028	Uqcrh	1	187730
Q00547	Hmmr	1	189280
Q01405	Sec23a	1	28.89
Q01730	Rsu1	1	1895
Q02614	Sap30bp	1	176800
Q02819	Nucb1	1	181740
Q02853	Mmp11	1	153385
Q03141	Mark3	1	169065
Q03147	Cdk7	1	133195
Q03173	Enah	1	231895
Q03265	Atp5f1a	1	8.39
Q03963	Eif2ak2	1	33380
Q04447	Ckb	1	73570
Q04692	Smarcad1	1	56365
Q04736	Yes1	1	8305
Q04750	Top1	1	40115
Q04841	Mpg	1	67045
Q05512	Mark2	1	31920
Q05915	Gch1	1	265290
Q05920	Pc	1	12095
Q05CL8	Larp7	1	243550
Q05D44	Eif5b	1	6845
Q06890	Clu	1	205685
Q07076	Anxa7	1	47960
Q07139	Ect2	1	146510
Q07231	Zscan21	1	10815
Q07417	Acads	1	154695
Q07832	Plk1	1	214905
Q08775	Runx2	1	181790
Q08879	Fbln1	1	325495
Q08943	Ssrp1	1	227675
Q09143	Slc7a1	1	85320
Q0KL02	Trio	1	36480
Q0P678	Zc3h18	1	65055
Q0VBD2	Mcm10	1	170430
Q0VBL3	Rbm15	1	48895
Q0VGY8	Tanc1	1	60625
Q14AI6	Rpusd3	1	109965
Q14B46	Rtkn2	1	17675
Q14C51	Ptcd3	1	125545
Q2VPQ9	Meaf6	1	41720
Q2YDW2	Msto1	1	70260
Q32MW3	Acot10	1	36525
Q3TCH7	Cul4a	1	87680
Q3TDN2	Faf2	1	175330
Q3TDQ1	Stt3b	1	165145
Q3TFK5	Gpatch4	1	76690
Q3THK7	Gmps	1	239720
Q3THS6	Mat2a	1	272510
Q3TIX9	Usp39	1	217730
Q3TJD7	Pdlim7	1	91910
Q3TJZ6	Fam98a	1	2.39
Q3TKR3	Nlrp4c	1	60330
Q3TKT4	Smarca4	1	153740
Q3TLR7	Dtl	1	54935
Q3TMX7	Qsox2	1	44110
Q3TPX4	Exoc5	1	54685
Q3TRR0	Map9	1	34955
Q3TSG4	Alkbh5	1	12065
Q3TTA7	Cblb	1	31995
Q3TUH1	Tamm41	1	326845
Q3TWL2	Pip4p1	1	66395
Q3TX08	Trmt1	1	49765
Q3TXS7	Psmd1	1	301940
Q3TYD6	Lmtk2	1	36805
Q3TYX3	Smyd5	1	11000
Q3TZX3	Slc25a33	1	182115
Q3U182	Crtc2	1	37770
Q3U1N2	Srebf2	1	27050
Q3U2K0	Fam193b	1	8245
Q3U308	Ctu2	1	43615
Q3U3T8	Wdr62	1	65485
Q3U410	Klhl21	1	36845
Q3U821	Wdr75	1	38100
Q3UA06	Trip13	1	167785
Q3UB74	Tbrg1	1	259315
Q3UDE2	Ttll12	1	237395
Q3UFB2	Znhit6	1	119140
Q3UFM5	Nom1	1	150115
Q3UFY8	Trmt10c	1	235310
Q3UGC7	Eif3j1	1	24430
Q3UH60	Dip2b	1	65180
Q3UHH1	Zswim8	1	35160
Q3UHK8	Tnrc6a	1	32590
Q3UHL1	Camkv	1	163855
Q3UHU5	Mtcl1	1	110430
Q3UHX9	Spout1	1	9800
Q3UIL6	Plekha7	1	15550
Q3UJB9	Edc4	1	254705
Q3UKC1	Tax1bp1	1	34045
Q3UKJ7	Smu1	1	211495
Q3ULD5	Mccc2	1	33585
Q3UM18	Lsg1	1	240980
Q3UMB9	Washc4	1	16120
Q3UMC0	Spata5	1	130565
Q3UMG5	Lrch2	1	105290
Q3UMQ8	Naf1	1	33485
Q3UMT1	Ppp1r12c	1	220105
Q3UMU9	Hdgfl2	1	136495
Q3UN04	Usp30	1	88695
Q3UPF5	Zc3hav1	1	308410
Q3UPH7	Arhgef40	1	68260
Q3UPL0	Sec31a	1	81600
Q3UQ28	Pxdn	1	252845
Q3UQ44	Iqgap2	1	48905
Q3URQ0	Tex10	1	124170
Q3UTQ8	Cdkl5	1	48830
Q3UU96	Cdc42bpa	1	106565
Q3UUQ7	Pgap1	1	14950
Q3UW53	Niban1	1	54655
Q3UWW6	Gas2l3	1	86950
Q3UX10	Tubal3	1	63080
Q3UYV9	Ncbp1	1	188300
Q3V009	Tmed1	1	37330
Q3V1H1	Ckap2	1	67125
Q3V1V3	Esf1	1	42630
Q3V300	Kif22	1	92115
Q3V3R1	Mthfd1l	1	217820
Q497I4	Krt35	1	181430
Q497V5	Srbd1	1	38670
Q4FK66	Prpf38a	1	42975
Q4FZC9	Syne3	1	22390
Q4FZF3	Ddx49	1	89000
Q4KML4	Abracl	1	170890
Q4U2R1	Herc2	1	314965
Q4VA53	Pds5b	1	68225
Q4VBE8	Wdr18	1	171830
Q501J6	Ddx17	1	266255
Q505D1	Ankrd28	1	99815
Q505D7	Opa3	1	307915
Q505F5	Lrrc47	1	225080
Q52KG5	Kif26a	1	4595
Q52KR3	Prune2	1	97845
Q566J8	Coq8b	1	44765
Q569Z5	Ddx46	1	84335
Q571I4	Prag1	1	38520
Q5DTW2	Sfmbt2	1	24435
Q5DW34	Ehmt1	1	14870
Q5EG47	Prkaa1	1	258445
Q5F2E8	Taok1	1	237225
Q5HZJ0	Drosha	1	97750
Q5NC05	Ttf2	1	16465
Q5NCC3	Trim41	1	20615
Q5NCQ5	Dph1	1	106760
Q5SFM8	Rbm27	1	101455
Q5SNZ0	Ccdc88a	1	21145
Q5SRX1	Tom1l2	1	131535
Q5SSI6	Utp18	1	121070
Q5SSW2	Psme4	1	48365
Q5SUF2	Luc7l3	1	124945
Q5SV80	Myo19	1	110105
Q5SW75	Ssh2	1	165165
Q5SWD9	Tsr1	1	199905
Q5SWP3	Nacad	1	54370
Q5SWU9	Acaca	1	37985
Q5SYD0	Myo1d	1	197020
Q5U430	Ubr3	1	54965
Q5U458	Dnajc11	1	262120
Q5U4C1	Gprasp1	1	54205
Q5XG71	Utp20	1	216415
Q5XJY4	Parl	1	151645
Q5XKN4	Jagn1	1	18725
Q60520	Sin3a	1	70935
Q60597	Ogdh	1	244850
Q60668	Hnrnpd	1	4.44
Q60673	Ptprn	1	161305
Q60692	Psmb6	1	203170
Q60715	P4ha1	1	166960
Q60722	Tcf4	1	62315
Q60737	Csnk2a1	1	98355
Q60751	Igf1r	1	54580
Q60770	Stxbp3	1	55690
Q60790	Rasa3	1	288990
Q60809	Cnot7	1	88075
Q60838	Dvl2	1	173850
Q60848	Hells	1	125215
Q60864	Stip1	1	145210
Q60876	Eif4ebp1	1	74670
Q60899	Elavl2	1	2.7
Q60900	Elavl3	1	85495
Q60930	Vdac2	1	0.1
Q60931	Vdac3	1	79645
Q60932	Vdac1	1	217385
Q60954	Meis1	1	76005
Q60960	Kpna1	1	166570
Q60973	Rbbp7	1	141840
Q60996	Ppp2r5c	1	73035
Q61024	Asns	1	12.99
Q61035	Hars1	1	107530
Q61039	Hand2	1	166915
Q61074	Ppm1g	1	28535
Q61081	Cdc37	1	90500
Q61103	Dpf2	1	123660
Q61136	Prpf4b	1	76195
Q61187	Tsg101	1	136015
Q61188	Ezh2	1	16390
Q61191	Hcfc1	1	62680
Q61210	Arhgef1	1	153530
Q61235	Sntb2	1	264080
Q61239	Fnta	1	85535
Q61249	Igbp1	1	112845
Q61263	Soat1	1	20055
Q61286	Tcf12	1	78750
Q61316	Hspa4	1	163740
Q61335	Bcap31	1	77890
Q61382	Traf4	1	61170
Q61464	Znf638	1	91190
Q61466	Smarcd1	1	253485
Q61474	Msi1	1	212185
Q61510	Trim25	1	199290
Q61581	Igfbp7	1	20300
Q61595	Ktn1	1	55045
Q61655	Ddx19a	1	81430
Q61699	Hsph1	1	7.2
Q61701	Elavl4	1	151885
Q61768	Kif5b	1	5.72
Q61838	Pzp	1	103760
Q61846	Melk	1	318115
Q61881	Mcm7	1	159030
Q62066	Phox2a	1	26240
Q62074	Prkci	1	80220
Q62093	Srsf2	1	187255
Q62158	Trim27	1	105445
Q62172	Ralbp1	1	16405
Q62186	Ssr4	1	41980
Q62193	Rpa2	1	214590
Q62267	Sprr1b	1	45825
Q62280	Ss18	1	187525
Q62376	Snrnp70	1	251985
Q62392	Phlda1	1	80015
Q62417	Sorbs1	1	15000
Q62418	Dbnl	1	2.37
Q62419	Sh3gl1	1	105395
Q62432	Smad2	1	183295
Q62448	Eif4g2	1	162285
Q62465	Vat1	1	199205
Q62468	Vil1	1	316975
Q62523	Zyx	1	90060
Q63810	Ppp3r1	1	20200
Q64008	Rab34	1	47985
Q640N1	Aebp1	1	124100
Q640N3	Arhgap30	1	102605
Q64310	Surf4	1	262845
Q64331	Myo6	1	283805
Q64337	Sqstm1	1	11.75
Q64364	Cdkn2a	1	11530
Q64378	Fkbp5	1	55985
Q64514	Tpp2	1	98585
Q64674	Srm	1	99015
Q64737	Gart	1	182715
Q66JQ7	Knl1	1	20750
Q66JV4	Rbm12b2	1	47585
Q66T02	Plekhg5	1	16150
Q68FE6	Ripor1	1	57580
Q68FL6	Mars1	1	33540
Q68G58	Apex2	1	135515
Q69Z38	Peak1	1	39825
Q69ZB0	Lrrcc1	1	61945
Q69ZF7	Cnnm4	1	25510
Q69ZH9	Arhgap23	1	9910
Q69ZR2	Hectd1	1	63630
Q69ZS7	Hbs1l	1	84995
Q69ZX6	Morc2a	1	63080
Q6A000	Kiaa0753	1	68565
Q6A009	Ltn1	1	32795
Q6A065	Cep170	1	1.61
Q6A068	Cdc5l	1	28140
Q6A0A9	FAM120A	1	65395
Q6A4J8	Usp7	1	127940
Q6DFV1	Ncapg2	1	119625
Q6DFV3	Arhgap21	1	178265
Q6DFW4	Nop58	1	211945
Q6DI86	Fastkd1	1	44445
Q6DID5	Pwwp3a	1	63960
Q6DVA0	Lemd2	1	99635
Q6GQT1	A2m	1	100040
Q6GQT9	Nomo1	1	58445
Q6GQX2	Nckap5l	1	223650
Q6IQX7	Chpf	1	315240
Q6IR34	Gpsm1	1	99195
Q6KAR6	Exoc3	1	62085
Q6NSQ7	Ltv1	1	132700
Q6NTA4	Rragb	1	148335
Q6NVF9	Cpsf6	1	123340
Q6NXJ0	Wwc2	1	121720
Q6NXK5	Dusp11	1	112340
Q6NXY1	Tbc1d31	1	10.55
Q6NZF1	Zc3h11a	1	204850
Q6NZL0	Soga3	1	36320
Q6NZN0	Rbm26	1	60045
Q6NZQ2	Ddx31	1	164275
Q6P069	Sri	1	6395
Q6P1B1	Xpnpep1	1	24220
Q6P1F6	Ppp2r2a	1	7.75
Q6P2B1	Tnpo3	1	111210
Q6P2K6	Ppp4r3a	1	33725
Q6P3A8	Bckdhb	1	3175
Q6P4T2	Snrnp200	1	234815
Q6P542	Abcf1	1	48075
Q6P5B0	Rrp12	1	107645
Q6P5D8	Smchd1	1	13815
Q6P5E4	Uggt1	1	145770
Q6P5F9	Xpo1	1	150505
Q6P8X1	Snx6	1	18760
Q6P9Q4	Fhod1	1	52680
Q6P9R1	Ddx51	1	115000
Q6P9R2	Oxsr1	1	130460
Q6PAJ1	Bcr	1	124935
Q6PAM1	Txlna	1	73140
Q6PAR5	Gapvd1	1	117570
Q6PB44	Ptpn23	1	7600
Q6PB66	Lrpprc	1	270520
Q6PB93	Galnt2	1	139065
Q6PCM2	Ints6	1	56640
Q6PD26	Pigs	1	109465
Q6PDG5	Smarcc2	1	109715
Q6PDH0	Phldb1	1	122505
Q6PDI5	Ecpas	1	68730
Q6PDL0	Dync1li2	1	89625
Q6PDQ2	Chd4	1	144335
Q6PE01	Snrnp40	1	127105
Q6PEB6	Mob4	1	141645
Q6PFD9	Nup98	1	192115
Q6PFR5	Tra2a	1	170070
Q6PG16	Hjurp	1	218245
Q6PGA0	Rcor3	1	65990
Q6PGC1	Dhx29	1	323120
Q6PGG6	Gnl3l	1	82760
Q6PGH1	Bud31	1	83775
Q6PGN3	Dclk2	1	229100
Q6PHN1	Ccdc57	1	125410
Q6PHN7	Tmem164	1	31650
Q6PHN9	Rab35	1	8785
Q6PHZ2	Camk2d	1	316710
Q6QI06	Rictor	1	19320
Q6RHR9	Magi1	1	72535
Q6S5C2	Gnptg	1	74075
Q6VH22	Ift172	1	19350
Q6WKZ8	Ubr2	1	85610
Q6ZPE2	Sbf1	1	150915
Q6ZPF4	Fmnl3	1	297450
Q6ZPG2	Wdr90	1	96115
Q6ZPJ3	Ube2o	1	7470
Q6ZPL9	Ddx55	1	22755
Q6ZPR5	Smpd4	1	73685
Q6ZPR6	Ibtk	1	70660
Q6ZPZ3	Zc3h4	1	17485
Q6ZQ08	Cnot1	1	252880
Q6ZQ29	Taok2	1	98790
Q6ZQ73	Cand2	1	169645
Q6ZQH8	Nup188	1	30045
Q6ZWM4	Lsm8	1	221640
Q6ZWQ7	Spcs3	1	43125
Q6ZWR6	Syne1	1	13795
Q70FJ1	Akap9	1	131820
Q71LX4	Tln2	1	23395
Q75NR7	Recql4	1	36540
Q76I79	Ssh1	1	167700
Q76KJ5	Polr1g	1	124710
Q76MZ3	Ppp2r1a	1	263235
Q78HU3	Mvb12a	1	50110
Q78IK2	Atp5mk	1	117960
Q78JE5	Fbxo22	1	39895
Q78JN3	Eci3	1	37180
Q78PY7	Snd1	1	225890
Q78XF5	Ostc	1	307760
Q78ZA7	Nap1l4	1	25005
Q791T5	Mtch1	1	185745
Q7M732	Rtl1	1	63640
Q7TMB8	Cyfip1	1	64435
Q7TMF2	Eri1	1	233265
Q7TMF3	Ndufa12	1	24190
Q7TMM9	Tubb2a	1	225250
Q7TMY8	Huwe1	1	34305
Q7TN75	Peg10	1	167435
Q7TNV0	Dek	1	5.81
Q7TPH6	Mycbp2	1	115635
Q7TQE6	Maco1	1	78385
Q7TQG1	Plekha6	1	275920
Q7TQH0	Atxn2l	1	10.2
Q7TQK4	Exosc3	1	199490
Q7TS74	Ckap2l	1	62960
Q7TSC1	Prrc2a	1	175195
Q7TSG1	Cep120	1	40055
Q7TSH4	Ccp110	1	87460
Q7TSI0	Znf12	1	18120
Q7TSI3	Ppp6r1	1	86435
Q7TSJ2	Map6	1	10.55
Q7TSV9	Enkd1	1	181640
Q7TSY8	Sgo2	1	42625
Q7TT37	Elp1	1	244475
Q7TT50	Cdc42bpb	1	168230
Q80SY4	Mib1	1	189120
Q80SZ7	Gng5	1	183460
Q80T85	Dcaf5	1	45475
Q80TE0	Rpap1	1	164955
Q80TE4	Sipa1l2	1	129745
Q80TH2	Erbin	1	254730
Q80TL7	Mon2	1	22480
Q80TM9	Nisch	1	52380
Q80TN4	Dnajc16	1	146645
Q80TP3	Ubr5	1	97320
Q80TQ2	Cyld	1	49820
Q80TR8	Dcaf1	1	169410
Q80TV8	Clasp1	1	12.48
Q80TZ9	Rere	1	54760
Q80U04	Pja2	1	41985
Q80U40	Rimbp2	1	169710
Q80U78	Pum1	1	58120
Q80U93	Nup214	1	22165
Q80U95	Ube3c	1	159800
Q80UM7	Mogs	1	230135
Q80UU2	Rpp38	1	66480
Q80UW2	Fbxo2	1	102375
Q80UW5	Cdc42bpg	1	8425
Q80UW8	Polr2e	1	4.92
Q80UZ2	Sdad1	1	80575
Q80V53	Chst14	1	156775
Q80V62	Fancd2	1	23005
Q80VI1	Trim56	1	72925
Q80VQ0	Aldh3b1	1	61685
Q80W00	Ppp1r10	1	142860
Q80WJ7	Mtdh	1	9.25
Q80WQ2	Vac14	1	85370
Q80X41	Vrk1	1	107610
Q80X73	Pelo	1	204070
Q80X85	Mrps7	1	2.18
Q80XC2	Trmt61a	1	69720
Q80XC3	Usp6nl	1	62235
Q80XI3	Eif4g3	1	143545
Q80XI4	Pip4k2b	1	52070
Q80XN0	Bdh1	1	190525
Q80XP8	Fam76b	1	223455
Q80Y19	Arhgap11a	1	270340
Q80Y24	Prickle2	1	143180
Q80Y44	Ddx10	1	53245
Q80Y83	Dixdc1	1	83490
Q80YE7	Dapk1	1	28410
Q80YQ2	Med23	1	37635
Q80YR2	Fhip2b	1	250970
Q80YR4	Znf598	1	82205
Q80YR9	Rbm12b1	1	232160
Q80YV3	Trrap	1	27200
Q80YV4	Pank4	1	31080
Q80Z25	Ofd1	1	50145
Q80ZK0	Mrps10	1	157945
Q80ZK9	Wdtc1	1	39080
Q80ZS3	Mrps26	1	55960
Q80ZW2	Them6	1	311990
Q810A7	Ddx42	1	50255
Q810D6	Grwd1	1	41025
Q810U5	Ccdc50	1	84975
Q811D0	Dlg1	1	77040
Q8BFV2	Pcid2	1	65480
Q8BFY6	Pef1	1	106765
Q8BFZ3	Actbl2	1	221990
Q8BFZ9	Erlin2	1	168335
Q8BG17	Nol12	1	160865
Q8BG32	Psmd11	1	121435
Q8BG79	Cwf19l2	1	20225
Q8BG80	Fbxo46	1	195095
Q8BGA5	Krr1	1	155265
Q8BGA9	Oxa1l	1	216695
Q8BGB7	Enoph1	1	32600
Q8BGC9	Creg2	1	64420
Q8BGD0		1	54965
Q8BGF3	Dnaaf10	1	30060
Q8BGG7	Ubash3b	1	148435
Q8BGQ7	Aars1	1	187665
Q8BGR9	Ublcp1	1	183500
Q8BGS0	Mak16	1	21255
Q8BGS1	Epb41l5	1	38790
Q8BGS2	Bola2	1	162840
Q8BGT7	Smndc1	1	112865
Q8BGX2	Timm29	1	76645
Q8BGZ4	Cdc23	1	165060
Q8BH04	Pck2	1	8510
Q8BH15	Cnot10	1	276640
Q8BH43	Wasf2	1	99155
Q8BH57	Wdr48	1	40465
Q8BH74	Nup107	1	80525
Q8BH93	Mapk1ip1l	1	223650
Q8BH95	Echs1	1	164385
Q8BHB4	Wdr3	1	78820
Q8BHC4	Dcakd	1	283975
Q8BHD8	Pcmtd2	1	49995
Q8BHE0	Prr11	1	250560
Q8BHE8	Maip1	1	23325
Q8BHF7	Pgs1	1	130895
Q8BHG9	Cggbp1	1	119110
Q8BHI7	Elovl5	1	166345
Q8BHL3	Tbc1d10b	1	93960
Q8BHL5	Elmo2	1	45015
Q8BHN0	Ppm1l	1	178210
Q8BHN3	Ganab	1	7.03
Q8BHR8		1	221810
Q8BHS3	Rbm22	1	129590
Q8BIA4	Fbxw8	1	4025
Q8BIJ7	Rufy1	1	27825
Q8BIQ5	Cstf2	1	56805
Q8BIW1	Prune1	1	41665
Q8BJ71	Nup93	1	284225
Q8BJH1	Zc2hc1a	1	185175
Q8BJL0	Smarcal1	1	86995
Q8BJS4	Sun2	1	160695
Q8BJW5	Nol11	1	31830
Q8BJW6	Eif2a	1	83625
Q8BJY1	Psmd5	1	295680
Q8BJZ4	Mrps35	1	249280
Q8BK08	Tmem11	1	41920
Q8BK62	Olfml3	1	270230
Q8BK63	Csnk1a1	1	27100
Q8BK64	Ahsa1	1	1.46
Q8BK67	Rcc2	1	41540
Q8BK72	Mrps27	1	93350
Q8BKC5	Ipo5	1	15
Q8BKE6	Cyp20a1	1	44445
Q8BKF1	Polrmt	1	298925
Q8BKG3	Ptk7	1	31905
Q8BKS9	Pum3	1	206175
Q8BKX1	Baiap2	1	158715
Q8BKZ9	Pdhx	1	245415
Q8BL06	Usp54	1	71110
Q8BL97	Srsf7	1	9555
Q8BLN5	Lss	1	15870
Q8BLY2	Tars3	1	22825
Q8BM72	Hspa13	1	52070
Q8BMA6	Srp68	1	192225
Q8BMB3	Eif4e2	1	266755
Q8BMC4	Nop9	1	132005
Q8BMJ2	Lars1	1	239820
Q8BMJ3	Eif1ax	1	124915
Q8BMP6	Acbd3	1	70480
Q8BMS1	Hadha	1	255235
Q8BMZ5	Tsen34	1	19440
Q8BND3	Wdr35	1	14525
Q8BNE1	Tcaf1	1	149250
Q8BNJ2	Adamts4	1	216410
Q8BNV1	Trmt2a	1	95270
Q8BP00	Iqcb1	1	50735
Q8BP47	NARS1	1	222905
Q8BP48	Metap1	1	111980
Q8BPB0	Mob1b	1	26935
Q8BPP1	Mab21l2	1	124845
Q8BQB4	Fjx1	1	29295
Q8BQM4	Heatr3	1	179945
Q8BQZ5	Cpsf4	1	180975
Q8BRG8	Tmem209	1	50465
Q8BSF4	Pisd	1	74160
Q8BSS9	Ppfia2	1	191855
Q8BT60	Cpne3	1	149890
Q8BTH8	Csnk1g1	1	149010
Q8BTU1	Cfap20	1	227985
Q8BTV1	Tusc3	1	217990
Q8BTV2	Cpsf7	1	293195
Q8BTW3	Exosc6	1	202845
Q8BU03	Pwp2	1	46040
Q8BU11	Tox4	1	152035
Q8BU14	Sec62	1	9640
Q8BU30	Iars1	1	324345
Q8BU88	Mrpl22	1	115715
Q8BUI3	LRWD1	1	32810
Q8BUK6	Hook3	1	64145
Q8BUL6	Plekha1	1	55625
Q8BUV3	Gphn	1	39185
Q8BUY8	Gprasp2	1	10000
Q8BVQ5	Ppme1	1	49065
Q8BVU0	Lrch3	1	170820
Q8BVV7	Cep95	1	52905
Q8BVY0	Rsl1d1	1	209435
Q8BW22	Ss18l1	1	20240
Q8BWP8	B4gat1	1	93575
Q8BWQ6	Vps35l	1	63405
Q8BWW9	Pkn2	1	27585
Q8BWY3	Etf1	1	121745
Q8BWY9	Cip2a	1	198790
Q8BWZ3	Naa25	1	79770
Q8BX17	Gemin5	1	318405
Q8BX70	Vps13c	1	32415
Q8BXL9	Iffo1	1	194900
Q8BXQ2	Pigt	1	149140
Q8BXR1	Slc7a14	1	15980
Q8BXV2	Bri3bp	1	22205
Q8BXZ1	Tmx3	1	80045
Q8BY87	Usp47	1	14750
Q8BYA0	Tbcd	1	90855
Q8BYH7	Tbc1d17	1	72595
Q8BYL4	Yars2	1	128280
Q8BYY4	Ttc39b	1	99960
Q8BZI0	Afap1l1	1	260100
Q8BZM1	Glmn	1	28900
Q8C052	Map1s	1	93855
Q8C0C7	Farsa	1	74005
Q8C0D4	Arhgap12	1	38055
Q8C0D9	Cep68	1	26585
Q8C0I1	Agps	1	59235
Q8C166	Cpne1	1	35510
Q8C170	Myo9a	1	193625
Q8C172	Cers6	1	108245
Q8C181	Mbnl2	1	248490
Q8C1B1	Camsap2	1	17710
Q8C1Q6	Smim4	1	121695
Q8C2B3	Hdac7	1	277950
Q8C2E4	Ptcd1	1	59560
Q8C2K5	Rasal3	1	191345
Q8C2S7	Amigo3	1	204085
Q8C341	Suco	1	12795
Q8C3I8	Hgh1	1	86405
Q8C3X8	Lmf2	1	307330
Q8C3Y4	Kntc1	1	39980
Q8C4J7	Tbl3	1	57660
Q8C4M7	Cenpu	1	19325
Q8C4Q6	Aida	1	47400
Q8C4S8	Dennd2a	1	91355
Q8C4Y3	Nelfb	1	22130
Q8C570	Rae1	1	211830
Q8C5L3	Cnot2	1	267540
Q8C5L7	Rbm34	1	147290
Q8C5Q4	Grsf1	1	242500
Q8C650	Septin10	1	40780
Q8C6B2	Rtkn	1	289790
Q8C6B9	Rps19bp1	1	177740
Q8C6D4	Bend5	1	231925
Q8C6G8	Wdr26	1	56710
Q8C796	Rcor2	1	71975
Q8C7D2	Crbn	1	96995
Q8C7R4	Uba6	1	34630
Q8C7U1	N4bp3	1	217760
Q8C7V3	Utp15	1	77490
Q8C7X2	Emc1	1	76195
Q8C804	Spice1	1	116090
Q8C854	Myef2	1	154490
Q8C8R3	Ank2	1	23785
Q8C9M2	Ccdc15	1	55490
Q8CB67	Lrp11	1	69880
Q8CB77	Eloa	1	106305
Q8CBW3	Abi1	1	270065
Q8CBY8	Dctn4	1	286205
Q8CCB4	Vps53	1	18030
Q8CCF0	Prpf31	1	80665
Q8CCP0	Nemf	1	148010
Q8CCS6	Pabpn1	1	312945
Q8CD15	Riox2	1	149220
Q8CDM1	Atad2	1	33220
Q8CDN6	Txnl1	1	165025
Q8CE90	Map2k7	1	165010
Q8CF89	Tab1	1	79640
Q8CFB4	Gbp5	1	92430
Q8CFE6	Slc38a2	1	66485
Q8CFI7	Polr2b	1	76010
Q8CFQ3	Aqr	1	98685
Q8CG46	Smc5	1	39340
Q8CG48	Smc2	1	262255
Q8CGC4	Lsm14b	1	132785
Q8CGC6	Rbm28	1	195755
Q8CGF7	Tcerg1	1	70050
Q8CGK3	Lonp1	1	66180
Q8CGU1	Calcoco1	1	139185
Q8CGY8	Ogt	1	96645
Q8CH18	Ccar1	1	172535
Q8CH25	Sltm	1	116880
Q8CH72	Trim32	1	119285
Q8CH77	Nav1	1	236520
Q8CHI8	Ep400	1	24790
Q8CHK4	Kat5	1	17770
Q8CHS8	Vps37a	1	17165
Q8CHY6	Gatad2a	1	81875
Q8CI08	Slain2	1	27510
Q8CI11	Gnl3	1	264285
Q8CI51	Pdlim5	1	47620
Q8CI59	Steap3	1	113835
Q8CI78	Rmnd1	1	20305
Q8CI94	Pygb	1	155995
Q8CIG8	Prmt5	1	148520
Q8CIP5	Disp2	1	5560
Q8CIV8	Tbce	1	58595
Q8CIW5	Twnk	1	6775
Q8CJ19	Mical3	1	143400
Q8CJ27	Aspm	1	35005
Q8CJ40	Crocc	1	39220
Q8CJ67	Stau2	1	84575
Q8CJG0	Ago2	1	159840
Q8JZK9	Hmgcs1	1	4855
Q8JZM7	Cdc73	1	104220
Q8JZN5	Acad9	1	60605
Q8JZP9	Gas2l1	1	54220
Q8JZQ2	Afg3l2	1	96545
Q8JZS9	Mrpl48	1	121650
Q8JZX3	Poc1a	1	32245
Q8JZX4	Rbm17	1	100655
Q8K009	Aldh1l2	1	41990
Q8K0D0	Cdk17	1	90890
Q8K0D5	Gfm1	1	93860
Q8K0E8	Fgb	1	150345
Q8K0V4	Cnot3	1	173965
Q8K1A6	Cc2d1a	1	24475
Q8K1M6	Dnm1l	1	70370
Q8K1N4	Spats2	1	321060
Q8K207		1	48500
Q8K224	Nat10	1	113975
Q8K268	Abcf3	1	104110
Q8K284	Gtf3c1	1	32185
Q8K297	Colgalt1	1	174235
Q8K298	Anln	1	141735
Q8K2A8	Alg3	1	16625
Q8K2B0	P3h4	1	47630
Q8K2C7	Os9	1	59955
Q8K2C9	Hacd3	1	123795
Q8K2J0	Plcd3	1	167605
Q8K2P7	Slc38a1	1	111540
Q8K2T8	Paf1	1	50010
Q8K2V6	Ipo11	1	143490
Q8K2W3	Txndc11	1	253260
Q8K2X3	Stn1	1	105775
Q8K2Y7	Mrpl47	1	86615
Q8K2Z4	Ncapd2	1	52365
Q8K301	Ddx52	1	10125
Q8K310	Matr3	1	1.8
Q8K337	Inpp5b	1	43725
Q8K339	Kin	1	78500
Q8K363	Ddx18	1	326635
Q8K370	Acad10	1	301035
Q8K389	Cdk5rap2	1	66315
Q8K3A9	Mepce	1	164305
Q8K3B1	Fbxo45	1	77790
Q8K3E5	Ahi1	1	43385
Q8K3G5	Vrk3	1	38540
Q8K3I4	Myrip	1	290
Q8K3P5	Cnot6	1	53895
Q8K3W3	Casc3	1	48285
Q8K3Y3	Lin28a	1	314980
Q8K3Z9	Pom121	1	27235
Q8K400	Stxbp5	1	168.46
Q8K411	Pitrm1	1	48125
Q8K426	Retnlg	1	26810
Q8K4B0	Mta1	1	63965
Q8K4F6	Nsun5	1	132600
Q8K4G5	Ablim1	1	0.5
Q8K4L0	Ddx54	1	128735
Q8K4P0	Wdr33	1	238205
Q8K4Q0	Rptor	1	72090
Q8K4Z5	Sf3a1	1	115755
Q8K5B2	Mcfd2	1	169880
Q8N7N5	Dcaf8	1	51825
Q8N9S3	Ahsa2	1	168280
Q8QZT1	Acat1	1	57605
Q8QZV7	IntS13	1	89985
Q8QZX2	Haus3	1	24675
Q8R010	Aimp2	1	283135
Q8R060	Zwilch	1	32705
Q8R080	Gtse1	1	138540
Q8R0F5	Rbmx2	1	22115
Q8R0G9	Nup133	1	294305
Q8R0L9	Tada3	1	35465
Q8R0S2	Iqsec1	1	45390
Q8R0X7	Sgpl1	1	179050
Q8R105	Vps37c	1	69850
Q8R191	Syngr3	1	325745
Q8R1B4	Eif3c	1	286690
Q8R1F1	Niban2	1	165935
Q8R1I1	Uqcr10	1	107720
Q8R1J3	Zcchc9	1	146585
Q8R1J9	Tor2a	1	229150
Q8R1Q8	Dync1li1	1	115150
Q8R2K4	Taf6l	1	82330
Q8R2Q8	Bst2	1	32175
Q8R307	Vps18	1	28365
Q8R323	Rfc3	1	191545
Q8R349	Cdc16	1	146855
Q8R3C6	Rbm19	1	18500
Q8R3F5	Mcat	1	169845
Q8R3H7	Hs2st1	1	274970
Q8R3N1	Nop14	1	151615
Q8R3N6	Thoc1	1	54760
Q8R404	Micos13	1	147070
Q8R480	Nup85	1	44575
Q8R4C2	Rufy2	1	13105
Q8R4U7	Luzp1	1	32.15
Q8R570	Snap47	1	34800
Q8R5A6	Tbc1d22a	1	30540
Q8R5H1	Usp15	1	118210
Q8R5H6	Wasf1	1	91725
Q8R5K4	Nol6	1	64175
Q8R5M0	Gipc3	1	52885
Q8VBT0	Tmx1	1	108705
Q8VBV3	Exosc2	1	106815
Q8VBV7	Cops8	1	142510
Q8VBW6	Nae1	1	23910
Q8VC16	Lrrc14	1	79835
Q8VC66	Ssx2ip	1	149095
Q8VCA6	Tmem161a	1	73385
Q8VCE2	Gpn1	1	64445
Q8VCE9	Plekhh3	1	244260
Q8VCF1	Cant1	1	34435
Q8VCG3	Wdr74	1	161960
Q8VCH6	Dhcr24	1	294950
Q8VCL2	Sco2	1	8820
Q8VCM7	Fgg	1	107110
Q8VCM8	Ncln	1	63335
Q8VCP8	Ak6	1	169360
Q8VCX5	Micu1	1	197495
Q8VCZ6	Sgsm3	1	87400
Q8VD00	Tmem97	1	137200
Q8VD46	Asz1	1	158275
Q8VD63	Tspyl4	1	10130
Q8VDF2	Uhrf1	1	122060
Q8VDG3	Parn	1	120290
Q8VDJ3	Hdlbp	1	297200
Q8VDM1	Zgpat	1	17695
Q8VDM4	Psmd2	1	287560
Q8VDN4	Ccdc92	1	138030
Q8VDP3	Mical1	1	247360
Q8VDP6	Cdipt	1	132680
Q8VDR9	Dock6	1	94165
Q8VDW0	Ddx39a	1	5940
Q8VE10	Naa40	1	20240
Q8VE22	Mrps23	1	235005
Q8VE33	Gdap1l1	1	105860
Q8VE37	Rcc1	1	109025
Q8VE65	Taf12	1	267870
Q8VE73	Cul7	1	207450
Q8VE92	Rbm4b	1	68425
Q8VE97	Srsf4	1	142870
Q8VEE4	Rpa1	1	67950
Q8VEG6	Cnot6l	1	146925
Q8VEH3	Arl8a	1	201860
Q8VEH6	Cbwd1	1	15855
Q8VEH8	Erlec1	1	29700
Q8VEJ4	Nle1	1	222725
Q8VEJ9	Vps4a	1	277780
Q8VH51	Rbm39	1	126230
Q8VHK9	Dhx36	1	165425
Q8VHX6	Flnc	1	2.51
Q8VI33	Taf9	1	221915
Q8VI75	Ipo4	1	104105
Q91UZ5	Impa2	1	91260
Q91V04	Tram1	1	218480
Q91V12	Acot7	1	246020
Q91V41	Rab14	1	238180
Q91V61	Sfxn3	1	59695
Q91V64	Isoc1	1	91370
Q91VD9	Ndufs1	1	103490
Q91VE0	Slc27a4	1	39975
Q91VI7	Rnh1	1	51645
Q91VJ1	Aim2	1	8110
Q91VJ4	Stk38	1	51370
Q91VK1	Bzw2	1	130995
Q91VN4	Chchd6	1	81100
Q91VR2	Atp5f1c	1	14.05
Q91VR7	Map1lc3a	1	22235
Q91VS8	Farp2	1	83915
Q91VT4	Cbr4	1	127225
Q91VW3	Sh3bgrl3	1	64745
Q91VY9	Znf622	1	276960
Q91W18	Tdrd3	1	21760
Q91W50	Csde1	1	313380
Q91W59	Rbms1	1	43610
Q91W67	Ubl7	1	52130
Q91W89	Man2c1	1	69465
Q91W92	Cdc42ep1	1	138810
Q91W96	Anapc4	1	44560
Q91WD5	Ndufs2	1	155870
Q91WG4	Elp2	1	150320
Q91WK0	Lrrfip2	1	3.49
Q91WK2	Eif3h	1	218430
Q91WK7	Ankrd54	1	322605
Q91WM1	Strbp	1	246315
Q91WN1	Dnajc9	1	234790
Q91WR3	Ascc2	1	81925
Q91WS0	Cisd1	1	93335
Q91WU5	As3mt	1	18800
Q91X72	Hpx	1	52990
Q91XC9	Pex16	1	173520
Q91XD6	Vps36	1	17990
Q91XI1	Dus3l	1	63245
Q91XL3	Uxs1	1	85670
Q91XU0	Wrnip1	1	41960
Q91XU3	Pip4k2c	1	118685
Q91YE5	Baz2a	1	60220
Q91YE7	Rbm5	1	143710
Q91YE8	Synpo2	1	110260
Q91YI0	Asl	1	73535
Q91YK2	Rrp1b	1	168405
Q91YR5	EEF1AKNMT	1	23060
Q91YR7	Prpf6	1	267600
Q91YT0	Ndufv1	1	58815
Q91YT7	Ythdf2	1	273230
Q91YU6	Lzts2	1	230170
Q91YU8	Ppan	1	102075
Q91YW3	Dnajc3	1	108205
Q91Z49	Fyttd1	1	38090
Q91Z67	Srgap2	1	250745
Q91Z92	B3galt6	1	69450
Q91ZN5	Slc35b2	1	176245
Q91ZR2	Snx18	1	113175
Q91ZU6	Dst	1	5.8
Q91ZW3	Smarca5	1	57040
Q91ZX7	Lrp1	1	30970
Q920A7	Afg3l1	1	76255
Q920B9	Supt16h	1	187175
Q920E5	Fdps	1	49365
Q920L1	Fads1	1	196020
Q920Q2	Rev1	1	39560
Q920Q6	Msi2	1	271265
Q921E6	Eed	1	80625
Q921F2	Tardbp	1	0.9
Q921F4	Hnrnpll	1	106625
Q921G8	Tubgcp2	1	37785
Q921I9	Exosc4	1	47240
Q921J2	Rheb	1	110060
Q921L3	Tmco1	1	27870
Q921M4	Golga2	1	55150
Q921M7	Cyrib	1	61035
Q921N6	Ddx27	1	207315
Q921S7	Mrpl37	1	19405
Q921U8	Smtn	1	183655
Q921V5	Mgat2	1	15605
Q921W0	Chmp1a	1	38785
Q921Y2	Imp3	1	214730
Q922B9	Itprid2	1	201045
Q922D8	Mthfd1	1	322970
Q922F4	Tubb6	1	133085
Q922J9	Far1	1	307855
Q922K7	Nop2	1	1410
Q922M3	Kctd10	1	322265
Q922Q1	Mtarc2	1	34175
Q922Q2	Riok1	1	119905
Q922Q4	Pycr2	1	189590
Q922U1	Prpf3	1	121590
Q923D4	Sf3b5	1	108560
Q923T9	Camk2g	1	73580
Q924C1	Xpo5	1	144045
Q924K8	Mta3	1	82330
Q924L1	Letmd1	1	66265
Q924T2	Mrps2	1	99355
Q925I1	Atad3	1	4.34
Q99J09	Wdr77	1	319110
Q99J25	Mrm1	1	17240
Q99J47	Dhrs7b	1	226140
Q99J56	Derl1	1	321940
Q99J62	Rfc4	1	314045
Q99J72	Apobec3	1	242045
Q99J77	Nans	1	52440
Q99J95	Cdk9	1	309450
Q99JB2	Stoml2	1	297880
Q99JH8	Kdelr1	1	212320
Q99JI4	Psmd6	1	58100
Q99JP6	Homer3	1	23590
Q99JR1	Sfxn1	1	176915
Q99JR8	Smarcd2	1	35010
Q99JW4	Lims1	1	306275
Q99JX7	Nxf1	1	7.39
Q99JY9	Actr3	1	40.69
Q99K41	Emilin1	1	233260
Q99K70	Rragc	1	55255
Q99K85	Psat1	1	219405
Q99K95	Rtf2	1	17225
Q99KG3	Rbm10	1	149940
Q99KH8	Stk24	1	143120
Q99KI0	Aco2	1	9.26
Q99KI3	Emc3	1	15995
Q99KJ8	Dctn2	1	77795
Q99KW3	Triobp	1	132100
Q99KX1	Mlf2	1	268405
Q99L43	Cds2	1	37900
Q99L47	St13	1	284385
Q99L48	Nmd3	1	123100
Q99L85	Elp5	1	101305
Q99LB2	Dhrs4	1	166545
Q99LC3	Ndufa10	1	160300
Q99LC5	Etfa	1	112725
Q99LC9	Pex6	1	25225
Q99LD4	Gps1	1	90410
Q99LD8	Ddah2	1	268040
Q99LD9	Eif2b2	1	1965
Q99LE6	Abcf2	1	67335
Q99LH1	Gnl2	1	38060
Q99LI8	Hgs	1	7755
Q99LJ0	Cttnbp2nl	1	198725
Q99LJ1	Fuca1	1	59255
Q99LL5	Pwp1	1	6.18
Q99LM9	Tada1	1	66240
Q99LR1	Abhd12	1	46170
Q99LT0	Dpy30	1	110565
Q99LW6	Yaf2	1	14405
Q99LX0	Park7	1	206575
Q99LX5	Mmtag2	1	6.16
Q99LZ3	Gins4	1	16450
Q99M04	Lias	1	93870
Q99M28	Rnps1	1	1975
Q99M31	Hspa14	1	185305
Q99M87	Dnaja3	1	131920
Q99M96	St7	1	7580
Q99MI1	Erc1	1	48080
Q99MJ9	Ddx50	1	75965
Q99MK9	Rassf1	1	12905
Q99MN1	Kars1	1	147735
Q99MR1	Gigyf1	1	25455
Q99MU3	Adar	1	29170
Q99MY8	Ash1l	1	159305
Q99N84	Mrps18b	1	144810
Q99N93	Mrpl16	1	56680
Q99N94	Mrpl9	1	41755
Q99NB9	Sf3b1	1	249075
Q99NH0	Ankrd17	1	202405
Q99NH2	Pard3	1	186055
Q99P31	Hspbp1	1	96110
Q99P69	Nuf2	1	97680
Q99P72	Rtn4	1	298845
Q99P88	Nup155	1	101270
Q99PN3	Trim26	1	20570
Q99PT1	Arhgdia	1	140385
Q99PU8	Dhx30	1	63920
Q99PV0	Prpf8	1	258820
Q9CPN8	Igf2bp3	1	266655
Q9CPP0	Npm3	1	34070
Q9CPP6	Ndufa5	1	40565
Q9CPQ3	Tomm22	1	15920
Q9CPQ8	Atp5mg	1	104125
Q9CPR1	Rwdd4	1	171525
Q9CPR4	Rpl17	1	6.93
Q9CPR5	Mrpl15	1	44425
Q9CPS7	Pno1	1	15540
Q9CPT5	Nop16	1	171415
Q9CPU0	Glo1	1	48150
Q9CPW4	Arpc5	1	3.07
Q9CPW5	Ssr2	1	26220
Q9CPX7	Mrps16	1	238875
Q9CQ22	Lamtor1	1	22275
Q9CQ40	Mrpl49	1	12575
Q9CQ49	Ncbp2	1	214395
Q9CQ62	Decr1	1	119480
Q9CQ65	Mtap	1	0.23
Q9CQ71	Rpa3	1	159660
Q9CQ75	Ndufa2	1	110865
Q9CQ80	Vps25	1	130220
Q9CQA1	Trappc5	1	78090
Q9CQA9	Ntpcr	1	93905
Q9CQB2	Mcrip2	1	21.23
Q9CQC6	Bzw1	1	11235
Q9CQD1	Rab5a	1	124130
Q9CQE3	Mrps17	1	131225
Q9CQF0	Mrpl11	1	94905
Q9CQI3	Gmfb	1	112015
Q9CQJ4	Rnf2	1	50065
Q9CQJ8	Ndufb9	1	185965
Q9CQL5	Mrpl18	1	112765
Q9CQN1	Trap1	1	95980
Q9CQN7	Mrpl41	1	103525
Q9CQQ4	Gemin2	1	197255
Q9CQR6	Ppp6c	1	300385
Q9CQU0	Txndc12	1	279905
Q9CQU3	Rer1	1	57020
Q9CQV5	Mrps24	1	271385
Q9CQV6	Map1lc3b	1	194430
Q9CQX8	Mrps36	1	211020
Q9CQY5	Magt1	1	235470
Q9CQY6	Uqcc2	1	61125
Q9CQZ5	Ndufa6	1	40175
Q9CR00	Psmd9	1	181810
Q9CR02	Tma16	1	207090
Q9CR09	Ufc1	1	88915
Q9CR16	Ppid	1	78350
Q9CR47	Nsa2	1	6295
Q9CR51	Atp6v1g1	1	102610
Q9CR59	Gadd45gip1	1	65725
Q9CR60	Golt1b	1	49805
Q9CR67	Tmem33	1	138465
Q9CR83	Rbm18	1	17190
Q9CR88	Mrps14	1	70715
Q9CRA8	Exosc5	1	165350
Q9CRB6	Tppp3	1	90615
Q9CRC0	Vkorc1	1	258110
Q9CRC8	Lrrc40	1	268915
Q9CRT8	Xpot	1	105805
Q9CS74	Ecd	1	158550
Q9CT10	Ranbp3	1	3710
Q9CU62	Smc1a	1	90015
Q9CWF2	Tubb2b	1	59335
Q9CWJ9	Atic	1	292825
Q9CWK3	Cd2bp2	1	20945
Q9CWK8	Snx2	1	63110
Q9CWL8	Ctnnbl1	1	74260
Q9CWM4	Pfdn1	1	138575
Q9CWS0	Ddah1	1	202415
Q9CWT6	Ddx28	1	103615
Q9CWU6	Uqcc1	1	144235
Q9CWU9	Nup37	1	49040
Q9CWX9	Ddx47	1	314285
Q9CX11	Utp23	1	38205
Q9CX34	Sugt1	1	32700
Q9CXF4	Tbc1d15	1	93210
Q9CXL3		1	39.33
Q9CXT8	Pmpcb	1	98885
Q9CXW2	Mrps22	1	283745
Q9CXW3	Cacybp	1	267810
Q9CXX0	Hyls1	1	41720
Q9CXY6	Ilf2	1	3.91
Q9CY16	Mrps28	1	71130
Q9CY27	Tecr	1	196510
Q9CY50	Ssr1	1	22900
Q9CY62	Rnf181	1	185715
Q9CYD3	Crtap	1	254830
Q9CYL5	Glipr2	1	4060
Q9CYN2	Spcs2	1	5450
Q9CYN9	Atp6ap2	1	127795
Q9CYZ8	Ssbp2	1	199110
Q9CZ04	Cops7a	1	33255
Q9CZ13	Uqcrc1	1	314720
Q9CZ28	Snf8	1	89790
Q9CZ30	Ola1	1	12170
Q9CZ44	Nsfl1c	1	28850
Q9CZ62	Cep97	1	13995
Q9CZ83	Mrpl55	1	41700
Q9CZ91	Srfbp1	1	89165
Q9CZD3	Gars1	1	6.73
Q9CZG3	Commd8	1	15995
Q9CZG9	Pdzd11	1	183010
Q9CZH8	Ccdc77	1	205860
Q9CZJ2	Hspa12b	1	71225
Q9CZM2	Rpl15	1	17.55
Q9CZN7	Shmt2	1	320675
Q9CZR8	Tsfm	1	74765
Q9CZS1	Aldh1b1	1	38760
Q9CZS3	Cep20	1	122770
Q9CZT6	Cmss1	1	278870
Q9CZU3	Mtrex	1	9.55
Q9CZU6	Cs	1	67360
Q9CZW4	Acsl3	1	44755
Q9CZW5	Tomm70	1	162815
Q9CZX0	Elp3	1	79205
Q9CZX2	Cep89	1	53985
Q9CZY3	Ube2v1	1	119200
Q9D023	Mpc2	1	86425
Q9D024	Ccdc47	1	115455
Q9D0B0	Srsf9	1	199470
Q9D0B6	Pbdc1	1	90285
Q9D0D3	Mtpap	1	114145
Q9D0D4	Dimt1	1	197805
Q9D0D5	Gtf2e1	1	65910
Q9D0F6	Rfc5	1	13065
Q9D0G0	Mrps30	1	195120
Q9D0I9	Rars1	1	264645
Q9D0J4	Arl2	1	203115
Q9D0K2	Oxct1	1	153630
Q9D0M0	Exosc7	1	14.06
Q9D0M1	Prpsap1	1	127810
Q9D0M3	Cyc1	1	176955
Q9D0P8	Ift27	1	45485
Q9D0R2	Tars1	1	111695
Q9D0R4	Ddx56	1	235625
Q9D0T1	Snu13	1	223910
Q9D0W5	Ppil1	1	1.2
Q9D1B9	Mrpl28	1	124625
Q9D1C1	Ube2c	1	111825
Q9D1C8	Vps28	1	110640
Q9D1D4	Tmed10	1	50185
Q9D1D6	Cthrc1	1	140025
Q9D1E6	Tbcb	1	210155
Q9D1G1	Rab1b	1	139565
Q9D1H7	Get4	1	108670
Q9D1I2	Card19	1	4360
Q9D1I6	Mrpl14	1	235065
Q9D1K2	Atp6v1f	1	79845
Q9D1M7	Fkbp11	1	65935
Q9D1N9	Mrpl21	1	134555
Q9D1P0	Mrpl13	1	135750
Q9D1R2	Kti12	1	79925
Q9D1R9	Rpl34	1	7.55
Q9D287	Bcas2	1	156815
Q9D2C2	Saal1	1	73385
Q9D2E2	Toe1	1	32230
Q9D2G2	Dlst	1	200400
Q9D2L9	Fam111a	1	32875
Q9D2N9	Vps33a	1	214710
Q9D2Q8	S100a14	1	19670
Q9D2R0	Aacs	1	70770
Q9D2R8	Mrps33	1	52085
Q9D2V7	Coro7	1	14150
Q9D2V8	Mfsd10	1	220200
Q9D2Y6	Fbxo25	1	223650
Q9D338	Mrpl19	1	64920
Q9D358	Acp1	1	14.15
Q9D379	Ephx1	1	55465
Q9D394	Rufy3	1	103255
Q9D4H1	Exoc2	1	37150
Q9D4H8	Cul2	1	125665
Q9D4J1	Efhd1	1	20965
Q9D4J7	Phf6	1	60150
Q9D4V4	Taf1d	1	63840
Q9D554	Sf3a3	1	208135
Q9D5T0	Atad1	1	148585
Q9D5V5	Cul5	1	132405
Q9D600	Gins2	1	12150
Q9D666	Sun1	1	118465
Q9D6J6	Ndufv2	1	33250
Q9D6L8	Ppil3	1	277735
Q9D6M3	Slc25a22	1	166345
Q9D6R2	Idh3a	1	145405
Q9D6T0	Nosip	1	70405
Q9D6Z1	Nop56	1	148045
Q9D706	Rpap3	1	38350
Q9D735	Trir	1	97580
Q9D753	Exosc8	1	315490
Q9D787	Ppil2	1	95640
Q9D7A6	Srp19	1	39960
Q9D7B6	Acad8	1	99600
Q9D7G0	Prps1	1	112645
Q9D7I8	Fam83d	1	134615
Q9D7N3	Mrps9	1	910
Q9D818	Sapcd2	1	123325
Q9D819	Ppa1	1	195715
Q9D823	Rpl37	1	293885
Q9D868	Ppih	1	52550
Q9D880	Timm50	1	306145
Q9D8B3	Chmp4b	1	324625
Q9D8E6	Rpl4	1	5.06
Q9D8M4	Rpl7l1	1	94350
Q9D8N0	Eef1g	1	5.26
Q9D8S3	Arfgap3	1	35245
Q9D8U8	Snx5	1	39015
Q9D8V0	Hm13	1	142065
Q9D8W5	Psmd12	1	161345
Q9D8Y1	Tmem126a	1	124725
Q9D8Z1	Ascc1	1	32975
Q9D902	Gtf2e2	1	148460
Q9D906	Atg7	1	12850
Q9D9Z5	Dda1	1	79475
Q9DA08	Sgf29	1	35020
Q9DAA6	Exosc1	1	163005
Q9DAR7	Dcps	1	55295
Q9DB05	Napa	1	106755
Q9DB15	Mrpl12	1	142945
Q9DB25	Alg5	1	163315
Q9DB96	Ngdn	1	103965
Q9DBA9	Gtf2h1	1	12405
Q9DBE8	Alg2	1	305845
Q9DBE9	Ftsj3	1	187985
Q9DBG3	Ap2b1	1	29190
Q9DBG6	Rpn2	1	174645
Q9DBG7	Srpra	1	81470
Q9DBH0	Wwp2	1	33435
Q9DBN5	Lonp2	1	77445
Q9DBR1	Xrn2	1	3.98
Q9DBR3	Armc8	1	169230
Q9DBS1	Tmem43	1	221730
Q9DBU6	Rsrc1	1	41500
Q9DBY5	Cbx6	1	58365
Q9DBY8	Nvl	1	100915
Q9DBZ5	Eif3k	1	306640
Q9DC16	Ergic1	1	172895
Q9DC29	Abcb6	1	104590
Q9DC61	Pmpca	1	3810
Q9DC69	Ndufa9	1	173605
Q9DC70	Ndufs7	1	169560
Q9DCA5	Brix1	1	162740
Q9DCC4	Pycr3	1	209490
Q9DCD0	Pgd	1	70750
Q9DCD2	Xab2	1	114845
Q9DCF9	Ssr3	1	127780
Q9DCH4	Eif3f	1	1.84
Q9DCS9	Ndufb10	1	98605
Q9DCT2	Ndufs3	1	287895
Q9DCU6	Mrpl4	1	17910
Q9DCW4	Etfb	1	75460
Q9EP71	Rai14	1	35150
Q9EPC1	Parva	1	61575
Q9EPE9	Atp13a1	1	40380
Q9EPJ9	Arfgap1	1	143050
Q9EPK2	Rp2	1	27765
Q9EPL8	Ipo7	1	151505
Q9EPU4	Cpsf1	1	187140
Q9EQ61	Pes1	1	174715
Q9EQC5	Scyl1	1	215835
Q9EQH3	Vps35	1	241090
Q9EQI8	Mrpl46	1	73740
Q9EQP2	Ehd4	1	164490
Q9EQS3	Mycbp	1	176435
Q9EQZ7	Rims2	1	218030
Q9ER00	Stx12	1	120720
Q9ER39	Tor1a	1	30835
Q9ER41	Tor1b	1	136710
Q9ER88	Dap3	1	40225
Q9ERA6	Tfip11	1	194825
Q9ERE9	Mapk8ip2	1	35775
Q9ERF3	Wdr61	1	113015
Q9ERI2	Rab27a	1	161300
Q9ERR7	Selenof	1	33420
Q9ERS2	Ndufa13	1	104515
Q9ERS5	Plekha2	1	69740
Q9ERU3	Znf22	1	15045
Q9ERU9	Ranbp2	1	206800
Q9ERV1	Mkrn2	1	97655
Q9ES46	Parvb	1	143625
Q9ES74	Nek7	1	58470
Q9ESJ0	Xpo4	1	94580
Q9ESJ4	Nckipsd	1	53520
Q9ESN9	Mapk8ip3	1	187605
Q9ESP1	Sdf2l1	1	17610
Q9EST4	Psmg2	1	22170
Q9EST5	Anp32b	1	148775
Q9ESV0	Ddx24	1	255795
Q9ESW4	Agk	1	248160
Q9ESX5	Dkc1	1	130860
Q9ESZ8	Gtf2i	1	6.62
Q9ET47	Espn	1	174935
Q9ET66	Pi16	1	41130
Q9JHI7	Exosc9	1	222230
Q9JHN8	Stk19	1	117235
Q9JHR7	Ide	1	78205
Q9JHS3	Lamtor2	1	85975
Q9JHS4	Clpx	1	95940
Q9JHW4	Eefsec	1	256275
Q9JI10	Stk3	1	108525
Q9JI44	Dmap1	1	117995
Q9JIA1	Lgi1	1	24880
Q9JIB4	Gtf2h2	1	147275
Q9JIF7	Copb1	1	144720
Q9JIH2	Nup50	1	32890
Q9JIK9	Mrps34	1	219320
Q9JIW9	Ralb	1	50400
Q9JIX0	Eny2	1	230495
Q9JIX8	Acin1	1	217400
Q9JJ66	Cdc20	1	38755
Q9JJ78	Pbk	1	277825
Q9JJ80	Rpf2	1	227780
Q9JJA4	Wdr12	1	167640
Q9JJD0	Thap11	1	18590
Q9JJE7	Fads3	1	68235
Q9JJG9	Noa1	1	75300
Q9JJI8	Rpl38	1	302955
Q9JJK2	Lancl2	1	291635
Q9JJT0	Rcl1	1	235330
Q9JJU8	Sh3bgrl	1	57540
Q9JJV2	Pfn2	1	104925
Q9JJY3	Smpd3	1	39865
Q9JJY4	Ddx20	1	99725
Q9JJZ2	Tuba8	1	103685
Q9JK23	Psmg1	1	65835
Q9JK30	Orc3	1	134675
Q9JK81	Myg1	1	51375
Q9JK92	Hspb8	1	4.5
Q9JKC8	Ap3m1	1	76210
Q9JKF7	Mrpl39	1	72420
Q9JKR6	Hyou1	1	69780
Q9JKV1	Adrm1	1	114650
Q9JKX6	Nudt5	1	294375
Q9JKY0	Cnot9	1	188740
Q9JL15	Lgals8	1	43615
Q9JLB0	Pals2	1	240135
Q9JLI8	Sart3	1	51510
Q9JLJ2	Aldh9a1	1	117915
Q9JLM8	Dclk1	1	208405
Q9JLQ0	Cd2ap	1	64045
Q9JLR9	Higd1a	1	104950
Q9JLV1	Bag3	1	14.11
Q9JLV5	Cul3	1	128615
Q9JM52	Mink1	1	3040
Q9JMA1	Usp14	1	96940
Q9JMD0	Znf207	1	242620
Q9JME2	Chst11	1	28100
Q9JME5	Ap3b2	1	129620
Q9JMG1	Edf1	1	47145
Q9JMH6	Txnrd1	1	136440
Q9JMH9	Myo18a	1	10.92
Q9JMK0	B4galt5	1	137520
Q9JMK2	Csnk1e	1	113970
Q9QUM9	Psma6	1	261845
Q9QWK4	Cd5l	1	88320
Q9QWV9	Ccnt1	1	114265
Q9QX11	Cyth1	1	83005
Q9QX47	Son	1	94530
Q9QXA5	Lsm4	1	138315
Q9QXB9	Drg2	1	126740
Q9QXE7	Tbl1x	1	40185
Q9QXK3	Copg2	1	54170
Q9QXK7	Cpsf3	1	168240
Q9QXM1	Jmy	1	262165
Q9QXT0	Cnpy2	1	53105
Q9QXT5	Egfl7	1	306845
Q9QXV0	Pcsk1n	1	11565
Q9QXY9	Pex3	1	298670
Q9QY15	Ddx25	1	162685
Q9QY39	Pdzd4	1	86315
Q9QY76	Vapb	1	42570
Q9QYB1	Clic4	1	317350
Q9QYB5	Add3	1	320200
Q9QYC0	Add1	1	8470
Q9QYF1	Rdh11	1	143990
Q9QYI3	Dnajc7	1	186330
Q9QYI4	Dnajb12	1	174920
Q9QYI5	Dnajb2	1	38700
Q9QYI6	Dnajb9	1	167700
Q9QYJ3	Dnajb1	1	132835
Q9QYR6	Map1a	1	194075
Q9QZ06	Tollip	1	115295
Q9QZB7	Actr10	1	83730
Q9QZB9	Dctn5	1	246155
Q9QZD8	Slc25a10	1	277905
Q9QZE5	Copg1	1	251220
Q9QZF2	Gpc1	1	68440
Q9QZH6	Ecsit	1	58620
Q9QZQ1	Afdn	1	129145
Q9QZS3	Numb	1	28325
Q9QZV9	Nxt1	1	1.61
Q9R059	Fhl3	1	147265
Q9R099	Tbl2	1	85275
Q9R0A0	Pex14	1	154285
Q9R0E1	Plod3	1	237715
Q9R0E2	Plod1	1	266620
Q9R0I7	Ylpm1	1	37.14
Q9R0L7	Akap8l	1	147185
Q9R0N7	Syt7	1	129800
Q9R0N8	Syt6	1	161065
Q9R0P5	Dstn	1	253780
Q9R0P6	Sec11a	1	218170
Q9R0Q4	Morf4l2	1	41100
Q9R0U0	Srsf10	1	208580
Q9R0Y5	Ak1	1	74885
Q9R190	Mta2	1	20300
Q9R1C7	Prpf40a	1	151405
Q9R1J0	Nsdhl	1	182575
Q9R1L5	Mast1	1	25475
Q9R1P0	Psma4	1	161700
Q9R1P1	Psmb3	1	49845
Q9R1Q9	Atp6ap1	1	56400
Q9R1R2	Trim3	1	74955
Q9R1T4	Septin6	1	105525
[truncated: 76 more rows]

## Sheet: HSV-1 infected 6h
HDAC6 targets	target gene name	SaintScore	FoldChange of sample:IgG
A2A6Q5	Cdc27	1	51235
A2A6T1	Cdr2l	1	133280
A2A8L5	Ptprf	1	115600
A2A8U2	Tmem201	1	47850
A2ADA5	Pusl1	1	43715
A2AFS3	Elapor1	1	195955
A2AG50	Map7d2	1	193515
A2AGT5	Ckap5	1	190750
A2AHC3	Camsap1	1	56800
A2AHG0	Lzts3	1	19600
A2AI08	Tprn	1	217260
A2AIL4	Ndufaf6	1	58775
A2AIV2	Virma	1	78750
A2AJI0	Map7d1	1	67140
A2AKB4	Frmpd1	1	111030
A2AN08	Ubr4	1	87510
A2APB8	Tpx2	1	141990
A2APV2	Fmnl2	1	16490
A2AQ25	Skt	1	33170
A2AR02	Ppig	1	243480
A2ASZ8	Slc25a25	1	81940
A2BDX3	Mocs3	1	266360
A2BH40	Arid1a	1	65020
B1AR13	Cisd3	1	134075
B1AUE5	Pex10	1	132765
B1AY10	Nfx1	1	20395
B1AY13	Usp24	1	293385
B1AZI6	Thoc2	1	25830
B2RQC6	Cad	1	304640
B2RR83	Ythdc2	1	32400
B2RX12	Abcc3	1	50250
B2RX14	Tut4	1	60095
B2RXS4	Plxnb2	1	170915
B2RY56	Rbm25	1	267505
B7ZMP1	Xpnpep3	1	71760
B7ZNG0	Kif7	1	191780
B7ZNG4	Troap	1	99620
B9EHT4	Clip3	1	50905
B9EJ86	Osbpl8	1	19605
B9EJR8	Dnaaf5	1	66050
C0HKD8	Mfap1a	1	322560
D3YWQ0	Dgki	1	225860
D3YYU8	Obsl1	1	252385
D3Z2R5	Selenon	1	46280
E1U8D0	Soga1	1	59710
E9PV24	Fga	1	175880
E9PVA8	Gcn1	1	50920
E9PVB5	Ttc17	1	31970
E9PVX6	Mki67	1	19820
E9PZJ8	Ascc3	1	82480
E9Q1P8	Irf2bp2	1	22755
E9Q3L2	Pi4ka	1	107035
E9Q414	Apob	1	159485
E9Q5G3	Kif23	1	156895
E9Q5K9	Ythdc1	1	106295
E9Q634	Myo1e	1	300345
E9Q8D0	Dnajc21	1	51760
E9Q912	Rap1gds1	1	7255
E9Q9R9	Dlg5	1	30220
E9QAG8	Znf431	1	7435
F6ZDS4	Tpr	1	154825
G3X9J0	Sipa1l3	1	298675
G5E829	Atp2b1	1	8.78
G5E870	Trip12	1	53320
L0N7N1	Kif14	1	35070
O08528	Hk2	1	113175
O08547	Sec22b	1	68040
O08573	Lgals9	1	70010
O08582	Gtpbp1	1	0.81
O08599	Stxbp1	1	83145
O08688	Capn5	1	173130
O08709	Prdx6	1	40225
O08747	Unc5c	1	239215
O08749	Dld	1	169850
O08784	Tcof1	1	1.6
O08788	Dctn1	1	40765
O08791	Ebf3	1	96480
O08807	Prdx4	1	163070
O08810	Eftud2	1	122615
O08848	RO60	1	145700
O08915	Aip	1	124140
O08992	Sdcbp	1	46110
O09010	Lfng	1	146435
O09012	Pex5	1	61145
O09044	Snap23	1	93565
O09100	Gata2	1	85250
O09106	Hdac1	1	123920
O09174	Amacr	1	42110
O35114	Scarb2	1	31625
O35126	Atn1	1	25415
O35130	Emg1	1	181135
O35144	Terf2	1	86310
O35218	Cpsf2	1	150490
O35226	Psmd4	1	60880
O35250	Exoc7	1	222685
O35344	Kpna3	1	182715
O35379	Abcc1	1	101775
O35382	Exoc4	1	107555
O35465	Fkbp8	1	74490
O35492	Clk3	1	99180
O35493	Clk4	1	31645
O35526	Stx1a	1	93665
O35593	Psmd14	1	175635
O35594	Ift81	1	22530
O35598	Adam10	1	305035
O35643	Ap1b1	1	143135
O35658	C1qbp	1	129830
O35668	Hap1	1	263580
O35682	Myadm	1	54755
O35691	Pnn	1	121625
O35709	Enc1	1	179725
O35710	Noct	1	57290
O35711	Ppfibp2	1	315235
O35857	Timm44	1	14395
O35864	Cops5	1	61065
O35903	Ccl25	1	23265
O35972	Mrpl23	1	52765
O54734	Ddost	1	33625
O54774	Ap3d1	1	221050
O54781	Srpk2	1	267685
O54784	Dapk3	1	313040
O54785	Limk2	1	131610
O54825	Bysl	1	86455
O54833	Csnk2a2	1	204025
O54865	Gucy1b1	1	69305
O54908	Dkk1	1	105620
O54946	Dnajb6	1	163205
O54950	Prkag1	1	168645
O54962	Banf1	1	19.93
O55013	Trappc3	1	304725
O55028	Bckdk	1	65920
O55029	Copb2	1	99325
O55033	Nck2	1	116495
O55125	Nipsnap1	1	136660
O55135	Eif6	1	45790
O55142	Rpl35a	1	11.38
O55143	Atp2a2	1	5350
O55187	Cbx4	1	136520
O55222	Ilk	1	1.93
O70133	Dhx9	1	305250
O70152	Dpm1	1	192275
O70161	Pip5k1c	1	32450
O70251	Eef1b	1	7.45
O70252	Hmox2	1	46430
O70281	Tpst1	1	22705
O70293	Grk6	1	25815
O70310	Nmt1	1	27100
O70378	Emc8	1	105265
O70422	Gtf2h4	1	151565
O70435	Psma3	1	120880
O70443	Gnaz	1	117715
O70472	Tmem131	1	35250
O70551	Srpk1	1	302105
O70579	Slc25a17	1	88040
O70591	Pfdn2	1	121670
O88286	Wiz	1	146770
O88291	Znf326	1	138850
O88379	Baz1a	1	89385
O88441	Mtx2	1	270035
O88447	Klc1	1	40035
O88456	Capns1	1	119860
O88487	Dync1i2	1	137225
O88532	Zfr	1	92225
O88543	Cops3	1	49370
O88544	Cops4	1	181130
O88545	Cops6	1	79220
O88653	Lamtor3	1	23100
O88667	Rrad	1	18480
O88700	Blm	1	52765
O88712	Ctbp1	1	140745
O88746	Tom1	1	202785
O88783	F5	1	85390
O88796	Rpp30	1	130985
O88839	Adam15	1	289685
O88844	Idh1	1	87460
O88874	Ccnk	1	94725
O88910	Mpp3	1	40965
O88952	Lin7c	1	197140
O88967	Yme1l1	1	176415
O89001	Cpd	1	58125
O89053	Coro1a	1	235430
O89079	Cope	1	113285
O89112	Lancl1	1	142120
P00375	Dhfr	1	105530
P00493	Hprt1	1	23530
P01027	C3	1	74920
P01630		1	795
P01635		1	240230
P01636		1	24640
P01644		1	84020
P01660		1	122030
P01680		1	168015
P01723		1	101325
P01787		1	253590
P01796		1	326325
P01806		1	155645
P01843		1	172875
P01844	Iglc2	1	292680
P01868	Ighg1	1	35925
P01872	Ighm	1	75365
P01878		1	32220
P01887	B2m	1	215530
P01901	H2-K1	1	61250
P03930	Mtatp8	1	296780
P03976		1	68385
P03987		1	190360
P04627	Araf	1	118835
P05064	Aldoa	1	13.05
P05132	Prkaca	1	5925
P05214	Tuba3a	1	238530
P06795	Abcb1b	1	86075
P07091	S100a4	1	178125
P07214	Sparc	1	327015
P07607	Tyms	1	21300
P07742	Rrm1	1	215090
P08003	Pdia4	1	32440
P08030	Aprt	1	55775
P08043	Zfp2	1	9420
P08207	S100a10	1	115635
P08556	Nras	1	182800
P08730	Krt13	1	4.1
P09055	Itgb1	1	48700
P09535	Igf2	1	151045
P09541	Myl4	1	192415
P09633	Hoxc9	1	62610
P0C090	Rc3h2	1	9495
P0C0S6	H2az1	1	23.68
P0DPD9	Eef1akmt4-Ece2	1	40110
P10404		1	304695
P10605	Ctsb	1	100150
P10833	Rras	1	265450
P10852	Slc3a2	1	211350
P10922	H1-0	1	47.89
P11103	Parp1	1	220425
P11157	Rrm2	1	54670
P11214	Plat	1	45870
P11276	Fn1	1	122580
P11440	Cdk1	1	5.8
P11881	Itpr1	1	135445
P12023	App	1	54240
P12367	Prkar2a	1	251205
P12787	Cox5a	1	63765
P13011	Scd2	1	86340
P13020	Gsn	1	21.2
P13439	Umps	1	225360
P13705	Msh3	1	41290
P13864	Dnmt1	1	149000
P14131	Rps16	1	66.79
P14152	Mdh1	1	211985
P14206	Rpsa	1	299330
P14211	Calr	1	6
P14576	Srp54	1	60000
P14685	Psmd3	1	313915
P14733	Lmnb1	1	134840
P15307	Rel	1	23405
P16330	Cnp	1	204095
P16460	Ass1	1	180575
P16546	Sptan1	1	0.9
P17225	Ptbp1	1	20765
P17427	Ap2a2	1	150135
P17710	Hk1	1	193840
P17809	Slc2a1	1	27755
P17918	Pcna	1	121765
P18155	Mthfd2	1	231040
P18242	Ctsd	1	261445
P19096	Fasn	1	2.21
P19157	Gstp1	1	119835
P19221	F2	1	137420
P19536	Cox5b	1	272570
P19783	Cox4i1	1	13215
P19973	Lsp1	1	143205
P20357	Map2	1	7495
P20444	Prkca	1	172705
P20918	Plg	1	41580
P21279	Gnaq	1	73810
P21460	Cst3	1	296315
P21619	Lmnb2	1	81035
P21981	Tgm2	1	117100
P22315	Fech	1	39410
P22437	Ptgs1	1	95645
P22682	Cbl	1	29090
P23116	Eif3a	1	16650
P23198	Cbx3	1	33555
P23249	Mov10	1	131935
P23475	Xrcc6	1	93685
P24288	Bcat1	1	96405
P24527	Lta4h	1	20040
P24788	Cdk11b	1	221800
P24860	Ccnb1	1	19460
P25911	Lyn	1	133615
P25976	Ubtf	1	65255
P26039	Tln1	1	133770
P26041	Msn	1	219960
P26043	Rdx	1	30155
P26231	Ctnna1	1	46245
P26339	Chga	1	55365
P26516	Psmd7	1	33995
P26638	Sars1	1	254015
P26883	Fkbp1a	1	326225
P27046	Man2a1	1	42300
P27048	Snrpb	1	1.14
P27546	Map4	1	62575
P27600	Gna12	1	60175
P27612	Plaa	1	134350
P27641	Xrcc5	1	48670
P27773	Pdia3	1	5.11
P27808	Mgat1	1	12620
P28322	Etv4	1	148970
P28474	Adh5	1	87170
P28658	Atxn10	1	260175
P28660	Nckap1	1	19080
P28665	Mug1	1	38.26
P28738	Kif5c	1	56140
P28740	Kif2a	1	14.95
P28741	Kif3a	1	18270
P28798	Grn	1	318450
P28867	Prkcd	1	99745
P29699	Ahsg	1	73915
P29758	Oat	1	78875
P30416	Fkbp4	1	130910
P30658	Cbx2	1	18700
P31230	Aimp1	1	73455
P31324	Prkar2b	1	41420
P32233	Drg1	1	11965
P32921	Wars1	1	137535
P33174	Kif4	1	39005
P33611	Pola2	1	38980
P34152	Ptk2	1	81765
P35123	Usp4	1	83780
P35278	Rab5c	1	93760
P35282	Rab21	1	171155
P35283	Rab12	1	10760
P35285	Rab22a	1	231800
P35288	Rab23	1	136915
P35293	Rab18	1	117010
P35487	Pdha2	1	144925
P35546	Ret	1	16105
P35601	Rfc1	1	244180
P35831	Ptpn12	1	48835
P36536	Sar1a	1	299865
P37040	Por	1	140485
P37889	Fbln2	1	203350
P37913	Lig1	1	36205
P39053	Dnm1	1	62205
P39054	Dnm2	1	147160
P39429	Traf2	1	105885
P39447	Tjp1	1	28.11
P39749	Fen1	1	309850
P40142	Tkt	1	113760
P40630	Tfam	1	264870
P40749	Syt4	1	57485
P40764	Dlx2	1	229400
P41216	Acsl1	1	34800
P42128	Foxk1	1	10755
P42208	Septin2	1	162635
P42225	Stat1	1	21285
P42669	Pura	1	242065
P43247	Msh2	1	40405
P43276	H1-5	1	5.02
P45376	Akr1b1	1	230110
P45878	Fkbp2	1	38925
P46061	Rangap1	1	62800
P46062	Sipa1	1	144435
P46471	Psmc2	1	296670
P46638	Rab11b	1	267005
P46664	Adss2	1	65920
P46718	Pdcd2	1	183610
P46935	Nedd4	1	188700
P46978	Stt3a	1	200300
P47738	Aldh2	1	83630
P47740	Aldh3a2	1	56765
P47758	Srprb	1	32555
P47811	Mapk14	1	69440
P47856	Gfpt1	1	193310
P47941	Crkl	1	12225
P47964	Rpl36	1	267645
P48024	Eif1	1	42590
P48193	Epb41	1	39120
P48678	Lmna	1	2.92
P48722	Hspa4l	1	45250
P48725	Pcnt	1	101175
P49025	Cit	1	28060
P49312	Hnrnpa1	1	2.21
P49717	Mcm4	1	104705
P49813	Tmod1	1	234225
P49962	Srp9	1	8800
P50136	Bckdha	1	268970
P50247	Ahcy	1	106050
P50516	Atp6v1a	1	138015
P50518	Atp6v1e1	1	77100
P51150	Rab7a	1	300270
P51174	Acadl	1	133280
P51807	Dynlt1	1	50470
P51863	Atp6v0d1	1	165170
P51912	Slc1a5	1	129040
P52293	Kpna2	1	28255
P52332	Jak1	1	82520
P52431	Pold1	1	93640
P52432	Polr1c	1	208020
P52479	Usp10	1	51965
P52480	Pkm	1	4.03
P53395	Dbt	1	98765
P53564	Cux1	1	61935
P53569	Cebpz	1	94195
P53994	Rab2a	1	185900
P53996	Cnbp	1	9.69
P54071	Idh2	1	73330
P54103	Dnajc2	1	256595
P54116	Stom	1	97925
P54729	Nub1	1	51525
P54822	Adsl	1	101815
P54923	Adprh	1	201935
P55002	Mfap2	1	162110
P55012	Slc12a2	1	5.2
P55096	Abcd3	1	232770
P55258	Rab8a	1	29560
P55821	Stmn2	1	103675
P56183	Rrp1	1	48300
P56399	Usp5	1	179365
P56960	Exosc10	1	157535
P57724	Pcbp4	1	42475
P57774	Npy	1	55355
P57776	Eef1d	1	1.9
P57784	Snrpa1	1	168660
P57787	Slc16a3	1	262205
P58064	Mrps6	1	247385
P58389	Ptpa	1	119010
P58404	Strn4	1	61890
P58468	Fam207a	1	320950
P58501	Paxbp1	1	58435
P58742	Aaas	1	305165
P58854	Tubgcp3	1	51545
P58871	Tnks1bp1	1	36715
P59110	Senp1	1	39945
P59242	Cgn	1	103560
P59281	Arhgap39	1	22640
P59326	Ythdf1	1	9.81
P59470	Polr3b	1	28740
P59708	Sf3b6	1	98565
P60060	Sec61g	1	38390
P60335	Pcbp1	1	126.31
P60469	Ppfia3	1	39150
P60764	Rac3	1	1.75
P60879	Snap25	1	225785
P61022	Chp1	1	193695
P61027	Rab10	1	29755
P61087	Ube2k	1	123435
P61211	Arl1	1	256495
P61222	Abce1	1	112410
P61255	Rpl26	1	6.22
P61290	Psme3	1	131430
P61327	Magoh	1	62530
P61620	Sec61a1	1	282455
P61750	Arf4	1	264240
P61965	Wdr5	1	79130
P62069	Usp46	1	85905
P62071	Rras2	1	75415
P62075	Timm13	1	67830
P62082	Rps7	1	2.03
P62192	Psmc1	1	192655
P62305	Snrpe	1	150340
P62307	Snrpf	1	134360
P62309	Snrpg	1	177280
P62311	Lsm3	1	87250
P62315	Snrpd1	1	50315
P62320	Snrpd3	1	5.24
P62322	Lsm5	1	2510
P62331	Arf6	1	207020
P62334	Psmc6	1	201975
P62482	Kcnab2	1	171980
P62715	Ppp2cb	1	185325
P62717	Rpl18a	1	284.77
P62743	Ap2s1	1	285545
P62751	Rpl23a	1	5.65
P62774	Mtpn	1	57930
P62814	Atp6v1b2	1	167700
P62823	Rab3c	1	134335
P62827	Ran	1	233.99
P62835	Rap1a	1	144790
P62862	Fau	1	240770
P62874	Gnb1	1	307695
P62876	Polr2l	1	8880
P62878	Rbx1	1	232725
P62889	Rpl30	1	3.14
P62892	Rpl39	1	175920
P62900	Rpl31	1	48.95
P62911	Rpl32	1	34410
P62915	Gtf2b	1	121480
P62962	Pfn1	1	211625
P62996	Tra2b	1	141040
P63028	Tpt1	1	22275
P63034	Cyth2	1	306960
P63037	Dnaja1	1	24.08
P63038	Hspd1	1	2.6
P63089	Ptn	1	105470
P63101	Ywhaz	1	1.55
P63154	Crnkl1	1	34355
P63166	Sumo1	1	190015
P63213	Gng2	1	184320
P63271	Supt4h1a	1	233410
P63276	Rps17	1	237970
P63280	Ube2i	1	155740
P63321	Rala	1	121100
P63328	Ppp3ca	1	110950
P67778	Phb	1	1.41
P69566	Ranbp9	1	26280
P70182	Pip5k1a	1	158700
P70188	Kifap3	1	26950
P70218	Map4k1	1	13775
P70255	Nfic	1	138175
P70265	Pfkfb2	1	116430
P70279	Surf6	1	236085
P70280	Vamp7	1	36925
P70288	Hdac2	1	21665
P70290	Mpp1	1	56680
P70296	Pebp1	1	3095
P70297	Stam	1	45890
P70303	Ctps2	1	13725
P70318	Tial1	1	281095
P70333	Hnrnph2	1	314460
P70335	Rock1	1	46185
P70398	Usp9x	1	61975
P70404	Idh3g	1	207010
P70670	Naca	1	239455
P70677	Casp3	1	39185
P70698	Ctps1	1	115405
P70699	Gaa	1	129850
P70700	Polr1b	1	115390
P80313	Cct7	1	2.82
P80314	Cct2	1	1732.52
P81122	Irs2	1	269755
P82198	Tgfbi	1	208395
P83510	Tnik	1	307435
P83877	Txnl4a	1	55410
P83882	Rpl36a	1	2.18
P83887	Tubg1	1	48510
P83940	Eloc	1	112060
P84075	Hpca	1	63695
P84091	Ap2m1	1	186195
P84104	Srsf3	1	34125
P97310	Mcm2	1	81310
P97311	Mcm6	1	72730
P97314	Csrp2	1	78270
P97315	Csrp1	1	25585
P97357	Taf1a	1	35430
P97366	Evi5	1	44730
P97371	Psme1	1	74480
P97377	Cdk2	1	105610
P97386	Lig3	1	83250
P97390	Vps45	1	44800
P97427	Crmp1	1	249940
P97432	Nbr1	1	139810
P97434	Mprip	1	5.72
P97452	Bop1	1	241225
P97467	Pam	1	66415
P97470	Ppp4c	1	91865
P97477	Aurka	1	19215
P97479	Myo7a	1	70820
P97742	Cpt1a	1	324435
P97760	Polr2c	1	134475
P97770	Thumpd3	1	175130
P97789	Xrn1	1	35050
P97801	Smn1	1	88995
P97807	Fh	1	126210
P97820	Map4k4	1	233890
P97868	Rbbp6	1	46580
P98063	Bmp1	1	175115
P98083	Shc1	1	43185
P98203	Arvcf	1	327020
P99026	Psmb4	1	74070
P99028	Uqcrh	1	241575
Q00547	Hmmr	1	157050
Q01405	Sec23a	1	20.01
Q01730	Rsu1	1	319610
Q02614	Sap30bp	1	205525
Q02819	Nucb1	1	171130
Q02853	Mmp11	1	163555
Q03141	Mark3	1	151580
Q03147	Cdk7	1	165315
Q03173	Enah	1	257720
Q03265	Atp5f1a	1	9.72
Q03963	Eif2ak2	1	22295
Q04447	Ckb	1	54845
Q04692	Smarcad1	1	56250
Q04736	Yes1	1	11190
Q04750	Top1	1	234060
Q04841	Mpg	1	48560
Q05512	Mark2	1	17165
Q05915	Gch1	1	239190
Q05CL8	Larp7	1	257970
Q05D44	Eif5b	1	56885
Q06890	Clu	1	227255
Q07076	Anxa7	1	51825
Q07139	Ect2	1	127520
Q07417	Acads	1	179750
Q07832	Plk1	1	258440
Q08775	Runx2	1	40755
Q08879	Fbln1	1	291195
Q08943	Ssrp1	1	183515
Q09143	Slc7a1	1	80650
Q0KL02	Trio	1	32840
Q0P678	Zc3h18	1	81450
Q0VBD2	Mcm10	1	297730
Q0VBL3	Rbm15	1	79395
Q0VGY8	Tanc1	1	38895
Q14AI6	Rpusd3	1	294315
Q14B46	Rtkn2	1	4780
Q14C51	Ptcd3	1	70230
Q2VPQ9	Meaf6	1	93145
Q2YDW2	Msto1	1	85940
Q32MW3	Acot10	1	63845
Q32NY4	Cnnm3	1	2495
Q3TCH7	Cul4a	1	214430
Q3TDN2	Faf2	1	271755
Q3TDQ1	Stt3b	1	192955
Q3TFK5	Gpatch4	1	57210
Q3THK7	Gmps	1	183180
Q3THS6	Mat2a	1	244120
Q3TIX9	Usp39	1	282905
Q3TJD7	Pdlim7	1	71890
Q3TKR3	Nlrp4c	1	325445
Q3TKT4	Smarca4	1	142575
Q3TLR7	Dtl	1	65055
Q3TMX7	Qsox2	1	74480
Q3TPX4	Exoc5	1	30125
Q3TRR0	Map9	1	18515
Q3TSG4	Alkbh5	1	81695
Q3TTA7	Cblb	1	22745
Q3TUH1	Tamm41	1	85875
Q3TWL2	Pip4p1	1	59290
Q3TX08	Trmt1	1	26615
Q3TXS7	Psmd1	1	11225
Q3TYD6	Lmtk2	1	24965
Q3TZX3	Slc25a33	1	245865
Q3U182	Crtc2	1	23795
Q3U1J4	Ddb1	1	2.65
Q3U1N2	Srebf2	1	35550
Q3U2K0	Fam193b	1	6540
Q3U308	Ctu2	1	62155
Q3U3T8	Wdr62	1	103730
Q3U410	Klhl21	1	61075
Q3U821	Wdr75	1	33135
Q3UA06	Trip13	1	200900
Q3UB74	Tbrg1	1	272500
Q3UDE2	Ttll12	1	236470
Q3UFB2	Znhit6	1	132745
Q3UFM5	Nom1	1	100310
Q3UFY8	Trmt10c	1	299615
Q3UH60	Dip2b	1	30985
Q3UHH1	Zswim8	1	19590
Q3UHK8	Tnrc6a	1	28795
Q3UHL1	Camkv	1	133265
Q3UHU5	Mtcl1	1	82660
Q3UHX9	Spout1	1	19640
Q3UIL6	Plekha7	1	5000
Q3UJB9	Edc4	1	173565
Q3UKC1	Tax1bp1	1	80985
Q3UKJ7	Smu1	1	212075
Q3ULD5	Mccc2	1	35475
Q3UM18	Lsg1	1	74275
Q3UMB9	Washc4	1	7270
Q3UMC0	Spata5	1	210335
Q3UMG5	Lrch2	1	269265
Q3UMQ8	Naf1	1	35920
Q3UMT1	Ppp1r12c	1	265455
Q3UMU9	Hdgfl2	1	102980
Q3UN04	Usp30	1	103710
Q3UPF5	Zc3hav1	1	20310
Q3UPH7	Arhgef40	1	37180
Q3UPL0	Sec31a	1	76680
Q3UQ28	Pxdn	1	255670
Q3UQ44	Iqgap2	1	264360
Q3URQ0	Tex10	1	116590
Q3UTQ8	Cdkl5	1	49305
Q3UU96	Cdc42bpa	1	73750
Q3UUQ7	Pgap1	1	9385
Q3UW53	Niban1	1	42430
Q3UWW6	Gas2l3	1	59330
Q3UX10	Tubal3	1	31700
Q3UYV9	Ncbp1	1	206150
Q3V009	Tmed1	1	60790
Q3V1H1	Ckap2	1	92185
Q3V1V3	Esf1	1	49880
Q3V300	Kif22	1	77180
Q3V3R1	Mthfd1l	1	234810
Q497V5	Srbd1	1	31540
Q4FK66	Prpf38a	1	112580
Q4FZC9	Syne3	1	33385
Q4FZF3	Ddx49	1	96040
Q4KML4	Abracl	1	115415
Q4U2R1	Herc2	1	289560
Q4VA53	Pds5b	1	51635
Q4VBE8	Wdr18	1	217300
Q501J6	Ddx17	1	27525
Q505D1	Ankrd28	1	109735
Q505D7	Opa3	1	259145
Q505F5	Lrrc47	1	196740
Q52KG5	Kif26a	1	6230
Q52KR3	Prune2	1	78460
Q566J8	Coq8b	1	57825
Q569Z5	Ddx46	1	71910
Q571I4	Prag1	1	39235
Q5DTW2	Sfmbt2	1	7820
Q5DW34	Ehmt1	1	18215
Q5EG47	Prkaa1	1	313120
Q5F2E8	Taok1	1	224220
Q5HZI1	Mtus1	1	213905
Q5HZJ0	Drosha	1	52875
Q5NC05	Ttf2	1	17500
Q5NCC3	Trim41	1	27385
Q5NCQ5	Dph1	1	104135
Q5SFM8	Rbm27	1	121585
Q5SRX1	Tom1l2	1	185380
Q5SSI6	Utp18	1	111535
Q5SSW2	Psme4	1	52900
Q5SUF2	Luc7l3	1	174645
Q5SV80	Myo19	1	68375
Q5SW75	Ssh2	1	105175
Q5SWD9	Tsr1	1	197705
Q5SWP3	Nacad	1	41125
Q5SWU9	Acaca	1	40145
Q5SYD0	Myo1d	1	129910
Q5U430	Ubr3	1	38375
Q5U458	Dnajc11	1	204945
Q5U4C1	Gprasp1	1	66785
Q5XG71	Utp20	1	235700
Q5XJY4	Parl	1	26005
Q5XKN4	Jagn1	1	19420
Q60520	Sin3a	1	98185
Q60597	Ogdh	1	20440
Q60605	Myl6	1	10.86
Q60673	Ptprn	1	126570
Q60692	Psmb6	1	275255
Q60715	P4ha1	1	201940
Q60722	Tcf4	1	50845
Q60737	Csnk2a1	1	89250
Q60751	Igf1r	1	58320
Q60770	Stxbp3	1	29870
Q60790	Rasa3	1	231060
Q60809	Cnot7	1	81500
Q60838	Dvl2	1	112210
Q60848	Hells	1	121525
Q60864	Stip1	1	134000
Q60875	Arhgef2	1	1.95
Q60876	Eif4ebp1	1	94495
Q60899	Elavl2	1	1.42
Q60900	Elavl3	1	95855
Q60930	Vdac2	1	1.47
Q60931	Vdac3	1	306395
Q60932	Vdac1	1	203680
Q60954	Meis1	1	57460
Q60960	Kpna1	1	112730
Q60973	Rbbp7	1	89330
Q60996	Ppp2r5c	1	26925
Q61029	Tmpo	1	2.17
Q61035	Hars1	1	124200
Q61039	Hand2	1	226475
Q61074	Ppm1g	1	148210
Q61081	Cdc37	1	68495
Q61103	Dpf2	1	122855
Q61136	Prpf4b	1	97575
Q61187	Tsg101	1	121980
Q61188	Ezh2	1	17720
Q61191	Hcfc1	1	64655
Q61210	Arhgef1	1	98160
Q61235	Sntb2	1	225915
Q61239	Fnta	1	90835
Q61249	Igbp1	1	96745
Q61286	Tcf12	1	74200
Q61316	Hspa4	1	162465
Q61335	Bcap31	1	113170
Q61382	Traf4	1	66875
Q61464	Znf638	1	126685
Q61466	Smarcd1	1	229585
Q61474	Msi1	1	268640
Q61510	Trim25	1	188755
Q61581	Igfbp7	1	12770
Q61584	Fxr1	1	2.71
Q61595	Ktn1	1	47190
Q61655	Ddx19a	1	55420
Q61701	Elavl4	1	8765
Q61768	Kif5b	1	10.65
Q61838	Pzp	1	144530
Q61846	Melk	1	254890
Q61881	Mcm7	1	155640
Q62036	Cep131	1	2.5
Q62066	Phox2a	1	307725
Q62074	Prkci	1	39915
Q62093	Srsf2	1	30575
Q62158	Trim27	1	107945
Q62172	Ralbp1	1	13580
Q62186	Ssr4	1	193765
Q62193	Rpa2	1	206770
Q62267	Sprr1b	1	155265
Q62280	Ss18	1	118760
Q62376	Snrnp70	1	285980
Q62392	Phlda1	1	62650
Q62417	Sorbs1	1	9905
Q62419	Sh3gl1	1	85205
Q62432	Smad2	1	97750
Q62448	Eif4g2	1	93320
Q62465	Vat1	1	249140
Q62468	Vil1	1	224735
Q62523	Zyx	1	78285
Q63850	Nup62	1	33035
Q64008	Rab34	1	28730
Q640N1	Aebp1	1	119820
Q640N3	Arhgap30	1	123095
Q641P0	Actr3b	1	0.54
Q64310	Surf4	1	252290
Q64331	Myo6	1	287865
Q64337	Sqstm1	1	14.2
Q64364	Cdkn2a	1	21535
Q64378	Fkbp5	1	60895
Q64433	Hspe1	0.98	0.91
Q64514	Tpp2	1	61635
Q64674	Srm	1	38295
Q64737	Gart	1	181410
Q66JQ7	Knl1	1	20015
Q66JV4	Rbm12b2	1	56490
Q68FE6	Ripor1	1	38300
Q68FL6	Mars1	1	35560
Q68G58	Apex2	1	145670
Q69Z38	Peak1	1	23085
Q69ZB0	Lrrcc1	1	37410
Q69ZF7	Cnnm4	1	17870
Q69ZH9	Arhgap23	1	13885
Q69ZR2	Hectd1	1	48420
Q69ZS7	Hbs1l	1	88070
Q69ZX6	Morc2a	1	52970
Q6A000	Kiaa0753	1	57260
Q6A009	Ltn1	1	115895
Q6A065	Cep170	1	14.52
Q6A068	Cdc5l	1	259780
Q6A0A9	FAM120A	1	75045
Q6A4J8	Usp7	1	124285
Q6DFV1	Ncapg2	1	115005
Q6DFV3	Arhgap21	1	189845
Q6DFW4	Nop58	1	303240
Q6DI86	Fastkd1	1	40935
Q6DID5	Pwwp3a	1	52060
Q6DVA0	Lemd2	1	18555
Q6GQT1	A2m	1	106115
Q6GQT9	Nomo1	1	76490
Q6GQX2	Nckap5l	1	145575
Q6IQX7	Chpf	1	76560
Q6IR34	Gpsm1	1	157245
Q6KAR6	Exoc3	1	71990
Q6NSQ7	Ltv1	1	149690
Q6NTA4	Rragb	1	132830
Q6NVF9	Cpsf6	1	66325
Q6NXJ0	Wwc2	1	130445
Q6NXK5	Dusp11	1	111100
Q6NXY1	Tbc1d31	1	6.72
Q6NZF1	Zc3h11a	1	218275
Q6NZL0	Soga3	1	62675
Q6NZN0	Rbm26	1	66905
Q6NZQ2	Ddx31	1	187970
Q6P069	Sri	1	6550
Q6P1B1	Xpnpep1	1	91740
Q6P1F6	Ppp2r2a	1	3.82
Q6P2B1	Tnpo3	1	139890
Q6P2K6	Ppp4r3a	1	38095
Q6P3A8	Bckdhb	1	72250
Q6P4T2	Snrnp200	1	18760
Q6P542	Abcf1	1	112845
Q6P5B0	Rrp12	1	109700
Q6P5E4	Uggt1	1	168970
Q6P5F9	Xpo1	1	238815
Q6P8X1	Snx6	1	18820
Q6P9Q4	Fhod1	1	40760
Q6P9R1	Ddx51	1	136945
Q6P9R2	Oxsr1	1	104130
Q6PAJ1	Bcr	1	86830
Q6PAM1	Txlna	1	71135
Q6PAR5	Gapvd1	1	108190
Q6PB44	Ptpn23	1	4060
Q6PB66	Lrpprc	1	152020
Q6PB93	Galnt2	1	159860
Q6PCM2	Ints6	1	49135
Q6PD26	Pigs	1	137910
Q6PDG5	Smarcc2	1	90640
Q6PDH0	Phldb1	1	132755
Q6PDI5	Ecpas	1	97675
Q6PDL0	Dync1li2	1	96220
Q6PDQ2	Chd4	1	133275
Q6PE01	Snrnp40	1	142560
Q6PEB6	Mob4	1	171080
Q6PFD9	Nup98	1	146345
Q6PFR5	Tra2a	1	131030
Q6PG16	Hjurp	1	188810
Q6PGA0	Rcor3	1	110835
Q6PGC1	Dhx29	1	309795
Q6PGG6	Gnl3l	1	51280
Q6PGH1	Bud31	1	85310
Q6PGN3	Dclk2	1	187535
Q6PHN1	Ccdc57	1	108500
Q6PHN7	Tmem164	1	36615
Q6PHN9	Rab35	1	27845
Q6PHZ2	Camk2d	1	31215
Q6QI06	Rictor	1	15290
Q6RHR9	Magi1	1	52335
Q6S5C2	Gnptg	1	98185
Q6VH22	Ift172	1	9340
Q6WKZ8	Ubr2	1	70520
Q6ZPE2	Sbf1	1	90730
Q6ZPF4	Fmnl3	1	244170
Q6ZPG2	Wdr90	1	46175
Q6ZPJ3	Ube2o	1	2895
Q6ZPL9	Ddx55	1	25900
Q6ZPR5	Smpd4	1	37850
Q6ZPR6	Ibtk	1	58355
Q6ZPZ3	Zc3h4	1	16335
Q6ZQ08	Cnot1	1	285485
Q6ZQ29	Taok2	1	103380
Q6ZQ73	Cand2	1	152385
Q6ZQH8	Nup188	1	37255
Q6ZWM4	Lsm8	1	178570
Q6ZWQ7	Spcs3	1	36520
Q6ZWR6	Syne1	1	13185
Q70FJ1	Akap9	1	67520
Q71LX4	Tln2	1	7610
Q75NR7	Recql4	1	64795
Q76I79	Ssh1	1	166145
Q76KJ5	Polr1g	1	162155
Q76MZ3	Ppp2r1a	1	254910
Q78HU3	Mvb12a	1	27975
Q78IK2	Atp5mk	1	248225
Q78JE5	Fbxo22	1	40145
Q78JN3	Eci3	1	29835
Q78PY7	Snd1	1	259170
Q78XF5	Ostc	1	300675
Q78ZA7	Nap1l4	1	76260
Q791T5	Mtch1	1	292570
Q7M732	Rtl1	1	57925
Q7TMB8	Cyfip1	1	303295
Q7TMF2	Eri1	1	55420
Q7TMF3	Ndufa12	1	22490
Q7TMM9	Tubb2a	1	75520
Q7TMY8	Huwe1	1	39100
Q7TN75	Peg10	1	159495
Q7TPH6	Mycbp2	1	134410
Q7TQE6	Maco1	1	77395
Q7TQG1	Plekha6	1	230300
Q7TQH0	Atxn2l	1	10.03
Q7TQK4	Exosc3	1	238080
Q7TS74	Ckap2l	1	47825
Q7TSC1	Prrc2a	1	127685
Q7TSG1	Cep120	1	38195
Q7TSH4	Ccp110	1	56385
Q7TSI0	Znf12	1	24505
Q7TSI3	Ppp6r1	1	92395
Q7TSJ2	Map6	1	10.05
Q7TSV9	Enkd1	1	151760
Q7TSY8	Sgo2	1	63940
Q7TT37	Elp1	1	23130
Q7TT50	Cdc42bpb	1	104850
Q80SY4	Mib1	1	137875
Q80SZ7	Gng5	1	189730
Q80T85	Dcaf5	1	30185
Q80TE0	Rpap1	1	171955
Q80TE4	Sipa1l2	1	211465
Q80TH2	Erbin	1	180980
Q80TL7	Mon2	1	33525
Q80TM9	Nisch	1	96500
Q80TN4	Dnajc16	1	134110
Q80TP3	Ubr5	1	136760
Q80TQ2	Cyld	1	39450
Q80TR8	Dcaf1	1	130630
Q80TV8	Clasp1	1	10.47
Q80TZ9	Rere	1	49580
Q80U04	Pja2	1	39255
Q80U40	Rimbp2	1	94280
Q80U78	Pum1	1	39945
Q80U93	Nup214	1	22430
Q80U95	Ube3c	1	197430
Q80UM7	Mogs	1	236715
Q80UU2	Rpp38	1	124685
Q80UW2	Fbxo2	1	101175
Q80UW5	Cdc42bpg	1	13020
Q80UW8	Polr2e	1	9.47
Q80UZ2	Sdad1	1	69245
Q80V53	Chst14	1	154410
Q80V62	Fancd2	1	39825
Q80VI1	Trim56	1	57495
Q80VQ0	Aldh3b1	1	37780
Q80W00	Ppp1r10	1	94365
Q80WJ7	Mtdh	1	7.8
Q80WQ2	Vac14	1	116095
Q80X41	Vrk1	1	168010
Q80X73	Pelo	1	188505
Q80X85	Mrps7	1	2.23
Q80XC2	Trmt61a	1	44355
Q80XC3	Usp6nl	1	58550
Q80XI3	Eif4g3	1	191355
Q80XI4	Pip4k2b	1	50970
Q80XN0	Bdh1	1	218105
Q80XP8	Fam76b	1	202485
Q80Y19	Arhgap11a	1	261935
Q80Y24	Prickle2	1	92775
Q80Y44	Ddx10	1	46670
Q80Y83	Dixdc1	1	60675
Q80YE7	Dapk1	1	177805
Q80YQ2	Med23	1	39480
Q80YR4	Znf598	1	69100
Q80YR5	Safb2	1	7975
Q80YR9	Rbm12b1	1	227995
Q80YV3	Trrap	1	30270
Q80YV4	Pank4	1	32120
Q80Z25	Ofd1	1	35720
Q80ZK0	Mrps10	1	241300
Q80ZK9	Wdtc1	1	37025
Q80ZS3	Mrps26	1	312790
Q80ZW2	Them6	1	161555
Q810A7	Ddx42	1	53375
Q810D6	Grwd1	1	5265
Q810U5	Ccdc50	1	25975
Q811D0	Dlg1	1	76185
Q8BFV2	Pcid2	1	68605
Q8BFY6	Pef1	1	110615
Q8BFZ3	Actbl2	1	152515
Q8BFZ9	Erlin2	1	179600
Q8BG17	Nol12	1	120585
Q8BG32	Psmd11	1	102520
Q8BG79	Cwf19l2	1	16970
Q8BG80	Fbxo46	1	161520
Q8BGA5	Krr1	1	151705
Q8BGA9	Oxa1l	1	283845
Q8BGB7	Enoph1	1	26135
Q8BGD0		1	32015
Q8BGD9	Eif4b	1	16.46
Q8BGE6	Atg4b	1	17260
Q8BGF3	Dnaaf10	1	32785
Q8BGG7	Ubash3b	1	85955
Q8BGH2	Samm50	1	15.45
Q8BGQ7	Aars1	1	88670
Q8BGR9	Ublcp1	1	225460
Q8BGS0	Mak16	1	30435
Q8BGS1	Epb41l5	1	42525
Q8BGS2	Bola2	1	126940
Q8BGT5	Gpt2	1	14725
Q8BGT7	Smndc1	1	111875
Q8BGX2	Timm29	1	94855
Q8BGZ4	Cdc23	1	94330
Q8BH15	Cnot10	1	89575
Q8BH43	Wasf2	1	72645
Q8BH74	Nup107	1	90770
Q8BH93	Mapk1ip1l	1	82690
Q8BH95	Echs1	1	184230
Q8BH97	Rcn3	1	0.34
Q8BHB4	Wdr3	1	132965
Q8BHC4	Dcakd	1	294410
Q8BHD8	Pcmtd2	1	53270
Q8BHE0	Prr11	1	260320
Q8BHE8	Maip1	1	23825
Q8BHF7	Pgs1	1	108840
Q8BHG9	Cggbp1	1	115555
Q8BHI7	Elovl5	1	80675
Q8BHL3	Tbc1d10b	1	86085
Q8BHL5	Elmo2	1	82755
Q8BHN0	Ppm1l	1	172850
Q8BHN3	Ganab	1	3.88
Q8BHR8		1	119350
Q8BHS3	Rbm22	1	206255
Q8BIA4	Fbxw8	1	261990
Q8BIJ7	Rufy1	1	19535
Q8BIQ5	Cstf2	1	44240
Q8BIW1	Prune1	1	27560
Q8BJ71	Nup93	1	14705
Q8BJH1	Zc2hc1a	1	223380
Q8BJL0	Smarcal1	1	84420
Q8BJS4	Sun2	1	138375
Q8BJW5	Nol11	1	43375
Q8BJW6	Eif2a	1	113290
Q8BJY1	Psmd5	1	321485
Q8BJZ4	Mrps35	1	260220
Q8BK08	Tmem11	1	164155
Q8BK62	Olfml3	1	269660
Q8BK63	Csnk1a1	1	275455
Q8BK67	Rcc2	1	249305
Q8BK72	Mrps27	1	79830
Q8BKC5	Ipo5	1	37625
Q8BKE6	Cyp20a1	1	61130
Q8BKF1	Polrmt	1	11430
Q8BKG3	Ptk7	1	27900
Q8BKS9	Pum3	1	304040
Q8BKX1	Baiap2	1	147760
Q8BKZ9	Pdhx	1	54395
Q8BL06	Usp54	1	49290
Q8BL97	Srsf7	1	109060
Q8BLN5	Lss	1	23935
Q8BLY2	Tars3	1	21930
Q8BM72	Hspa13	1	47200
Q8BMA6	Srp68	1	196610
Q8BMB3	Eif4e2	1	198420
Q8BMC4	Nop9	1	133090
Q8BMJ2	Lars1	1	236705
Q8BMJ3	Eif1ax	1	118495
Q8BMP6	Acbd3	1	65095
Q8BMS1	Hadha	1	135440
Q8BMZ5	Tsen34	1	10845
Q8BND3	Wdr35	1	25105
Q8BNE1	Tcaf1	1	184495
Q8BNJ2	Adamts4	1	307810
Q8BNV1	Trmt2a	1	86065
Q8BP00	Iqcb1	1	53045
Q8BP47	NARS1	1	210875
Q8BP48	Metap1	1	100390
Q8BPB0	Mob1b	1	21615
Q8BPP1	Mab21l2	1	107110
Q8BQB4	Fjx1	1	29905
Q8BQM4	Heatr3	1	210845
Q8BQZ5	Cpsf4	1	136275
Q8BRG8	Tmem209	1	54220
Q8BSF4	Pisd	1	272730
Q8BSS9	Ppfia2	1	140580
Q8BT60	Cpne3	1	98765
Q8BTH8	Csnk1g1	1	93875
Q8BTU1	Cfap20	1	39190
Q8BTV1	Tusc3	1	256785
Q8BTV2	Cpsf7	1	265330
Q8BTW3	Exosc6	1	294595
Q8BU03	Pwp2	1	47795
Q8BU11	Tox4	1	118905
Q8BU14	Sec62	1	7185
Q8BU30	Iars1	1	5720
Q8BU88	Mrpl22	1	173540
Q8BUI3	LRWD1	1	25640
Q8BUK6	Hook3	1	84660
Q8BUL6	Plekha1	1	38115
Q8BUV3	Gphn	1	31690
Q8BUY8	Gprasp2	1	15040
Q8BVU0	Lrch3	1	7930
Q8BVV7	Cep95	1	26760
Q8BVY0	Rsl1d1	1	191270
Q8BW22	Ss18l1	1	33600
Q8BWP8	B4gat1	1	92385
Q8BWQ6	Vps35l	1	63000
Q8BWW9	Pkn2	1	21625
Q8BWY3	Etf1	1	130405
Q8BWY9	Cip2a	1	309375
Q8BWZ3	Naa25	1	121415
Q8BX17	Gemin5	1	119340
Q8BX70	Vps13c	1	24500
Q8BXL9	Iffo1	1	184170
Q8BXQ2	Pigt	1	184785
Q8BXR1	Slc7a14	1	17910
Q8BXV2	Bri3bp	1	30545
Q8BXZ1	Tmx3	1	84685
Q8BY87	Usp47	1	7580
Q8BYA0	Tbcd	1	67360
Q8BYH7	Tbc1d17	1	61085
Q8BYL4	Yars2	1	149185
Q8BYY4	Ttc39b	1	86205
Q8BZI0	Afap1l1	1	165310
Q8BZM1	Glmn	1	25350
Q8C052	Map1s	1	83765
Q8C0C7	Farsa	1	63930
Q8C0D4	Arhgap12	1	29720
Q8C0D9	Cep68	1	12385
Q8C0I1	Agps	1	44560
Q8C166	Cpne1	1	20425
Q8C170	Myo9a	1	202325
Q8C172	Cers6	1	120715
Q8C181	Mbnl2	1	225845
Q8C1B1	Camsap2	1	14090
Q8C1Q6	Smim4	1	134840
Q8C2B3	Hdac7	1	165405
Q8C2E4	Ptcd1	1	51340
Q8C2K5	Rasal3	1	164990
Q8C2S7	Amigo3	1	159970
Q8C341	Suco	1	7005
Q8C3I8	Hgh1	1	81920
Q8C3X8	Lmf2	1	49875
Q8C3Y4	Kntc1	1	58880
Q8C4J7	Tbl3	1	35945
Q8C4M7	Cenpu	1	22780
Q8C4Q6	Aida	1	16885
Q8C4S8	Dennd2a	1	120635
Q8C4Y3	Nelfb	1	22925
Q8C570	Rae1	1	167275
Q8C5L3	Cnot2	1	190580
Q8C5L7	Rbm34	1	181460
Q8C5Q4	Grsf1	1	177900
Q8C650	Septin10	1	61605
Q8C6B2	Rtkn	1	12685
Q8C6B9	Rps19bp1	1	127225
Q8C6D4	Bend5	1	266395
Q8C6G8	Wdr26	1	69045
Q8C796	Rcor2	1	77740
Q8C7D2	Crbn	1	73070
Q8C7R4	Uba6	1	12435
Q8C7U1	N4bp3	1	172695
Q8C7V3	Utp15	1	105230
Q8C7X2	Emc1	1	71610
Q8C804	Spice1	1	83925
Q8C854	Myef2	1	281640
Q8C8R3	Ank2	1	255735
Q8C9M2	Ccdc15	1	52525
Q8CB67	Lrp11	1	59625
Q8CB77	Eloa	1	140815
Q8CBW3	Abi1	1	216640
Q8CBY8	Dctn4	1	9880
Q8CCB4	Vps53	1	29925
Q8CCF0	Prpf31	1	69285
Q8CCP0	Nemf	1	140780
Q8CCS6	Pabpn1	1	1260
Q8CD15	Riox2	1	131790
Q8CDM1	Atad2	1	30195
Q8CDN6	Txnl1	1	94695
Q8CE90	Map2k7	1	200555
Q8CF89	Tab1	1	72640
Q8CFB4	Gbp5	1	105420
Q8CFE6	Slc38a2	1	68905
Q8CFI7	Polr2b	1	86560
Q8CFQ3	Aqr	1	132060
Q8CG46	Smc5	1	20340
Q8CG48	Smc2	1	298995
Q8CGC4	Lsm14b	1	95875
Q8CGC6	Rbm28	1	249865
Q8CGF7	Tcerg1	1	57940
Q8CGK3	Lonp1	1	36705
Q8CGU1	Calcoco1	1	67450
Q8CGY8	Ogt	1	124985
Q8CH18	Ccar1	1	133890
Q8CH25	Sltm	1	158150
Q8CH72	Trim32	1	128035
Q8CH77	Nav1	1	200315
Q8CHI8	Ep400	1	23485
Q8CHK4	Kat5	1	26325
Q8CHP5	Pym1	1	8.43
Q8CHS8	Vps37a	1	9040
Q8CHY6	Gatad2a	1	36415
Q8CI11	Gnl3	1	259460
Q8CI51	Pdlim5	1	31565
Q8CI59	Steap3	1	206365
Q8CI78	Rmnd1	1	24825
Q8CI94	Pygb	1	108350
Q8CIG8	Prmt5	1	153125
Q8CIL4		1	31455
Q8CIV8	Tbce	1	46630
Q8CIW5	Twnk	1	8260
Q8CJ19	Mical3	1	137635
Q8CJ27	Aspm	1	50010
Q8CJ40	Crocc	1	9960
Q8CJ67	Stau2	1	102095
Q8CJG0	Ago2	1	202150
Q8JZK9	Hmgcs1	1	3835
Q8JZM7	Cdc73	1	92255
Q8JZN5	Acad9	1	73305
Q8JZQ2	Afg3l2	1	102365
Q8JZS9	Mrpl48	1	107140
Q8JZX3	Poc1a	1	25860
Q8JZX4	Rbm17	1	150940
Q8K009	Aldh1l2	1	28565
Q8K0D0	Cdk17	1	82600
Q8K0D5	Gfm1	1	79115
Q8K0E8	Fgb	1	302480
Q8K0V4	Cnot3	1	187385
Q8K1A6	Cc2d1a	1	24130
Q8K1M6	Dnm1l	1	52600
Q8K1N4	Spats2	1	18940
Q8K207		1	39315
Q8K224	Nat10	1	102085
Q8K268	Abcf3	1	86540
Q8K284	Gtf3c1	1	56850
Q8K297	Colgalt1	1	191040
Q8K298	Anln	1	134140
Q8K2A8	Alg3	1	11680
Q8K2B0	P3h4	1	31320
Q8K2C7	Os9	1	50315
Q8K2C9	Hacd3	1	129865
Q8K2J0	Plcd3	1	132070
Q8K2P7	Slc38a1	1	142990
Q8K2T8	Paf1	1	32720
Q8K2V6	Ipo11	1	210335
Q8K2W3	Txndc11	1	277595
Q8K2X3	Stn1	1	90610
Q8K2Y7	Mrpl47	1	170210
Q8K2Z4	Ncapd2	1	62480
Q8K301	Ddx52	1	14025
Q8K337	Inpp5b	1	41550
Q8K339	Kin	1	76535
Q8K363	Ddx18	1	87270
Q8K370	Acad10	1	214905
Q8K389	Cdk5rap2	1	39075
Q8K3A9	Mepce	1	199495
Q8K3B1	Fbxo45	1	81780
Q8K3E5	Ahi1	1	22200
Q8K3G5	Vrk3	1	30380
Q8K3I4	Myrip	1	104600
Q8K3P5	Cnot6	1	59965
Q8K3W3	Casc3	1	42010
Q8K3Y3	Lin28a	1	285980
Q8K3Z9	Pom121	1	35735
Q8K400	Stxbp5	1	767.91
Q8K411	Pitrm1	1	29385
Q8K426	Retnlg	1	29230
Q8K4B0	Mta1	1	44240
Q8K4F6	Nsun5	1	166800
Q8K4G5	Ablim1	1	1.81
Q8K4L0	Ddx54	1	186510
Q8K4P0	Wdr33	1	209595
Q8K4Q0	Rptor	1	78325
Q8K4X7	Agpat4	1	18085
Q8K4Z5	Sf3a1	1	98045
Q8K5B2	Mcfd2	1	134925
Q8N7N5	Dcaf8	1	39715
Q8N9S3	Ahsa2	1	164490
Q8QZT1	Acat1	1	62825
Q8QZV7	IntS13	1	90850
Q8QZX2	Haus3	1	24390
Q8R010	Aimp2	1	197275
Q8R016	Blmh	1	53715
Q8R060	Zwilch	1	35760
Q8R080	Gtse1	1	169985
Q8R0F5	Rbmx2	1	23275
Q8R0G9	Nup133	1	137545
Q8R0L9	Tada3	1	42270
Q8R0S2	Iqsec1	1	44005
Q8R0X7	Sgpl1	1	100285
Q8R105	Vps37c	1	66440
Q8R191	Syngr3	1	30795
Q8R1B4	Eif3c	1	208510
Q8R1F1	Niban2	1	133040
Q8R1I1	Uqcr10	1	74605
Q8R1J3	Zcchc9	1	106195
Q8R1J9	Tor2a	1	151225
Q8R1Q8	Dync1li1	1	79570
Q8R2K4	Taf6l	1	109160
Q8R2Q8	Bst2	1	36415
Q8R2R6	Mtg1	1	33020
Q8R307	Vps18	1	35555
Q8R323	Rfc3	1	104930
Q8R349	Cdc16	1	128845
Q8R3C6	Rbm19	1	24940
Q8R3F5	Mcat	1	83240
Q8R3H7	Hs2st1	1	315260
Q8R3N1	Nop14	1	123485
Q8R3N6	Thoc1	1	93835
Q8R404	Micos13	1	223435
Q8R480	Nup85	1	57755
Q8R4C2	Rufy2	1	7115
Q8R570	Snap47	1	32195
Q8R5A6	Tbc1d22a	1	39115
Q8R5H1	Usp15	1	94750
Q8R5H6	Wasf1	1	57045
Q8R5K4	Nol6	1	79860
Q8R5M0	Gipc3	1	23150
Q8VBT0	Tmx1	1	103645
Q8VBV3	Exosc2	1	124370
Q8VBV7	Cops8	1	78960
Q8VBW6	Nae1	1	23790
Q8VC16	Lrrc14	1	70365
Q8VC66	Ssx2ip	1	73420
Q8VCA6	Tmem161a	1	77710
Q8VCE2	Gpn1	1	75015
Q8VCE9	Plekhh3	1	196405
Q8VCF1	Cant1	1	31620
Q8VCG3	Wdr74	1	35345
Q8VCH6	Dhcr24	1	322240
Q8VCL2	Sco2	1	97675
Q8VCM7	Fgg	1	146255
Q8VCM8	Ncln	1	119855
Q8VCP8	Ak6	1	242690
Q8VCS3	Fam20b	1	5.51
Q8VCX5	Micu1	1	225880
Q8VCZ6	Sgsm3	1	109715
Q8VD00	Tmem97	1	65885
Q8VD12	Znf385a	1	36285
Q8VD46	Asz1	1	192760
Q8VD63	Tspyl4	1	7590
Q8VDF2	Uhrf1	1	250210
Q8VDG3	Parn	1	121435
Q8VDH1	Fbxo21	1	61915
Q8VDJ3	Hdlbp	1	223745
Q8VDM1	Zgpat	1	17265
Q8VDM4	Psmd2	1	293280
Q8VDN2	Atp1a1	1	1.58
Q8VDN4	Ccdc92	1	118995
Q8VDP3	Mical1	1	240240
Q8VDP6	Cdipt	1	143610
Q8VDR9	Dock6	1	64120
Q8VE10	Naa40	1	11770
Q8VE22	Mrps23	1	191785
Q8VE33	Gdap1l1	1	57615
Q8VE37	Rcc1	1	175010
Q8VE65	Taf12	1	316235
Q8VE73	Cul7	1	231840
Q8VE92	Rbm4b	1	23845
Q8VE97	Srsf4	1	324655
Q8VEE4	Rpa1	1	63165
Q8VEG6	Cnot6l	1	147685
Q8VEH3	Arl8a	1	179170
Q8VEH8	Erlec1	1	43875
Q8VEJ4	Nle1	1	204775
Q8VEJ9	Vps4a	1	220680
Q8VH51	Rbm39	1	326470
Q8VHK9	Dhx36	1	227610
Q8VHX6	Flnc	1	6.78
Q8VI33	Taf9	1	217355
Q8VI75	Ipo4	1	154645
Q91UZ5	Impa2	1	93540
Q91V04	Tram1	1	176245
Q91V12	Acot7	1	163770
Q91V41	Rab14	1	212265
Q91V61	Sfxn3	1	57785
Q91V64	Isoc1	1	173415
Q91V81	Rbm42	1	18865
Q91VD9	Ndufs1	1	99590
Q91VE0	Slc27a4	1	46070
Q91VI7	Rnh1	1	85945
Q91VJ1	Aim2	1	6485
Q91VJ4	Stk38	1	52865
Q91VK1	Bzw2	1	68805
Q91VN4	Chchd6	1	82320
Q91VR2	Atp5f1c	1	24.38
Q91VR7	Map1lc3a	1	7120
Q91VS8	Farp2	1	99295
Q91VT4	Cbr4	1	130160
Q91VY9	Znf622	1	261405
Q91W18	Tdrd3	1	18475
Q91W50	Csde1	1	24145
Q91W59	Rbms1	1	289725
Q91W67	Ubl7	1	39730
Q91W89	Man2c1	1	89405
Q91W92	Cdc42ep1	1	104900
Q91W96	Anapc4	1	29480
Q91WD5	Ndufs2	1	249090
Q91WG4	Elp2	1	129230
Q91WK2	Eif3h	1	219810
Q91WK7	Ankrd54	1	307180
Q91WM1	Strbp	1	257425
Q91WN1	Dnajc9	1	179815
Q91WR3	Ascc2	1	38185
Q91WS0	Cisd1	1	79220
Q91WU5	As3mt	1	20320
Q91X72	Hpx	1	47370
Q91XC9	Pex16	1	201290
Q91XD6	Vps36	1	17335
Q91XI1	Dus3l	1	89805
Q91XL3	Uxs1	1	74710
Q91XU0	Wrnip1	1	120100
Q91XU3	Pip4k2c	1	86735
Q91YE5	Baz2a	1	72295
Q91YE7	Rbm5	1	173715
Q91YE8	Synpo2	1	51050
Q91YI0	Asl	1	68745
Q91YK2	Rrp1b	1	164455
Q91YR1	Twf1	1	7.85
Q91YR5	EEF1AKNMT	1	23375
Q91YR7	Prpf6	1	23415
Q91YT7	Ythdf2	1	260740
Q91YU6	Lzts2	1	150095
Q91YU8	Ppan	1	123925
Q91YW3	Dnajc3	1	156790
Q91Z49	Fyttd1	1	30515
Q91Z67	Srgap2	1	210245
Q91Z92	B3galt6	1	64555
Q91ZN5	Slc35b2	1	207375
Q91ZR2	Snx18	1	121255
Q91ZU6	Dst	1	13.46
Q91ZW3	Smarca5	1	88460
Q91ZX7	Lrp1	1	22905
Q920A7	Afg3l1	1	76970
Q920B9	Supt16h	1	169045
Q920E5	Fdps	1	55000
Q920L1	Fads1	1	212405
Q920Q2	Rev1	1	24375
Q920Q6	Msi2	1	214400
Q921E6	Eed	1	175580
Q921F2	Tardbp	1	1.51
Q921F4	Hnrnpll	1	87815
Q921G8	Tubgcp2	1	34840
Q921I9	Exosc4	1	203760
Q921J2	Rheb	1	62910
Q921L3	Tmco1	1	77155
Q921M4	Golga2	1	51565
Q921M7	Cyrib	1	20530
Q921N6	Ddx27	1	230030
Q921S7	Mrpl37	1	18470
Q921U8	Smtn	1	195375
Q921V5	Mgat2	1	15155
Q921W0	Chmp1a	1	37105
Q921Y2	Imp3	1	175555
Q922B9	Itprid2	1	257190
Q922D8	Mthfd1	1	229820
Q922F4	Tubb6	1	51255
Q922J9	Far1	1	104215
Q922K7	Nop2	1	126045
Q922M3	Kctd10	1	171515
Q922Q1	Mtarc2	1	33795
Q922Q2	Riok1	1	148190
Q922Q4	Pycr2	1	182210
Q922U1	Prpf3	1	180815
Q923D4	Sf3b5	1	137985
Q923T9	Camk2g	1	48150
Q924C1	Xpo5	1	206400
Q924K8	Mta3	1	93530
Q924L1	Letmd1	1	151860
Q924T2	Mrps2	1	74885
Q99J09	Wdr77	1	184235
Q99J25	Mrm1	1	19795
Q99J39	Mlycd	1	207835
Q99J47	Dhrs7b	1	260270
Q99J56	Derl1	1	50935
Q99J62	Rfc4	1	66830
Q99J72	Apobec3	1	282795
Q99J77	Nans	1	39185
Q99J95	Cdk9	1	2920
Q99JB2	Stoml2	1	297245
Q99JH8	Kdelr1	1	288930
Q99JI4	Psmd6	1	59880
Q99JP6	Homer3	1	19680
Q99JR1	Sfxn1	1	208560
Q99JR8	Smarcd2	1	65680
Q99JW4	Lims1	1	235315
Q99JX7	Nxf1	1	10.59
Q99K41	Emilin1	1	233945
Q99K70	Rragc	1	30760
Q99K85	Psat1	1	191155
Q99K95	Rtf2	1	13665
Q99KG3	Rbm10	1	174775
Q99KH8	Stk24	1	135780
Q99KI0	Aco2	1	11.28
Q99KI3	Emc3	1	21075
Q99KJ8	Dctn2	1	123965
Q99KW3	Triobp	1	152715
Q99KX1	Mlf2	1	302780
Q99L28	Rsl24d1	1	40990
Q99L43	Cds2	1	28415
Q99L47	St13	1	322255
Q99L48	Nmd3	1	151080
Q99L85	Elp5	1	80445
Q99LB2	Dhrs4	1	179070
Q99LC3	Ndufa10	1	141685
Q99LC5	Etfa	1	117300
Q99LC9	Pex6	1	28025
Q99LD4	Gps1	1	135390
Q99LD8	Ddah2	1	279580
Q99LE6	Abcf2	1	300740
Q99LH1	Gnl2	1	75420
Q99LI8	Hgs	1	15065
Q99LJ0	Cttnbp2nl	1	150885
Q99LJ1	Fuca1	1	69635
Q99LL5	Pwp1	1	1.48
Q99LM9	Tada1	1	111010
Q99LR1	Abhd12	1	33785
Q99LT0	Dpy30	1	10410
Q99LW6	Yaf2	1	9320
Q99LX0	Park7	1	133055
Q99LX5	Mmtag2	1	7.33
Q99LZ3	Gins4	1	3415
Q99M04	Lias	1	74870
Q99M28	Rnps1	1	107765
Q99M31	Hspa14	1	256390
Q99M87	Dnaja3	1	302585
Q99M96	St7	1	16670
Q99MI1	Erc1	1	44500
Q99MJ9	Ddx50	1	90140
Q99MK9	Rassf1	1	11895
Q99MN1	Kars1	1	191455
Q99MR1	Gigyf1	1	4725
Q99MU3	Adar	1	9200
Q99MY8	Ash1l	1	129570
Q99N84	Mrps18b	1	142705
Q99N93	Mrpl16	1	90320
Q99N94	Mrpl9	1	52735
Q99NB9	Sf3b1	1	75050
Q99NH0	Ankrd17	1	199515
Q99NH2	Pard3	1	138480
Q99P31	Hspbp1	1	84365
Q99P69	Nuf2	1	58220
Q99P72	Rtn4	1	144680
Q99P88	Nup155	1	49195
Q99PN3	Trim26	1	20870
Q99PT1	Arhgdia	1	129350
Q99PU8	Dhx30	1	71435
Q99PV0	Prpf8	1	44870
Q9CPN8	Igf2bp3	1	320690
Q9CPP0	Npm3	1	275450
Q9CPP6	Ndufa5	1	50120
Q9CPQ8	Atp5mg	1	184715
Q9CPR1	Rwdd4	1	184325
Q9CPR4	Rpl17	1	1.42
Q9CPR5	Mrpl15	1	76685
Q9CPS7	Pno1	1	28660
Q9CPT5	Nop16	1	209305
Q9CPU0	Glo1	1	38055
Q9CPW5	Ssr2	1	58825
Q9CPX7	Mrps16	1	264005
Q9CQ49	Ncbp2	1	212820
Q9CQ62	Decr1	1	117155
Q9CQ69	Uqcrq	1	1.86
Q9CQ71	Rpa3	1	184670
Q9CQ75	Ndufa2	1	99200
Q9CQ80	Vps25	1	143365
Q9CQA1	Trappc5	1	120495
Q9CQA9	Ntpcr	1	112550
Q9CQB2	Mcrip2	1	21.11
Q9CQC6	Bzw1	1	202435
Q9CQD1	Rab5a	1	165600
Q9CQE3	Mrps17	1	94530
Q9CQF0	Mrpl11	1	113475
Q9CQI3	Gmfb	1	48475
Q9CQJ4	Rnf2	1	57305
Q9CQJ8	Ndufb9	1	141700
Q9CQL5	Mrpl18	1	114790
Q9CQN1	Trap1	1	72705
Q9CQN7	Mrpl41	1	137400
Q9CQQ4	Gemin2	1	308645
Q9CQR2	Rps21	1	11.7
Q9CQR6	Ppp6c	1	111005
Q9CQU0	Txndc12	1	43130
Q9CQU3	Rer1	1	36365
Q9CQV5	Mrps24	1	299060
Q9CQV6	Map1lc3b	1	49110
Q9CQX8	Mrps36	1	271415
Q9CQY5	Magt1	1	326875
Q9CQY6	Uqcc2	1	79260
Q9CQZ5	Ndufa6	1	44050
Q9CR00	Psmd9	1	117660
Q9CR02	Tma16	1	166100
Q9CR09	Ufc1	1	55720
Q9CR16	Ppid	1	70405
Q9CR47	Nsa2	1	205915
Q9CR51	Atp6v1g1	1	60060
Q9CR59	Gadd45gip1	1	58330
Q9CR60	Golt1b	1	115615
Q9CR67	Tmem33	1	60930
Q9CRA8	Exosc5	1	179090
Q9CRB6	Tppp3	1	54545
Q9CRC0	Vkorc1	1	295630
Q9CRC8	Lrrc40	1	217800
Q9CRT8	Xpot	1	145075
Q9CS74	Ecd	1	99260
Q9CT10	Ranbp3	1	2420
Q9CU62	Smc1a	1	67050
Q9CWF2	Tubb2b	1	109060
Q9CWJ9	Atic	1	222735
Q9CWK3	Cd2bp2	1	10000
Q9CWK8	Snx2	1	25635
Q9CWL8	Ctnnbl1	1	49570
Q9CWM4	Pfdn1	1	89300
Q9CWS0	Ddah1	1	214945
Q9CWT6	Ddx28	1	163580
Q9CWU6	Uqcc1	1	131745
Q9CWX9	Ddx47	1	71360
Q9CX11	Utp23	1	37170
Q9CX34	Sugt1	1	28655
Q9CXF4	Tbc1d15	1	90860
Q9CXL3		1	24.23
Q9CXT8	Pmpcb	1	99875
Q9CXW2	Mrps22	1	257705
Q9CXW3	Cacybp	1	282855
Q9CXW4	Rpl11	1	2.59
Q9CXX0	Hyls1	1	37955
Q9CXY6	Ilf2	1	0.41
Q9CY16	Mrps28	1	89655
Q9CY27	Tecr	1	276660
Q9CY50	Ssr1	1	22750
Q9CY58	Serbp1	1	8.95
Q9CY62	Rnf181	1	123870
Q9CYD3	Crtap	1	270280
Q9CYL5	Glipr2	1	234225
Q9CYN2	Spcs2	1	6600
Q9CYN9	Atp6ap2	1	234550
Q9CYZ8	Ssbp2	1	232670
Q9CZ04	Cops7a	1	34530
Q9CZ13	Uqcrc1	1	324585
Q9CZ28	Snf8	1	90390
Q9CZ30	Ola1	1	5150
Q9CZ44	Nsfl1c	1	19090
Q9CZ62	Cep97	1	13305
Q9CZ83	Mrpl55	1	13190
Q9CZ91	Srfbp1	1	82470
Q9CZG9	Pdzd11	1	217810
Q9CZH8	Ccdc77	1	139135
Q9CZJ2	Hspa12b	1	57730
Q9CZN7	Shmt2	1	1645
Q9CZR8	Tsfm	1	30825
Q9CZS1	Aldh1b1	1	42425
Q9CZS3	Cep20	1	107280
Q9CZT6	Cmss1	1	248415
Q9CZU3	Mtrex	1	3.04
Q9CZU6	Cs	1	88940
Q9CZW4	Acsl3	1	42410
Q9CZW5	Tomm70	1	122975
Q9CZX0	Elp3	1	154930
Q9CZX2	Cep89	1	23585
Q9CZX8	Rps19	1	5.89
Q9CZY3	Ube2v1	1	134515
Q9D023	Mpc2	1	99505
Q9D024	Ccdc47	1	117865
Q9D0B0	Srsf9	1	223890
Q9D0B6	Pbdc1	1	139585
Q9D0D3	Mtpap	1	99955
Q9D0D4	Dimt1	1	224790
Q9D0D5	Gtf2e1	1	44410
Q9D0F6	Rfc5	1	203295
Q9D0G0	Mrps30	1	190035
Q9D0I9	Rars1	1	253635
Q9D0J4	Arl2	1	190600
Q9D0K2	Oxct1	1	167330
Q9D0M0	Exosc7	1	3.17
Q9D0M1	Prpsap1	1	105250
Q9D0M3	Cyc1	1	3330
Q9D0N7	Chaf1b	1	28850
Q9D0P8	Ift27	1	34900
Q9D0R2	Tars1	1	120990
Q9D0R4	Ddx56	1	258885
Q9D0T1	Snu13	1	66440
Q9D0W5	Ppil1	1	3.59
Q9D1B9	Mrpl28	1	132675
Q9D1C1	Ube2c	1	60450
Q9D1C8	Vps28	1	110410
Q9D1D4	Tmed10	1	43345
Q9D1D6	Cthrc1	1	184490
Q9D1E6	Tbcb	1	187705
Q9D1G1	Rab1b	1	105335
Q9D1H7	Get4	1	317335
Q9D1I2	Card19	1	212330
Q9D1I6	Mrpl14	1	202085
Q9D1K2	Atp6v1f	1	68665
Q9D1M7	Fkbp11	1	109545
Q9D1N9	Mrpl21	1	179050
Q9D1P0	Mrpl13	1	144305
Q9D1R1	Tmem126b	1	118980
Q9D1R2	Kti12	1	72375
Q9D1R9	Rpl34	1	39.69
Q9D287	Bcas2	1	135725
Q9D2C2	Saal1	1	61925
Q9D2E2	Toe1	1	26400
Q9D2G2	Dlst	1	88845
Q9D2L9	Fam111a	1	28490
Q9D2N9	Vps33a	1	251445
Q9D2R0	Aacs	1	30635
Q9D2R8	Mrps33	1	24505
Q9D2V7	Coro7	1	243805
Q9D2V8	Mfsd10	1	301675
Q9D2Y6	Fbxo25	1	230210
Q9D338	Mrpl19	1	60840
Q9D358	Acp1	1	6.04
Q9D379	Ephx1	1	46630
Q9D394	Rufy3	1	128295
Q9D4H1	Exoc2	1	15365
Q9D4H8	Cul2	1	135765
Q9D4J1	Efhd1	1	13635
Q9D4J7	Phf6	1	47645
Q9D4V4	Taf1d	1	83310
Q9D516	Ccdc130	1	45605
Q9D554	Sf3a3	1	219560
Q9D5T0	Atad1	1	84410
Q9D5V5	Cul5	1	107755
Q9D600	Gins2	1	5770
Q9D666	Sun1	1	126055
Q9D6J6	Ndufv2	1	42810
Q9D6L8	Ppil3	1	291575
Q9D6M3	Slc25a22	1	10725
Q9D6R2	Idh3a	1	121435
Q9D6T0	Nosip	1	53340
Q9D6Z1	Nop56	1	9780
Q9D706	Rpap3	1	25190
Q9D735	Trir	1	74065
Q9D753	Exosc8	1	318205
Q9D787	Ppil2	1	100335
Q9D7A6	Srp19	1	23395
Q9D7B6	Acad8	1	95160
Q9D7G0	Prps1	1	129710
Q9D7I8	Fam83d	1	134280
Q9D7N3	Mrps9	1	39555
Q9D818	Sapcd2	1	76515
Q9D819	Ppa1	1	190415
Q9D823	Rpl37	1	79050
Q9D868	Ppih	1	86615
Q9D880	Timm50	1	192615
Q9D8B3	Chmp4b	1	171000
Q9D8M4	Rpl7l1	1	104995
Q9D8N0	Eef1g	1	5.46
Q9D8S3	Arfgap3	1	24880
Q9D8U8	Snx5	1	23995
Q9D8V0	Hm13	1	213960
Q9D8W5	Psmd12	1	182445
Q9D8Y1	Tmem126a	1	97915
Q9D8Z1	Ascc1	1	28415
Q9D902	Gtf2e2	1	140770
Q9D906	Atg7	1	7600
Q9D9Z5	Dda1	1	73795
Q9DA08	Sgf29	1	27240
Q9DAA6	Exosc1	1	238920
Q9DAR7	Dcps	1	48765
Q9DAW9	Cnn3	1	2.74
Q9DB05	Napa	1	80320
Q9DB15	Mrpl12	1	138015
Q9DB25	Alg5	1	162570
Q9DB96	Ngdn	1	109355
Q9DBA9	Gtf2h1	1	8970
Q9DBD5	Pelp1	1	89685
Q9DBE8	Alg2	1	60665
Q9DBE9	Ftsj3	1	292665
Q9DBG3	Ap2b1	1	158045
Q9DBG6	Rpn2	1	235825
Q9DBG7	Srpra	1	102600
Q9DBH0	Wwp2	1	54930
Q9DBN5	Lonp2	1	19695
Q9DBR1	Xrn2	1	0.92
Q9DBR3	Armc8	1	131960
Q9DBS1	Tmem43	1	263045
Q9DBU6	Rsrc1	1	59525
Q9DBY5	Cbx6	1	112925
Q9DBY8	Nvl	1	10560
Q9DBZ5	Eif3k	1	125375
Q9DC16	Ergic1	1	218765
Q9DC29	Abcb6	1	84205
Q9DC69	Ndufa9	1	258835
Q9DC70	Ndufs7	1	272365
Q9DCA5	Brix1	1	152240
Q9DCC4	Pycr3	1	233895
Q9DCD0	Pgd	1	97340
Q9DCD2	Xab2	1	164025
Q9DCF9	Ssr3	1	113305
Q9DCH4	Eif3f	1	1.48
Q9DCS9	Ndufb10	1	105120
Q9DCT2	Ndufs3	1	280485
Q9DCU6	Mrpl4	1	66630
Q9DCW4	Etfb	1	80015
Q9EP71	Rai14	1	27140
Q9EPC1	Parva	1	46720
Q9EPE9	Atp13a1	1	22320
Q9EPJ9	Arfgap1	1	70650
Q9EPK2	Rp2	1	13035
Q9EPL8	Ipo7	1	157200
Q9EPU0	Upf1	1	1.28
Q9EPU4	Cpsf1	1	40665
Q9EQ61	Pes1	1	231520
Q9EQC5	Scyl1	1	289885
Q9EQH3	Vps35	1	244080
Q9EQI8	Mrpl46	1	73740
Q9EQP2	Ehd4	1	129990
Q9EQS3	Mycbp	1	103625
Q9EQZ7	Rims2	1	174595
Q9ER00	Stx12	1	124310
Q9ER39	Tor1a	1	19730
Q9ER41	Tor1b	1	128255
Q9ER73	Elp4	1	11630
Q9ER88	Dap3	1	300765
Q9ERA6	Tfip11	1	310035
Q9ERE9	Mapk8ip2	1	88100
Q9ERF3	Wdr61	1	114450
Q9ERI2	Rab27a	1	270745
Q9ERR7	Selenof	1	22910
Q9ERS2	Ndufa13	1	111590
Q9ERS5	Plekha2	1	58020
Q9ERU3	Znf22	1	7375
Q9ERU9	Ranbp2	1	201100
Q9ERV1	Mkrn2	1	119810
Q9ES46	Parvb	1	106855
Q9ES74	Nek7	1	58000
Q9ESJ0	Xpo4	1	107710
Q9ESJ4	Nckipsd	1	35430
Q9ESN9	Mapk8ip3	1	140855
Q9ESP1	Sdf2l1	1	19980
Q9EST5	Anp32b	1	151610
Q9ESV0	Ddx24	1	308095
Q9ESW4	Agk	1	1460
Q9ESX5	Dkc1	1	188745
Q9ESZ8	Gtf2i	1	5.37
Q9ET47	Espn	1	145470
Q9ET66	Pi16	1	13665
Q9JHI7	Exosc9	1	312345
Q9JHN8	Stk19	1	114620
Q9JHR7	Ide	1	57110
Q9JHS3	Lamtor2	1	75230
Q9JHS4	Clpx	1	99370
Q9JHW4	Eefsec	1	275280
Q9JI10	Stk3	1	82440
Q9JI44	Dmap1	1	207875
Q9JIA1	Lgi1	1	17655
Q9JIB4	Gtf2h2	1	103435
Q9JIF7	Copb1	1	13260
Q9JIH2	Nup50	1	21230
Q9JIK9	Mrps34	1	202035
Q9JIS8	Slc12a4	1	38920
Q9JIW9	Ralb	1	62785
Q9JIX0	Eny2	1	215730
Q9JIX8	Acin1	1	270625
Q9JJ66	Cdc20	1	32830
Q9JJ78	Pbk	1	207760
Q9JJ80	Rpf2	1	58670
Q9JJA4	Wdr12	1	205250
Q9JJD0	Thap11	1	16510
Q9JJE7	Fads3	1	53805
Q9JJG9	Noa1	1	62850
Q9JJI8	Rpl38	1	125530
Q9JJK2	Lancl2	1	172985
Q9JJT0	Rcl1	1	277120
Q9JJU8	Sh3bgrl	1	52130
Q9JJV2	Pfn2	1	108415
Q9JJY3	Smpd3	1	38825
Q9JJY4	Ddx20	1	115770
Q9JJZ2	Tuba8	1	129710
Q9JK23	Psmg1	1	45650
Q9JK30	Orc3	1	111435
Q9JK81	Myg1	1	70680
Q9JKC8	Ap3m1	1	31335
Q9JKF7	Mrpl39	1	62445
Q9JKR6	Hyou1	1	94025
Q9JKV1	Adrm1	1	121680
Q9JKX6	Nudt5	1	202620
Q9JKY0	Cnot9	1	223200
Q9JL15	Lgals8	1	29080
Q9JLB0	Pals2	1	168050
Q9JLI8	Sart3	1	49560
Q9JLM8	Dclk1	1	207880
Q9JLQ0	Cd2ap	1	51090
Q9JLR9	Higd1a	1	126305
Q9JLV1	Bag3	1	13.73
Q9JLV5	Cul3	1	110535
Q9JMA1	Usp14	1	57975
Q9JMD0	Znf207	1	152445
Q9JME2	Chst11	1	36455
Q9JME5	Ap3b2	1	147160
Q9JMG1	Edf1	1	52025
Q9JMH6	Txnrd1	1	145730
Q9JMH9	Myo18a	1	4.24
Q9JMK0	B4galt5	1	95670
Q9JMK2	Csnk1e	1	72520
Q9QUM9	Psma6	1	171385
Q9QWK4	Cd5l	1	70110
Q9QWV9	Ccnt1	1	209285
Q9QX11	Cyth1	1	87150
Q9QX47	Son	1	108800
Q9QXA5	Lsm4	1	144845
Q9QXB9	Drg2	1	108130
Q9QXE7	Tbl1x	1	56210
Q9QXK3	Copg2	1	77475
Q9QXK7	Cpsf3	1	205410
Q9QXM1	Jmy	1	91210
Q9QXS6	Dbn1	1	9.08
Q9QXT0	Cnpy2	1	44860
Q9QXT5	Egfl7	1	264310
Q9QXV0	Pcsk1n	1	9130
Q9QXY9	Pex3	1	313935
Q9QY06	Myo9b	1	2.67
Q9QY15	Ddx25	1	104905
Q9QY39	Pdzd4	1	51145
Q9QY76	Vapb	1	179795
Q9QYB1	Clic4	1	236045
Q9QYB5	Add3	1	77445
Q9QYC0	Add1	1	118265
Q9QYF1	Rdh11	1	156350
Q9QYI3	Dnajc7	1	198240
Q9QYI4	Dnajb12	1	267140
Q9QYI5	Dnajb2	1	39180
Q9QYI6	Dnajb9	1	159415
Q9QYJ3	Dnajb1	1	183000
Q9QYR6	Map1a	1	189125
Q9QZ06	Tollip	1	135560
Q9QZB7	Actr10	1	92645
Q9QZB9	Dctn5	1	224040
Q9QZD8	Slc25a10	1	51480
Q9QZE5	Copg1	1	42425
Q9QZF2	Gpc1	1	62895
Q9QZH6	Ecsit	1	90785
Q9QZQ1	Afdn	1	71765
Q9QZS3	Numb	1	26790
Q9QZV9	Nxt1	1	11.27
Q9R059	Fhl3	1	198760
Q9R099	Tbl2	1	45160
Q9R0A0	Pex14	1	119480
Q9R0E1	Plod3	1	87845
Q9R0E2	Plod1	1	289235
Q9R0I7	Ylpm1	1	82.66
Q9R0L7	Akap8l	1	226445
Q9R0N7	Syt7	1	79425
Q9R0N8	Syt6	1	148695
Q9R0P5	Dstn	1	94405
Q9R0P6	Sec11a	1	257305
Q9R0Q4	Morf4l2	1	72620
Q9R0U0	Srsf10	1	270800
Q9R0Y5	Ak1	1	67035
Q9R190	Mta2	1	321180
Q9R1C7	Prpf40a	1	213680
Q9R1J0	Nsdhl	1	122990
Q9R1L5	Mast1	1	15985
Q9R1P0	Psma4	1	176720
Q9R1P1	Psmb3	1	62840
Q9R1Q9	Atp6ap1	1	57980
Q9R1R2	Trim3	1	52215
Q9R1T4	Septin6	1	81850
Q9R1Z8	Sorbs3	1	56645
Q9WTJ4	Fiz1	1	138555
Q9WTK5	Nfkb2	1	126440
Q9WTP6	Ak2	1	120290
Q9WTQ5	Akap12	1	92790
Q9WTQ8	Timm23	1	244765
Q9WTR1	Trpv2	1	53675
Q9WTX2	Prkra	1	255710
Q9WU40	Lemd3	1	4255
[truncated: 66 more rows]

## Sheet: HDAC6 interact with virus pro
target gene name	Protein description	HA_IgG_1	HA_IgG_2	HA_cell_1	HA_cell_2	HA_2h_1	HA_2h_2	HA_4h_1	HA_4h_2	HA_6h_1	HA_6h_2
UL29;UL29;DBP;DBP;DBP;DBP;DBP;DBP;UL29;UL29;UL29;UL29;UL29;UL29;UL29;UL29;UL29;UL29;UL29	Major DNA-binding protein	Filtered	32087	Filtered	Filtered	Filtered	Filtered	134101	192731	399589	385369
	RS1;RS1_1;RS1;RS1;RS1_1;RS1_2;RS1;RS1;RS1_1;RS1_2;RS1_1	Filtered	Filtered	Filtered	Filtered	Filtered	Filtered	197086	251354	118528	297603
UL26;UL26.5;UL26;UL26.5;UL26;UL26.5;UL26;UL26;UL26.5;UL26;;;;;;;;UL26;UL26.5;UL26;UL26.5;UL26;UL26.5;UL26;UL26.5;UL26;UL26;UL26;;;UL26;UL26.5;UL26.5;UL26;UL26;UL26	Capsid scaffolding protein;Capsid scaffold protein;Capsid scaffolding protein;Capsid scaffold protein;Capsid scaffolding protein;Capsid scaffold protein;Capsid scaffolding protein;Capsid scaffolding protein;Capsid scaffold protein;Capsid scaffolding protein;Capsid scaffolding protein;Capsid scaffolding protein;Capsid scaffolding protein;Capsid scaffolding protein;Capsid scaffolding protein;Capsid…	Filtered	Filtered	Filtered	Filtered	Filtered	Filtered	37304.7	9237.31	91610.7	93108.2
UL56;UL56;;;;;UL56;UL56;;UL56;UL56;UL56;UL56	Membrane protein UL56;Membrane protein UL56;UL56;UL56;UL56;UL56;UL56;Membrane protein UL56;Membrane protein UL56;Membrane protein UL56;Membrane protein UL56;Membrane protein UL56;Membrane protein UL56	Filtered	Filtered	Filtered	Filtered	Filtered	Filtered	30319	22305.6	52495.1	53662.6
US8;US8;US8;US8;US8;US8;;;;;;US8;US8;US8;US8;US8;US8;US8;;US8;US8;US8;US8;US8	Envelope glycoprotein E;Envelope glycoprotein E;Envelope glycoprotein E;Envelope glycoprotein E;Envelope glycoprotein E;Envelope glycoprotein E;Envelope glycoprotein E;Envelope glycoprotein E;Envelope glycoprotein E;Envelope glycoprotein E;Envelope glycoprotein E;Envelope glycoprotein E;Envelope glycoprotein E;Envelope glycoprotein E;Envelope glycoprotein E;Envelope glycoprotein E;Envelope glycop…	Filtered	Filtered	Filtered	Filtered	Filtered	Filtered	30885.7	29062.4	51111.5	52205.5
UL31;UL31;NEC1;NEC1;UL31;UL31;UL31;UL31;UL31;UL31;UL31;UL31;UL31	Nuclear egress protein 1	Filtered	Filtered	Filtered	Filtered	Filtered	Filtered	Filtered	Filtered	47178.4	44532.8
US10;US10;US10;US10;US10;US10;US10;US10;US10;US10;;;;;;;;;;;;;;;US10;US10;;;US10;US10;;;;US10;US10;US10;US10;US10	US10;Virion protein US10;US10;US10;US10;Virion protein US10;Virion protein US10;Virion protein US10;US10;Virion protein US10;US10;US10;US10;US10;US10;US10;US10;US10;US10;US10;US10;US10;US10;US10;US10;US10;US10;US10;Virion protein US10;US10;Virion protein US10;Virion protein US10;US10;US10;US10;Virion protein US10;Virion protein US10;US10	Filtered	Filtered	Filtered	Filtered	Filtered	Filtered	6935.47	Filtered	42776.1	44226.4
UL55;UL55;UL55;;UL55;UL55	Nuclear protein UL55;Nuclear protein UL55;Nuclear protein UL55;UL55;Nuclear protein UL55;Nuclear protein	Filtered	Filtered	Filtered	Filtered	Filtered	Filtered	Filtered	100192	41768.1	38513.8
UL12;UL12;UL12;UL12;UL12;UL12;UL12;UL12;UL12;UL12;;;;;;;;;;;;;UL12;UL12;UL12;UL12;;;UL12;UL12;UL12;AE;UL12	Alkaline nuclease	Filtered	Filtered	Filtered	Filtered	Filtered	Filtered	8866.4	8545.57	27452.5	25427.1
UL2;UL2;UL2;UL2;UL2;;;;;UL2;UL2;UL2;UL2;UL2;UL2;UL2;UL2;UL2;UL2	Uracil-DNA glycosylase	Filtered	Filtered	Filtered	42501.5	Filtered	119883	8974.59	7941.22	18010.6	15857.3
UL27;UL27;UL27;UL27;UL27;UL27;UL27;gB;gB;gB;UL27;UL27;UL27;UL27;UL27;UL27;UL27;UL27;gB;gB;UL27;UL27;UL27;UL27;UL27;gB;UL27;gB-1;UL27;UL27	Envelope glycoprotein B	Filtered	Filtered	Filtered	Filtered	Filtered	Filtered	22503.4	26904.3	14331.7	14421.9
UL23;UL23;UL23;UL23;UL23;UL23;UL23;UL23;UL23;UL23;UL23;UL23;UL23;UL23;UL23;UL23;UL23;UL23;UL23;UL23;UL23;UL23;UL23;UL23;UL23;UL23;UL23;UL23;UL23;UL23;UL23;UL23;UL23;UL23;UL23;UL23;UL23;UL23;UL23;UL23;UL23;UL23;UL23;UL23;UL23;UL23;UL23;UL23;UL23;UL23;UL23;UL23;UL23;UL23;UL23;UL23;UL23;UL23;UL23;UL23;UL23;UL23;UL23;UL23;UL23;UL23;UL23;UL23;UL23;UL23;UL23;UL23;UL23;UL23;UL23;UL23;UL23;UL23;UL23;UL23…	Thymidine kinase;Thymidine kinase;Thymidine kinase;Thymidine kinase;Thymidine kinase;Thymidine kinase;Thymidine kinase;Thymidine kinase;Thymidine kinase;Thymidine kinase;Thymidine kinase;Thymidine kinase;Thymidine kinase;Thymidine kinase;Thymidine kinase;Thymidine kinase;Thymidine kinase;Thymidine kinase (Fragment);Thymidine kinase;Thymidine kinase;Thymidine kinase;Thymidine kinase;Thymidine kina…	Filtered	Filtered	Filtered	Filtered	Filtered	Filtered	3938.11	8307.44	13373.8	11666.4
UL1;UL1;UL1;UL1;UL1;gL;gL;UL1;UL1;UL1;UL1;UL1;UL1;UL1;UL1;UL1	Envelope glycoprotein L	Filtered	Filtered	Filtered	Filtered	Filtered	Filtered	21628.8	19344	13088.6	12192.3
UL50;UL50;UL50;UL50;UL50;UL50;UL50;DUT;DUT;DUT;UL50;UL50;UL50;UL50;UL50;UL50;DUT;DUT;DUT;UL50;UL50;UL50;UL50;UL50;UL50;UL50	Deoxyuridine 5'-triphosphate nucleotidohydrolase;Deoxyuridine 5'-triphosphate nucleotidohydrolase;Deoxyuridine 5'-triphosphate nucleotidohydrolase;Deoxyuridine triphosphatase;Deoxyuridine 5'-triphosphate nucleotidohydrolase;Deoxyuridine 5'-triphosphate nucleotidohydrolase;Deoxyuridine 5'-triphosphate nucleotidohydrolase;Deoxyuridine 5'-triphosphate nucleotidohydrolase;Deoxyuridine 5'-triphosphate…	Filtered	Filtered	Filtered	Filtered	Filtered	Filtered	13222.9	Filtered	9685.49	12076.3
UL9;UL9;UL9;UL9;UL9;;;;;;;UL9;UL9;;UL9;UL9;UL9;;;UL9;UL9;UL9;UL9;UL9;UL9	OriBP	Filtered	Filtered	Filtered	Filtered	Filtered	Filtered	8090.72	11468	8171.22	8113.07
UL5;UL5;UL5;UL5;UL5;UL5;UL5;UL5;UL5;UL5;UL5;UL5;UL5;UL5;UL5;HELI;HELI;HELI;HELI;HELI;HELI;HELI;HELI;HELI;HELI;HELI;UL5;HELI;UL5;UL5;UL5;UL5;UL5;HELI;UL5;UL5;UL5;UL5;UL5;UL5;UL5;UL5;UL5;UL5;UL5;UL5;UL5	DNA replication helicase	Filtered	Filtered	Filtered	Filtered	Filtered	Filtered	2223.07	Filtered	6420.09	6590.4
UL47;UL47;;;;;;;;;UL47;UL47;UL47;UL47;UL47;UL47;UL47;UL47;UL47;UL47	Tegument protein VP 13/14;Tegument protein VP13/14;UL47;UL47;UL47;UL47;UL47;UL47;UL47;UL47;Tegument protein VP13/14;UL47;UL47;UL47;Tegument protein VP13/14;Tegument protein VP13/14;UL47;Tegument protein VP13/14;Tegument protein VP13/14;Tegument protein VP13/14	Filtered	Filtered	Filtered	Filtered	Filtered	Filtered	32736.3	34277	4659.2	1937.84
UL42;UL42;UL42;UL42;UL42;UL42;;;;;;;;;;UL42;UL42;UL42;UL42;;UL42;;UL42;UL42;UL42;UL42;UL42;UL42;UL42;UL42;UL42	DNA polymerase processivity factor	Filtered	Filtered	Filtered	Filtered	Filtered	Filtered	5943.84	23951.1	2047.08	1325.55
US3;US3;US3;US3;;;;;;US3;US3;US3;;;;US3;US3;US3;US3;US3	Serine/threonine protein kinase US3;Serine/threonine protein kinase US3;Serine/threonine protein kinase US3;US3;US3;US3;US3;US3;US3;Serine/threonine protein kinase US3;US3;US3;US3;Serine/threonine protein kinase US3;US3;Serine/threonine protein kinase US3;Serine/threonine protein kinase;Serine/threonine protein kinase US3;Serine/threonine protein kinase US3;Serine/threonine protein kinase US3	Filtered	Filtered	Filtered	Filtered	1.69406e+06	Filtered	6069.2	3345.96	8634.85	8626.71
US2;;;;US2;US2;US2;US2;US2;US2	US2	Filtered	Filtered	Filtered	Filtered	148117	113162	58628.9	67114.3	50989.2	50351.6
UL46;;;;;;;;UL46;UL46;UL46;UL46	Tegument protein VP 11/12;UL46;UL46;UL46;UL46;UL46;UL46;UL46;UL46;Tegument protein VP11/12;UL46;Tegument protein VP11/12	Filtered	Filtered	Filtered	Filtered	77230.9	57454.9	63313	71081.2	100051	101902
UL49;UL49;UL49;;;UL49;;UL49;UL49;UL49;UL49	Tegument protein VP22	Filtered	Filtered	Filtered	Filtered	71627.3	56695.7	101097	112020	89016.2	90360.6
UL19;UL19;UL19;UL19;MCP;MCP;MCP;MCP;MCP;MCP;MCP;MCP;MCP;UL19;UL19;UL19;UL19;UL19;UL19;UL19;MCP;MCP;UL19;UL19;UL19;UL19	Major capsid protein	Filtered	Filtered	Filtered	Filtered	63904.1	49915	49815.7	49440.2	16452.4	14712.8
RS1	Transcriptional regulator ICP4;RS1;RS1	Filtered	Filtered	Filtered	Filtered	62327.7	44291.3	116120	129549	81211.2	83219.8
RL2	Ubiquitin E3 ligase ICPO;Ubiquitin E3 ligase ICPO;Ubiquitin E3 ligase ICP0;Ubiquitin E3 ligase ICP0;Ubiquitin E3 ligase ICP0;Ubiquitin E3 ligase ICP0;Ubiquitin E3 ligase ICP0;Ubiquitin E3 ligase ICP0;Ubiquitin E3 ligase ICP0;RL2;RL2;RL2	Filtered	Filtered	Filtered	Filtered	51646	37475.7	42516.4	50534.4	12376	12277.1
US1;US1;US1;;;;US1;US1;US1;US1;US1;US1;US1	Regulatory protein ICP 22;Regulatory protein ICP22;Regulatory protein ICP22;US1;US1;US1;US1;US1;US1;ICP22;ICP22;Regulatory protein ICP22;Regulatory protein ICP22	Filtered	Filtered	Filtered	Filtered	47990.9	36727.9	131137	152039	146942	149792
UL54;UL54;UL54;;;UL54;UL54;;UL54;UL54;UL54;ICP27;UL54	Multifunctional expression regulator;Multifunctional expression regulator;Multifunctional expression regulator;UL54;UL54;UL54;UL54;UL54;Multifunctional expression regulator;Multifunctional expression regulator;ICP27;ICP27;ICP27	Filtered	Filtered	Filtered	Filtered	45545.4	43973.3	123089	129575	92129.4	89565.8
;UL30;UL30;UL30;UL30;UL30;UL30	DNA polymerase	Filtered	Filtered	Filtered	Filtered	20994.7	Filtered	66072.5	63236.6	92752.3	91568.7
RIR1	Ribonucleoside-diphosphate reductase large subunit	Filtered	Filtered	Filtered	Filtered	19189.4	59761.7	193279	204544	172699	177359
UL48;UL48;UL48;;;;;;;;UL48;UL48;UL48;;UL48;UL48;UL48;UL48;UL48;UL48	Alpha trans-inducing protein	Filtered	Filtered	Filtered	Filtered	18530.5	Filtered	16154.5	21078	23250.4	23197.8
