# Supplementary material for: HDAC6 deacetylates TRIM56 to negatively regulate cGAS-STING-mediated type I interferon responses
Source: EMBO Rep. 2025 Jan 2;26(3):720–47. doi: 10.1038/s44319-024-00358-5 (PMC11811133; doi:10.1038/s44319-024-00358-5)
Supplement: Supplementary file 4 — Dataset EV2 [file 44319_2024_358_MOESM4_ESM.xlsx]

## Sheet: Dataset EV2
Proteins	Sites	Gene names	Gen symble_sites	innate immune response	viral process	defense response to virus	Protein names	p-value 2h_N2a	log2(2h:N2a)	Localization prob	Intensity N2a_1	Intensity N2a_2	Intensity N2a_3	Intensity Tu_1	Intensity Tu_2	Intensity Tu_3
sp|A2APB8|TPX2_MOUSE	375	Tpx2	Tpx2_375				Targeting protein for Xklp2	0.0092911	0.75247	1	35259000	44070000	43646000	76469000	63584000	52890000
sp|B1AR13|CISD3_MOUSE	124	Cisd3	Cisd3_124				CDGSH iron-sulfur domain-containing protein 3, mitochondrial	0.00219033	-0.44475	1	112340000	106460000	123430000	78364000	78060000	75901000
sp|B2RQC6|PYR1_MOUSE	2036	Cad	Cad_2036				CAD protein	0.0173905	0.443661	1	9707300	9197800	10078000	13677000	12437000	10554000
sp|B2RRD7|BRPF1_MOUSE	150	Brpf1	Brpf1_150				Peregrin	0.0056259	1.63306	1	0	11960000	11703000	29037000	42371000	29461000
sp|B2RRD7|BRPF1_MOUSE	152	Brpf1	Brpf1_152				Peregrin	0.0056259	1.63306	1	0	11960000	11703000	29037000	42371000	29461000
sp|B2RRD7|BRPF1_MOUSE	154	Brpf1	Brpf1_154				Peregrin	0.0056259	1.63306	1	0	11960000	11703000	29037000	42371000	29461000
sp|B2RWS6|EP300_MOUSE	1550	Ep300	Ep300_1550		positive regulation by host of viral transcription		Histone acetyltransferase p300	0.0258353	0.802198	1	99243000	86910000	98995000	204610000	122350000	143420000
sp|B2RWS6|EP300_MOUSE	1553	Ep300	Ep300_1553		positive regulation by host of viral transcription		Histone acetyltransferase p300	0.0258353	0.802198	1	99243000	86910000	98995000	204610000	122350000	143420000
sp|B2RWS6|EP300_MOUSE	1554	Ep300	Ep300_1554		positive regulation by host of viral transcription		Histone acetyltransferase p300	0.027486	0.743842	1	99243000	98123000	98995000	204610000	122350000	143420000
sp|B2RWS6|EP300_MOUSE	1557	Ep300	Ep300_1557		positive regulation by host of viral transcription		Histone acetyltransferase p300	0.000416258	0.696731	1	537870000	554140000	550960000	898570000	801270000	770190000
sp|B2RWS6|EP300_MOUSE	1589	Ep300	Ep300_1589		positive regulation by host of viral transcription		Histone acetyltransferase p300	0.0145104	-0.722558	1	52082000	61879000	58824000	25688000	36144000	36040000
sp|B2RWS6|EP300_MOUSE	1559	Ep300	Ep300_1559		positive regulation by host of viral transcription		Histone acetyltransferase p300	8.24911e-06	0.882832	1	919490000	970690000	981330000	1607100000	1705400000	1589100000
sp|O08749|DLDH_MOUSE	430	Dld	Dld_430				Dihydrolipoyl dehydrogenase, mitochondrial	0.0249692	-0.453557	1	4338000	5190100	5473700	2958900	3385400	3799300
sp|O08749|DLDH_MOUSE	143	Dld	Dld_143				Dihydrolipoyl dehydrogenase, mitochondrial	0.0151976	0.688853	1	42212000	45363000	54629000	74997000	57905000	80020000
sp|O08749|DLDH_MOUSE	445	Dld	Dld_445				Dihydrolipoyl dehydrogenase, mitochondrial	0.0155123	-0.601206	1	24307000	32316000	36328000	17344000	19981000	18706000
sp|O35382|EXOC4_MOUSE	9	Exoc4	Exoc4_9				Exocyst complex component 4	0.00101764	0.883742	1	8964700	8900200	8589500	0	15144000	14843000
sp|O55131|SEPT7_MOUSE	207	2021-09-07	44446_207				Septin-7	0.0405257	0.51004	1	5136300	0	4876100	6536300	6878000	0
sp|O55234|PSB5_MOUSE	257	Psmb5	Psmb5_257				Proteasome subunit beta type-5	0.0157594	0.786966	1	7357200	7115400	5963100	12621000	8869800	11360000
sp|O70133|DHX9_MOUSE	201	Dhx9	Dhx9_201	innate immune response	DNA-templated viral transcription	regulation of defense response to virus by host	ATP-dependent RNA helicase A	0.0335058	0.416588	1	7099800	8575100	9224600	11529000	10486000	8760900
sp|O70194|EIF3D_MOUSE	426	Eif3d	Eif3d_426		IRES-dependent viral translational initiation		Eukaryotic translation initiation factor 3 subunit D	0.00165507	0.592031	1	5562300	6901300	7084100	9438900	8750100	8943200
sp|O70251|EF1B_MOUSE	60	Eef1b	Eef1b_60				Elongation factor 1-beta	0.0231902	0.480715	1	15777000	16659000	13015000	19934000	18546000	19939000
sp|O88569|ROA2_MOUSE	173	Hnrnpa2b1	Hnrnpa2b1_173				Heterogeneous nuclear ribonucleoproteins A2/B1	0.000150503	1.27784	1	15659000	15848000	16768000	34853000	33582000	40196000
sp|O88708|ORC4_MOUSE	7	Orc4	Orc4_7				Origin recognition complex subunit 4	0.0137768	0.745645	1	4548900	4346300	0	7192900	0	6809900
sp|P02301|H3C_MOUSE;sp|P84228|H32_MOUSE;sp|P68433|H31_MOUSE;sp|P84244|H33_MOUSE	80;80;80;80	H3f3c	H3f3c_80				Histone H3.3C	0.000965586	0.883664	1	218200000	212920000	239160000	339640000	407430000	399960000
sp|P05064|ALDOA_MOUSE	230	Aldoa	Aldoa_230				Fructose-bisphosphate aldolase A	0.0349076	-0.47876	1	87126000	97310000	76665000	66122000	56972000	50563000
sp|P05213|TBA1B_MOUSE;sp|P68368|TBA4A_MOUSE;sp|P68369|TBA1A_MOUSE;sp|P68373|TBA1C_MOUSE	311;311;311;311	Tuba1b	Tuba1b_311				Tubulin alpha-1B chain	0.00012876	1.10876	1	6603700	8447800	8016300	15725000	14917000	15165000
sp|P05213|TBA1B_MOUSE;sp|P68368|TBA4A_MOUSE;sp|P68369|TBA1A_MOUSE;sp|P05214|TBA3_MOUSE;sp|P68373|TBA1C_MOUSE;sp|Q3UX10|TBAL3_MOUSE;sp|Q9JJZ2|TBA8_MOUSE	394;394;394;394;394;401;394	Tuba1b	Tuba1b_394				Tubulin alpha-1B chain	0.0141283	0.668802	1	38457000	55079000	49229000	80996000	65284000	62835000
sp|P06745|G6PI_MOUSE;CON__Q3ZBD7	241;241	Gpi	Gpi_241				Glucose-6-phosphate isomerase	0.00233214	1.00449	1	24795000	22608000	26599000	39283000	52534000	46269000
sp|P06745|G6PI_MOUSE;CON__Q3ZBD7	466;466	Gpi	Gpi_466				Glucose-6-phosphate isomerase	0.00439269	0.808426	1	20994000	23133000	28014000	34557000	44096000	38032000
sp|P06745|G6PI_MOUSE	142	Gpi	Gpi_142				Glucose-6-phosphate isomerase	0.00333567	-0.521583	1	89012000	87948000	85867000	58214000	60557000	51118000
sp|P07901|HS90A_MOUSE;sp|P11499|HS90B_MOUSE	284;275	Hsp90aa1	Hsp90aa1_275	activation of innate immune response		positive regulation of defense response to virus by host	Heat shock protein HSP 90-alpha	0.00312686	0.330853	1	191510000	223670000	224870000	259960000	249680000	234170000
sp|P07901|HS90A_MOUSE;sp|P11499|HS90B_MOUSE	293;284	Hsp90aa1	Hsp90aa1_284	activation of innate immune response		positive regulation of defense response to virus by host	Heat shock protein HSP 90-alpha	0.0190546	0.497847	0.999204	26376000	33087000	28765000	44433000	34204000	36885000
sp|P07901|HS90A_MOUSE;sp|P11499|HS90B_MOUSE	185;180	Hsp90aa1	Hsp90aa1_180	activation of innate immune response		positive regulation of defense response to virus by host	Heat shock protein HSP 90-alpha	0.0246508	0.821824	1	7956100	11287000	7780800	18437000	12934000	12834000
sp|P07901|HS90A_MOUSE	633	Hsp90aa1	Hsp90aa1_633	activation of innate immune response		positive regulation of defense response to virus by host	Heat shock protein HSP 90-alpha	0.00143226	0.720716	1	107310000	115250000	110470000	192650000	157260000	160070000
sp|P07901|HS90A_MOUSE	153	Hsp90aa1	Hsp90aa1_153	activation of innate immune response		positive regulation of defense response to virus by host	Heat shock protein HSP 90-alpha	0.0174265	1.15391	1	7565800	15433000	10602000	26331000	19793000	20754000
sp|P08113|ENPL_MOUSE	479	Hsp90b1	Hsp90b1_479				Endoplasmin	0.0203567	1.06196	1	13299000	11757000	18350000	26955000	0	27875000
sp|P08113|ENPL_MOUSE	95	Hsp90b1	Hsp90b1_95				Endoplasmin	2.0682e-05	0.763791	1	9566800	10381000	9999100	16090000	15201000	15762000
sp|P08249|MDHM_MOUSE	335	Mdh2	Mdh2_335				Malate dehydrogenase, mitochondrial	0.0106131	-1.01636	1	4926900	8274600	7048400	3272900	2554700	3292900
sp|P08249|MDHM_MOUSE	157	Mdh2	Mdh2_157				Malate dehydrogenase, mitochondrial	0.00225104	0.354841	1	56053000	59848000	60113000	68592000	66404000	73435000
sp|P09405|NUCL_MOUSE	429	Ncl	Ncl_429				Nucleolin	0.00130208	-0.624212	1	37247000	34958000	40517000	21921000	23944000	21767000
sp|P09671|SODM_MOUSE	68	Sod2	Sod2_68				Superoxide dismutase [Mn], mitochondrial	0.00662543	-1.13284	1	125930000	110950000	113310000	56724000	37525000	55935000
sp|P0C0S6|H2AZ_MOUSE	5	H2afz	H2afz_5				Histone H2A.Z	0.0225137	0.704067	1	16112000000	13869000000	12023000000	19913000000	19085000000	24239000000
sp|P0C0S6|H2AZ_MOUSE	8	H2afz	H2afz_8				Histone H2A.Z	0.0399582	0.668163	1	17361000000	13869000000	12023000000	19913000000	19085000000	24239000000
sp|P0C0S6|H2AZ_MOUSE	12	H2afz	H2afz_12				Histone H2A.Z	0.0357007	0.566792	1	14863000000	15743000000	13073000000	17664000000	18395000000	24263000000
sp|P0C0S6|H2AZ_MOUSE	14	H2afz	H2afz_14				Histone H2A.Z	0.0203695	0.562253	1	343470000	331610000	476800000	532720000	511280000	509050000
sp|P10126|EF1A1_MOUSE	392	Eef1a1	Eef1a1_392				Elongation factor 1-alpha 1	8.48661e-05	0.626149	1	177450000	200620000	186080000	272620000	264360000	268020000
sp|P10126|EF1A1_MOUSE;sp|P62631|EF1A2_MOUSE	255;255	Eef1a1	Eef1a1_255				Elongation factor 1-alpha 1	0.0214195	0.45996	1	289650000	295370000	296690000	383560000	321810000	424420000
sp|P10639|THIO_MOUSE	39	Txn	Txn_39				Thioredoxin	0.044446	0.616079	1	56884000	54921000	58965000	105330000	79762000	62611000
sp|P10854|H2B1M_MOUSE;sp|Q6ZWY9|H2B1C_MOUSE;sp|P10853|H2B1F_MOUSE;sp|Q8CGP0|H2B3B_MOUSE;sp|Q8CGP1|H2B1K_MOUSE	21;21;21;21;21	Hist1h2bm	Hist1h2bm_21				Histone H2B type 1-M	0.0388374	0.376036	1	2448400000	2297900000	2080100000	3003200000	2531000000	2668800000
sp|P10854|H2B1M_MOUSE;sp|P70696|H2B1A_MOUSE;sp|Q64475|H2B1B_MOUSE;sp|Q64478|H2B1H_MOUSE;sp|Q64525|H2B2B_MOUSE;sp|Q6ZWY9|H2B1C_MOUSE;sp|P10853|H2B1F_MOUSE;sp|Q8CGP0|H2B3B_MOUSE;sp|Q8CGP2|H2B1P_MOUSE;sp|Q9D2U9|H2B3A_MOUSE	121;122;121;121;121;121;121;121;121;121	Hist1h2bm	Hist1h2bm_121				Histone H2B type 1-M	0.0461266	0.322355	1	547040000	671380000	677800000	663630000	716720000	811390000
sp|P10854|H2B1M_MOUSE	16	Hist1h2bm	Hist1h2bm_16				Histone H2B type 1-M	0.00563892	0.466768	1	1001700000	1305300000	1143300000	1475200000	1429800000	1483600000
sp|P10854|H2B1M_MOUSE	13	Hist1h2bm	Hist1h2bm_13				Histone H2B type 1-M	0.000839477	0.800574	1	2820100000	3324300000	3526700000	5717200000	5012500000	4834900000
sp|P10854|H2B1M_MOUSE;sp|P70696|H2B1A_MOUSE;sp|Q64475|H2B1B_MOUSE;sp|Q64478|H2B1H_MOUSE;sp|Q64525|H2B2B_MOUSE;sp|Q6ZWY9|H2B1C_MOUSE;sp|P10853|H2B1F_MOUSE;sp|Q8CGP0|H2B3B_MOUSE;sp|Q8CGP1|H2B1K_MOUSE;sp|Q8CGP2|H2B1P_MOUSE;sp|Q9D2U9|H2B3A_MOUSE	109;110;109;109;109;109;109;109;109;109;109	Hist1h2bm	Hist1h2bm_109				Histone H2B type 1-M	0.0153816	0.952707	1	885330000	1263200000	1322200000	1596500000	2384200000	2233800000
sp|P10854|H2B1M_MOUSE	6	Hist1h2bm	Hist1h2bm_6				Histone H2B type 1-M	0.00178934	0.615358	1	775500000	901810000	953370000	1279300000	1139200000	1304400000
sp|P10854|H2B1M_MOUSE	12	Hist1h2bm	Hist1h2bm_12				Histone H2B type 1-M	0.0237022	0.315299	1	682590000	870730000	786310000	840190000	923970000	919700000
sp|P10923|OSTP_MOUSE	257	Spp1	Spp1_257				Osteopontin	0.0133373	0.999778	1	10199000	12384000	0	0	20112000	22017000
sp|P11499|HS90B_MOUSE	559	Hsp90ab1	Hsp90ab1_559		virion attachment to host cell		Heat shock protein HSP 90-beta	5.28809e-05	0.624046	1	41381000	46797000	48671000	66236000	64828000	63724000
sp|P11499|HS90B_MOUSE	624	Hsp90ab1	Hsp90ab1_624		virion attachment to host cell		Heat shock protein HSP 90-beta	0.000130251	0.940762	1	128600000	146910000	128190000	240480000	234140000	241260000
sp|P11499|HS90B_MOUSE	148	Hsp90ab1	Hsp90ab1_148		virion attachment to host cell		Heat shock protein HSP 90-beta	0.0055519	1.10461	1	14598000	11144000	12370000	30467000	24252000	21478000
sp|P11531|DMD_MOUSE	1923	Dmd	Dmd_1923				Dystrophin	0.00294399	0.59046	0.999998	332510000	347910000	335930000	0	497470000	444120000
sp|P11983|TCPA_MOUSE	541	Tcp1	Tcp1_541				T-complex protein 1 subunit alpha	0.0402644	0.265129	1	43961000	39319000	47315000	50134000	47604000	47166000
sp|P12970|RL7A_MOUSE	101	Rpl7a	Rpl7a_101				60S ribosomal protein L7a	0.0360777	0.525138	1	10547000	9406700	10955000	15560000	11197000	14744000
sp|P13020|GELS_MOUSE	546	Gsn	Gsn_546	cellular response to interferon-gamma	negative regulation of viral entry into host cell		Gelsolin	0.0355464	-0.404855	1	9883800	12411000	11914000	7193400	7618800	9112700
sp|P14069|S10A6_MOUSE	26	S100a6	S100a6_26				Protein S100-A6	0.00276539	0.992097	1	16166000	14604000	20726000	29300000	32824000	31753000
sp|P14115|RL27A_MOUSE	47	Rpl27a	Rpl27a_47				60S ribosomal protein L27a	0.0059714	0.805756	1	11176000	10721000	15214000	21036000	19969000	18383000
sp|P14148|RL7_MOUSE	178	Rpl7	Rpl7_178				60S ribosomal protein L7	0.00589668	0.672592	1	14055000	12777000	11766000	17699000	19146000	20025000
sp|P14152|MDHC_MOUSE	110	Mdh1	Mdh1_110				Malate dehydrogenase, cytoplasmic	0.00542283	0.426211	1	18633000	17914000	21719000	23991000	24712000	23527000
sp|P14206|RSSA_MOUSE	89	Rpsa	Rpsa_89				40S ribosomal protein SA	0.00148932	0.741607	1	46152000	46715000	43161000	78046000	67937000	65061000
sp|P14211|CALR_MOUSE	159	Calr	Calr_159				Calreticulin	0.00075286	1.44719	1	24822000	23678000	28620000	63517000	0	65609000
sp|P14733|LMNB1_MOUSE	533	Lmnb1	Lmnb1_533				Lamin-B1	0.00304255	0.54078	1	7776100	9729300	8333300	11143000	11642000	11866000
sp|P15331|PERI_MOUSE	292	Prph	Prph_292				Peripherin	0.00207876	0.691346	1	24505000	25769000	29004000	44655000	36662000	37357000
sp|P15864|H12_MOUSE;sp|P43274|H14_MOUSE;sp|P43276|H15_MOUSE;sp|P43277|H13_MOUSE	106;106;106;107	Hist1h1c	Hist1h1c_106				Histone H1.2	0.0367452	0.561531	1	0	14515000	14849000	17608000	23092000	18350000
sp|P16045|LEG1_MOUSE	108	Lgals1	Lgals1_108		positive regulation of viral entry into host cell		Galectin-1	0.00193572	0.826128	1	9999900	11109000	11252000	19323000	15168000	18848000
sp|P16110|LEG3_MOUSE	190	Lgals3	Lgals3_190	innate immune response			Galectin-3	0.0278399	-0.351693	1	9218800	11424000	11314000	7975200	7506600	0
sp|P16858|G3P_MOUSE	137	Gapdh	Gapdh_137	cellular response to interferon-gamma			Glyceraldehyde-3-phosphate dehydrogenase	2.23426e-05	0.952328	1	77008000	83727000	91700000	152320000	149260000	149420000
sp|P17182|ENOA_MOUSE	71	Eno1	Eno1_71				Alpha-enolase	0.00840707	0.549041	1	46319000	39052000	48499000	63181000	60156000	57333000
sp|P17182|ENOA_MOUSE	193	Eno1	Eno1_193				Alpha-enolase	0.0190557	0.490786	1	756670000	773700000	802240000	1132600000	851370000	1071800000
sp|P17182|ENOA_MOUSE	406	Eno1	Eno1_406				Alpha-enolase	0.00496328	0.548498	1	218440000	224990000	195610000	309140000	274180000	281410000
sp|P17182|ENOA_MOUSE	256	Eno1	Eno1_256				Alpha-enolase	0.00344024	0.359175	1	163670000	159910000	178350000	191210000	206290000	198060000
sp|P17225|PTBP1_MOUSE;sp|Q8BHD7|PTBP3_MOUSE	265;235	Ptbp1	Ptbp1_265		IRES-dependent viral translational initiation		Polypyrimidine tract-binding protein 1	0.00286554	0.48753	1	17476000	19196000	22290000	26261000	24913000	24981000
sp|P17742|PPIA_MOUSE	125	Ppia	Ppia_125		negative regulation of viral life cycle		Peptidyl-prolyl cis-trans isomerase A	0.0319901	0.470664	1	213340000	166620000	216250000	242230000	265680000	252070000
sp|P17751|TPIS_MOUSE	244	Tpi1	Tpi1_244				Triosephosphate isomerase	0.00102226	0.408041	1	30102000	36101000	34873000	42230000	41497000	40065000
sp|P17918|PCNA_MOUSE	248	Pcna	Pcna_248				Proliferating cell nuclear antigen	0.00340174	0.895433	1	25872000	22086000	25691000	36859000	46939000	43312000
sp|P19096|FAS_MOUSE	2442	Fasn	Fasn_2442				Fatty acid synthase	0.0145891	-0.356485	1	9872700	11543000	11501000	8685800	7179900	7941900
sp|P19096|FAS_MOUSE	2431	Fasn	Fasn_2431				Fatty acid synthase	0.0066872	0.456818	1	27051000	28157000	32708000	37886000	39974000	33730000
sp|P19096|FAS_MOUSE	70	Fasn	Fasn_70				Fatty acid synthase	0.0256767	0.331278	1	101280000	100380000	116630000	113710000	123250000	133620000
sp|P19973|LSP1_MOUSE	318	Lsp1	Lsp1_318				Lymphocyte-specific protein 1	0.0235103	1.04327	1	34550000	26853000	26247000	39941000	67399000	62794000
sp|P20029|BIP_MOUSE	82	Hspa5	Hspa5_82				Endoplasmic reticulum chaperone BiP	0.00129628	1.86034	1	40295000	37201000	47457000	105640000	153650000	166380000
sp|P20152|VIME_MOUSE	292	Vim	Vim_292	cellular response to interferon-gamma			Vimentin	0.00207876	0.691346	1	24505000	25769000	29004000	44655000	36662000	37357000
sp|P20152|VIME_MOUSE	294	Vim	Vim_294	cellular response to interferon-gamma			Vimentin	0.0011556	0.895172	1	75169000	70851000	78301000	122250000	146700000	118630000
sp|P23198|CBX3_MOUSE	5	Cbx3	Cbx3_5				Chromobox protein homolog 3	0.00409143	0.355783	1	156070000	163330000	178810000	194020000	210880000	185140000
sp|P23506|PIMT_MOUSE	4	Pcmt1	Pcmt1_4				Protein-L-isoaspartate(D-aspartate) O-methyltransferase	0.000687626	0.697929	1	20659000	21298000	20925000	32777000	33531000	28359000
sp|P25444|RS2_MOUSE	275	Rps2	Rps2_275				40S ribosomal protein S2	0.000474697	0.715419	1	28017000	30209000	29260000	42193000	48624000	42377000
sp|P26443|DHE3_MOUSE	527	Glud1	Glud1_527				Glutamate dehydrogenase 1, mitochondrial	0.0346576	-0.284528	1	83067000	102570000	93865000	71600000	0	69248000
sp|P27659|RL3_MOUSE	373	Rpl3	Rpl3_373				60S ribosomal protein L3	0.017514	1.00446	1	17762000	21270000	25983000	54272000	36648000	31604000
sp|P27659|RL3_MOUSE	300	Rpl3	Rpl3_300				60S ribosomal protein L3	0.0144987	0.697627	1	20883000	20963000	26776000	39973000	35057000	28299000
sp|P27659|RL3_MOUSE	103	Rpl3	Rpl3_103				60S ribosomal protein L3	0.00170598	1.3796	1	4152500	5297700	6882600	12183000	12817000	13546000
sp|P27661|H2AX_MOUSE	6	H2afx	H2afx_6				Histone H2AX	0.0133587	0.714533	1	6465500000	7741500000	6612800000	9018100000	12879000000	9986300000
sp|P27661|H2AX_MOUSE	10	H2afx	H2afx_10				Histone H2AX	0.0133587	0.714533	1	6465500000	7741500000	6612800000	9018100000	12879000000	9986300000
sp|P27773|PDIA3_MOUSE	94	Pdia3	Pdia3_94				Protein disulfide-isomerase A3	0.000650623	0.754002	1	11809000	12016000	12630000	18558000	17730000	20719000
sp|P28650|PURA1_MOUSE	448	Adssl1	Adssl1_448				Adenylosuccinate synthetase isozyme 1	0.0411439	-0.502892	1	39918000	0	39621000	25005000	27880000	0
sp|P28667|MRP_MOUSE	106	Marcksl1	Marcksl1_106				MARCKS-related protein	0.002005	0.277672	1	0	8473600	8616000	9500800	9298000	0
sp|P28740|KIF2A_MOUSE	101	Kif2a	Kif2a_101				Kinesin-like protein KIF2A	0.00178129	0.697957	1	44201000	44991000	54465000	77046000	71968000	66131000
sp|P30681|HMGB2_MOUSE	30	Hmgb2	Hmgb2_30	innate immune response			High mobility group protein B2	0.00375141	1.17126	1	18826000	16859000	15837000	36136000	29560000	42626000
sp|P31230|AIMP1_MOUSE	165	Aimp1	Aimp1_165				Aminoacyl tRNA synthase complex-interacting multifunctional protein 1	0.00493721	0.723745	1	5578000	0	5684600	8897100	8603300	0
sp|P32067|LA_MOUSE	327	Ssb	Ssb_327		IRES-dependent viral translational initiation		Lupus La protein homolog	0.011072	0.31333	1	34792000	36697000	36358000	39185000	45510000	39605000
sp|P34022|RANG_MOUSE	150	Ranbp1	Ranbp1_150				Ran-specific GTPase-activating protein	0.0133503	0.471773	1	21431000	22202000	19180000	29674000	24973000	26049000
sp|P35486|ODPA_MOUSE	385	Pdha1	Pdha1_385				Pyruvate dehydrogenase E1 component subunit alpha, somatic form, mitochondrial	0.00741555	0.523784	1	22678000	23057000	22352000	34617000	27524000	28910000
sp|P35486|ODPA_MOUSE	321	Pdha1	Pdha1_321				Pyruvate dehydrogenase E1 component subunit alpha, somatic form, mitochondrial	0.00644483	-0.687524	1	39597000	36009000	32845000	21044000	22436000	18831000
sp|P35564|CALX_MOUSE	48	Canx	Canx_48				Calnexin	0.0451589	0.704515	1	3701500	0	2928200	5790800	4750700	4589100
sp|P35700|PRDX1_MOUSE	168	Prdx1	Prdx1_168	natural killer cell mediated cytotoxicity			Peroxiredoxin-1	0.0363352	0.455335	1	319950000	406200000	435240000	531990000	419430000	518200000
sp|P39749|FEN1_MOUSE	373	Fen1	Fen1_373				Flap endonuclease 1	0.00184095	0.630377	1	73976000	67706000	72854000	109720000	96129000	101770000
sp|P40124|CAP1_MOUSE	70	Cap1	Cap1_70				Adenylyl cyclase-associated protein 1	0.0361484	0.432526	1	23856000	27076000	27190000	30118000	29312000	38782000
sp|P40124|CAP1_MOUSE	411	Cap1	Cap1_411				Adenylyl cyclase-associated protein 1	0.0238536	0.481955	1	0	26313000	24031000	32346000	31397000	0
sp|P40142|TKT_MOUSE	241	Tkt	Tkt_241				Transketolase	0.0136488	0.581322	1	19430000	18882000	20983000	31165000	28963000	22655000
sp|P40142|TKT_MOUSE;sp|Q9D4D4|TKTL2_MOUSE	144;146	Tkt	Tkt_144				Transketolase	0.000426469	0.599101	1	14397000	14601000	16032000	21878000	19867000	21372000
sp|P42932|TCPQ_MOUSE	20	Cct8	Cct8_20				T-complex protein 1 subunit theta	0.0491827	0.728453	1	12551000	8381100	7689600	14107000	13661000	15140000
sp|P42932|TCPQ_MOUSE	62	Cct8	Cct8_62				T-complex protein 1 subunit theta	0.0496524	0.476535	1	34605000	36869000	34908000	43345000	57361000	38267000
sp|P43275|H11_MOUSE	121	Hist1h1a	Hist1h1a_121				Histone H1.1	0.000851927	0.674988	1	71186000	74335000	67104000	110770000	99821000	103650000
sp|P45376|ALDR_MOUSE	243	Akr1b1	Akr1b1_243				Aldose reductase	0.00228436	0.695678	1	5567600	6298200	5524700	7829200	9277000	8987300
sp|P45481|CBP_MOUSE	1596	Crebbp	Crebbp_1596		negative regulation of viral process		CREB-binding protein	0.0116923	0.333412	1	511390000	479560000	573320000	599680000	610010000	609730000
sp|P45481|CBP_MOUSE	1628	Crebbp	Crebbp_1628		negative regulation of viral process		CREB-binding protein	0.0145104	-0.722558	1	52082000	61879000	58824000	25688000	36144000	36040000
sp|P47911|RL6_MOUSE	226	Rpl6	Rpl6_226				60S ribosomal protein L6	0.014838	0.65431	1	9258400	10192000	7962500	12959000	15291000	11723000
sp|P47911|RL6_MOUSE	218	Rpl6	Rpl6_218				60S ribosomal protein L6	0.00667455	0.701187	1	6638600	7155100	0	10214000	0	10833000
sp|P47911|RL6_MOUSE	200	Rpl6	Rpl6_200				60S ribosomal protein L6	0.00133204	1.17846	1	16533000	19623000	23738000	42308000	37063000	45160000
sp|P47962|RL5_MOUSE	197	Rpl5	Rpl5_197				60S ribosomal protein L5	0.00286464	1.52134	1	6407300	5276800	0	14932000	15203000	17037000
sp|P47962|RL5_MOUSE	220	Rpl5	Rpl5_220				60S ribosomal protein L5	0.0141413	0.314469	1	8046200	9606300	9397600	10246000	10578000	0
sp|P48725|PCNT_MOUSE	1931	Pcnt	Pcnt_1931				Pericentrin	0.000576991	1.32257	1	19198000	22376000	17253000	47694000	41381000	46595000
sp|P48962|ADT1_MOUSE	96	Slc25a4	Slc25a4_96				ADP/ATP translocase 1	0.0186519	0.736935	1	17936000	18817000	28503000	34835000	32521000	31175000
sp|P48962|ADT1_MOUSE	107	Slc25a4	Slc25a4_107				ADP/ATP translocase 1	0.00490751	0.904915	1	20320000	17676000	0	33502000	34834000	31847000
sp|P48962|ADT1_MOUSE	166	Slc25a4	Slc25a4_166				ADP/ATP translocase 1	0.000792191	0.358001	1	41809000	46820000	49638000	56043000	54433000	53179000
sp|P49312|ROA1_MOUSE	166	Hnrnpa1	Hnrnpa1_166				Heterogeneous nuclear ribonucleoprotein A1	0.00029903	1.42372	1	19955000	17249000	18981000	42975000	51598000	45116000
sp|P49312|ROA1_MOUSE	3	Hnrnpa1	Hnrnpa1_3				Heterogeneous nuclear ribonucleoprotein A1	0.00319428	0.459224	1	790720000	937760000	999740000	1154600000	1112500000	1189300000
sp|P51410|RL9_MOUSE	121	Rpl9	Rpl9_121				60S ribosomal protein L9	0.0169707	0.711592	1	39942000	33290000	45837000	57979000	53160000	68871000
sp|P51881|ADT2_MOUSE	272	Slc25a5	Slc25a5_272				ADP/ATP translocase 2	0.00693587	0.320092	1	352110000	0	376660000	451170000	415140000	410200000
sp|P52480|KPYM_MOUSE	66	Pkm	Pkm_66				Pyruvate kinase PKM	0.0078566	-0.545115	1	14740000	16673000	20588000	11046000	10814000	10813000
sp|P52480|KPYM_MOUSE	89	Pkm	Pkm_89				Pyruvate kinase PKM	0.0291392	0.492086	1	61823000	54478000	61245000	82200000	65317000	84770000
sp|P53026|RL10A_MOUSE	106	Rpl10a	Rpl10a_106				60S ribosomal protein L10a	0.000767713	0.650936	1	83610000	105610000	95752000	139510000	140150000	132760000
sp|P53026|RL10A_MOUSE	156	Rpl10a	Rpl10a_156				60S ribosomal protein L10a	0.00363543	0.656975	1	9764400	8493100	9206000	13488000	14351000	12262000
sp|P54071|IDHP_MOUSE	282	Idh2	Idh2_282				Isocitrate dehydrogenase [NADP], mitochondrial	0.000227769	-0.392475	1	24365000	24734000	25569000	18168000	17507000	16987000
sp|P54227|STMN1_MOUSE	128	Stmn1	Stmn1_128				Stathmin	0.000125595	0.992312	1	9991200	10893000	11320000	18664000	21617000	19066000
sp|P55200|KMT2A_MOUSE	2771	Kmt2a	Kmt2a_2771				Histone-lysine N-methyltransferase 2A	0.0203718	0.440882	1	17269000	22077000	21944000	22864000	27839000	26072000
sp|P57780|ACTN4_MOUSE;sp|Q7TPR4|ACTN1_MOUSE;sp|Q9JI91|ACTN2_MOUSE	456;436;443	Actn4	Actn4_456				Alpha-actinin-4	0.0061207	1.58571	1	0	15200000	16770000	0	46736000	39621000
sp|P57780|ACTN4_MOUSE;sp|Q7TPR4|ACTN1_MOUSE	418;398	Actn4	Actn4_418				Alpha-actinin-4	0.0017118	0.918321	1	11411000	14798000	16158000	26295000	23437000	23701000
sp|P58252|EF2_MOUSE	498	Eef2	Eef2_498				Elongation factor 2	0.000403695	1.24654	1	24042000	27888000	27914000	67800000	52096000	56133000
sp|P59328|WDHD1_MOUSE	664	Wdhd1	Wdhd1_664				WD repeat and HMG-box DNA-binding protein 1	0.0059001	0.507776	1	48009000	45089000	57117000	65142000	66309000	65252000
sp|P60766|CDC42_MOUSE	153	Cdc42	Cdc42_153	cellular response to interferon-gamma			Cell division control protein 42 homolog	0.0016396	0.732011	1	15480000	19024000	20744000	29305000	26695000	28377000
sp|P61255|RL26_MOUSE	63	Rpl26	Rpl26_63				60S ribosomal protein L26	0.0150149	0.9625	1	16545000	17476000	23181000	45090000	28893000	30192000
sp|P61255|RL26_MOUSE	134	Rpl26	Rpl26_134				60S ribosomal protein L26	0.002427	0.599953	1	22517000	28798000	24711000	34192000	36857000	35110000
sp|P61358|RL27_MOUSE	27	Rpl27	Rpl27_27				60S ribosomal protein L27	0.0106435	0.720463	1	76972000	73846000	66386000	130650000	96066000	106660000
sp|P61957|SUMO2_MOUSE;sp|Q9Z172|SUMO3_MOUSE	33;32	Sumo2	Sumo2_33				Small ubiquitin-related modifier 2	0.0129271	0.60365	1	14221000	17303000	13236000	19852000	19845000	23004000
sp|P61982|1433G_MOUSE;sp|P63101|1433Z_MOUSE;sp|P68510|1433F_MOUSE;sp|Q9CQV8|1433B_MOUSE	50;49;50;51	Ywhag	Ywhag_50				14-3-3 protein gamma	0.0424881	0.700181	1	112420000	107980000	102510000	223310000	140090000	135290000
sp|P62082|RS7_MOUSE	178	Rps7	Rps7_178				40S ribosomal protein S7	0.000608883	0.93553	1	16169000	18939000	15776000	28206000	31537000	30133000
sp|P62082|RS7_MOUSE	90	Rps7	Rps7_90				40S ribosomal protein S7	0.00163874	0.628116	1	36804000	39407000	46525000	57827000	61598000	55463000
sp|P62334|PRS10_MOUSE	206	Psmc6	Psmc6_206				26S proteasome regulatory subunit 10B	0.00438117	0.617194	1	122920000	120480000	124720000	174020000	197670000	153680000
sp|P62702|RS4X_MOUSE	120	Rps4x	Rps4x_120				40S ribosomal protein S4, X isoform	0.0407365	0.29974	1	43761000	42472000	41945000	47002000	54795000	44772000
sp|P62702|RS4X_MOUSE	53	Rps4x	Rps4x_53				40S ribosomal protein S4, X isoform	0.00884767	0.659224	1	13867000	15933000	13239000	18368000	23796000	20903000
sp|P62717|RL18A_MOUSE	41	Rpl18a	Rpl18a_41				60S ribosomal protein L18a	0.00039722	1.04225	1	8364100	8555400	10749000	17374000	17770000	17258000
sp|P62806|H4_MOUSE	78	Hist1h4a	Hist1h4a_78				Histone H4	0.0176397	0.545408	1	12800000	13516000	17408000	21962000	19162000	17642000
sp|P62806|H4_MOUSE	32	Hist1h4a	Hist1h4a_32				Histone H4	0.00201932	0.327747	1	242130000	254400000	244820000	276590000	297320000	287500000
sp|P62827|RAN_MOUSE	134	Ran	Ran_134				GTP-binding nuclear protein Ran	0.0402418	0.529316	1	13711000	14982000	12676000	19803000	21347000	14685000
sp|P62827|RAN_MOUSE	38	Ran	Ran_38				GTP-binding nuclear protein Ran	0.0119105	0.718859	1	31137000	44447000	44779000	56605000	57159000	67725000
sp|P62849|RS24_MOUSE	37	Rps24	Rps24_37				40S ribosomal protein S24	0.0352623	0.461076	1	68707000	100390000	81877000	103680000	115650000	97433000
sp|P62849|RS24_MOUSE	68	Rps24	Rps24_68				40S ribosomal protein S24	0.0118611	0.830723	1	127730000	141660000	148660000	180410000	278830000	238590000
sp|P62889|RL30_MOUSE	87	Rpl30	Rpl30_87				60S ribosomal protein L30	0.0391118	0.683963	1	14821000	23684000	17267000	27570000	22860000	31624000
sp|P62918|RL8_MOUSE	46	Rpl8	Rpl8_46				60S ribosomal protein L8	0.000752367	0.920244	1	17716000	22633000	22374000	39956000	34797000	34681000
sp|P62983|RS27A_MOUSE;sp|P0CG49|UBB_MOUSE;sp|P0CG50|UBC_MOUSE;sp|P62984|RL40_MOUSE	6;6;6;6	Rps27a	Rps27a_6				Ubiquitin-40S ribosomal protein S27a	0.00330239	0.646388	1	209960000	190690000	188420000	281110000	306910000	265920000
sp|P63017|HSP7C_MOUSE	88	Hspa8	Hspa8_88		positive regulation by host of viral genome replication		Heat shock cognate 71 kDa protein	0.0190246	0.506915	1	168860000	172160000	141470000	211900000	195310000	226130000
sp|P63017|HSP7C_MOUSE	328	Hspa8	Hspa8_328		positive regulation by host of viral genome replication		Heat shock cognate 71 kDa protein	0.00168829	0.869741	1	15072000	19933000	17908000	28859000	33035000	27308000
sp|P63158|HMGB1_MOUSE	30	Hmgb1	Hmgb1_30	innate immune response			High mobility group protein B1	0.00608164	0.724147	1	12235000	14776000	16325000	19089000	23580000	23440000
sp|P63242|IF5A1_MOUSE;sp|Q8BGY2|IF5A2_MOUSE	50;50	Eif5a	Eif5a_50				Eukaryotic translation initiation factor 5A-1	0.000397338	1.80061	1	15830000	20635000	14640000	57647000	49312000	56404000
sp|P63325|RS10_MOUSE	31	Rps10	Rps10_31				40S ribosomal protein S10	0.00441053	0.531141	1	12636000	15064000	13551000	19980000	18810000	16425000
sp|P68134|ACTS_MOUSE;sp|P68033|ACTC_MOUSE;sp|P63268|ACTH_MOUSE;sp|P62737|ACTA_MOUSE	86;86;85;86	Acta1	Acta1_86				Actin, alpha skeletal muscle	0.00232471	1.51854	1	159620000	191550000	222330000	392930000	618910000	521320000
sp|P68040|RACK1_MOUSE	185	Rack1	Rack1_185				Receptor of activated protein C kinase 1	0.00410599	0.660815	1	13655000	17240000	15124000	22557000	24809000	19938000
sp|P68254|1433T_MOUSE	49	Ywhaq	Ywhaq_49				14-3-3 protein theta	0.0377075	0.552472	1	68324000	61601000	75470000	90860000	113690000	76926000
sp|P68372|TBB4B_MOUSE	58	Tubb4b	Tubb4b_58				Tubulin beta-4B chain	5.54864e-05	1.08563	1	42004000	51760000	50101000	92733000	95792000	92958000
sp|P84228|H32_MOUSE;sp|P68433|H31_MOUSE;sp|P84244|H33_MOUSE	19;19;19	Hist1h3b	Hist1h3b_19				Histone H3.2	0.0426072	0.471886	1	130520000	128780000	148960000	175120000	146330000	206720000
sp|P70372|ELAV1_MOUSE	55	Elavl1	Elavl1_55				ELAV-like protein 1	0.0378267	0.757643	1	9366400	14325000	17543000	19983000	23748000	19011000
sp|P80314|TCPB_MOUSE	284	Cct2	Cct2_284				T-complex protein 1 subunit beta	0.00619723	0.862127	1	20675000	20624000	17243000	35543000	27913000	35298000
sp|P80317|TCPZ_MOUSE	388	Cct6a	Cct6a_388				T-complex protein 1 subunit zeta	0.0115787	0.551391	1	3579100	4492000	0	5804700	5239900	5548000
sp|P80317|TCPZ_MOUSE	251	Cct6a	Cct6a_251				T-complex protein 1 subunit zeta	0.00176918	1.01176	1	7820900	7683700	8060100	12990000	17530000	13829000
sp|P83870|PHF5A_MOUSE	3	Phf5a	Phf5a_3				PHD finger-like domain-containing protein 5A	0.0038635	0.469717	1	636340000	736540000	637400000	915430000	822490000	835680000
sp|P84099|RL19_MOUSE	126	Rpl19	Rpl19_126				60S ribosomal protein L19	0.00202972	1.32097	1	8624800	11667000	7723300	20128000	22803000	20940000
sp|P97315|CSRP1_MOUSE	137	Csrp1	Csrp1_137				Cysteine and glycine-rich protein 1	0.00402412	0.643948	1	37612000	36240000	35530000	53706000	52392000	0
sp|P97452|BOP1_MOUSE	7	Bop1	Bop1_7				Ribosome biogenesis protein BOP1	0.0100822	-0.475786	1	14249000	15772000	18753000	10069000	10894000	11329000
sp|P97825|JUPI1_MOUSE	148	Jpt1	Jpt1_148				Jupiter microtubule associated homolog 1	1.2133e-06	1.35338	1	414370000	450670000	429440000	1029600000	1009200000	1021000000
sp|P97825|JUPI1_MOUSE	69	Jpt1	Jpt1_69				Jupiter microtubule associated homolog 1	0.000350045	0.97548	1	27562000	28719000	25458000	49207000	52940000	46638000
sp|P97825|JUPI1_MOUSE	8	Jpt1	Jpt1_8				Jupiter microtubule associated homolog 1	0.000656637	0.753443	1	13728000	15444000	14843000	24651000	23786000	20392000
sp|P99024|TBB5_MOUSE	58	Tubb5	Tubb5_58				Tubulin beta-5 chain	2.19015e-05	1.23452	1	114530000	122000000	120290000	245940000	277180000	254740000
sp|Q01320|TOP2A_MOUSE	1438	Top2a	Top2a_1438		positive regulation of single stranded viral RNA replication via double stranded DNA intermediate		DNA topoisomerase 2-alpha	9.37137e-05	0.845913	1	36269000	41452000	44011000	67006000	65875000	69031000
sp|Q01320|TOP2A_MOUSE	1418	Top2a	Top2a_1418		positive regulation of single stranded viral RNA replication via double stranded DNA intermediate		DNA topoisomerase 2-alpha	0.00262837	0.837332	1	13592000	19460000	17567000	29267000	26874000	26724000
sp|Q06138|CAB39_MOUSE	7	Cab39	Cab39_7				Calcium-binding protein 39	0.0037712	0.870365	1	5294400	4371500	4265100	8006900	8219500	7267500
sp|Q08874|MITF_MOUSE	128	Mitf	Mitf_128				Microphthalmia-associated transcription factor	0.03333	0.453091	1	15453000	19950000	16829000	21259000	0	22555000
sp|Q0VG62|CH059_MOUSE	63	sp|Q0VG62|CH059_MOUSE Uncharacterized protein C8orf59 homolog OS=Mus musculus OX=10090	sp|Q0VG62|CH059_MOUSE Uncharacterized protein C8orf59 homolog OS=Mus musculus OX=10090_63				Uncharacterized protein C8orf59 homolog	0.0345553	0.433171	1	42753000	44240000	37923000	45567000	54133000	56763000
sp|Q14AX6|CDK12_MOUSE	490	Cdk12	Cdk12_490				Cyclin-dependent kinase 12	0.00119386	-0.65195	1	45375000	48246000	53320000	29026000	31371000	26205000
sp|Q2VPQ9|EAF6_MOUSE	91	Meaf6	Meaf6_91				Chromatin modification-related protein MEAF6	0.0185529	0.700061	1	43261000	58733000	38861000	70496000	65948000	72218000
sp|Q2VPQ9|EAF6_MOUSE	69	Meaf6	Meaf6_69				Chromatin modification-related protein MEAF6	0.00858975	0.546052	1	363690000	449110000	461830000	585400000	511570000	621790000
sp|Q2VPQ9|EAF6_MOUSE	74	Meaf6	Meaf6_74				Chromatin modification-related protein MEAF6	0.00206858	0.749743	1	289870000	365640000	387010000	529050000	511570000	571430000
sp|Q3THW5|H2AV_MOUSE	5	H2afv	H2afv_5				Histone H2A.V	0.0225137	0.704067	1	16112000000	13869000000	12023000000	19913000000	19085000000	24239000000
sp|Q3THW5|H2AV_MOUSE	8	H2afv	H2afv_8				Histone H2A.V	0.0399582	0.668163	1	17361000000	13869000000	12023000000	19913000000	19085000000	24239000000
sp|Q3THW5|H2AV_MOUSE	12	H2afv	H2afv_12				Histone H2A.V	0.0357007	0.566792	1	14863000000	15743000000	13073000000	17664000000	18395000000	24263000000
sp|Q3THW5|H2AV_MOUSE	14	H2afv	H2afv_14				Histone H2A.V	8.26942e-05	1.97269	1	14795000	17213000	19565000	55694000	63809000	67233000
sp|Q3TSG4|ALKB5_MOUSE	133	Alkbh5	Alkbh5_133				RNA demethylase ALKBH5	0.0204235	0.775973	1	20340000	22046000	29071000	36217000	38894000	0
sp|Q3U319|BRE1B_MOUSE	20	Rnf40	Rnf40_20				E3 ubiquitin-protein ligase BRE1B	0.00123289	-0.770192	1	12043000	12852000	14630000	7892500	7134200	6428900
sp|Q3UB74|TBRG1_MOUSE	18	Tbrg1	Tbrg1_18				Transforming growth factor beta regulator 1	9.86761e-05	-1.01842	1	15548000	17614000	15859000	7088100	7791800	7502600
sp|Q3UHH1|ZSWM8_MOUSE	593	Zswim8	Zswim8_593				Zinc finger SWIM domain-containing protein 8	4.79101e-06	2.29601	1	5038800	6342200	5853700	26765000	26213000	25045000
sp|Q3UPF5|ZCCHV_MOUSE	556	Zc3hav1	Zc3hav1_556	innate immune response	negative regulation of viral genome replication	defense response to virus	Zinc finger CCCH-type antiviral protein 1	0.000233584	2.06498	1	7059800	7890100	7489400	25289000	26841000	35707000
sp|Q569Z6|TR150_MOUSE	524	Thrap3	Thrap3_524				Thyroid hormone receptor-associated protein 3	0.0113382	-0.33628	1	91193000	88627000	91245000	0	65460000	66448000
sp|Q5DTI6|KAL1L_MOUSE	863	Kansl1l	Kansl1l_863				KAT8 regulatory NSL complex subunit 1-like protein	0.0032764	-0.667407	1	58225000	57422000	51784000	35467000	30185000	32014000
sp|Q5SQX6|CYFP2_MOUSE;sp|Q7TMB8|CYFP1_MOUSE	182;182	Cyfip2	Cyfip2_182				Cytoplasmic FMR1-interacting protein 2	0.0207241	-0.510633	1	36964000	33357000	39220000	27578000	20962000	22942000
sp|Q5SV85|SYNRG_MOUSE	736	Synrg	Synrg_736				Synergin gamma	0.0152038	0.697401	1	64802000	79161000	69163000	89990000	103840000	128390000
sp|Q60864|STIP1_MOUSE	325	Stip1	Stip1_325				Stress-induced-phosphoprotein 1	0.0174334	0.502932	1	24922000	21321000	20347000	28242000	29556000	29231000
sp|Q60931|VDAC3_MOUSE	61	Vdac3	Vdac3_61				Voltage-dependent anion-selective channel protein 3	0.0163308	0.464806	1	16554000	14013000	16666000	19065000	19792000	21360000
sp|Q60931|VDAC3_MOUSE	63	Vdac3	Vdac3_63				Voltage-dependent anion-selective channel protein 3	0.00211062	0.772881	1	372690000	415330000	364190000	665700000	538750000	621850000
sp|Q61024|ASNS_MOUSE	556	Asns	Asns_556				Asparagine synthetase [glutamine-hydrolyzing]	0.000803181	0.861987	1	10423000	10487000	0	17071000	18413000	18155000
sp|Q61074|PPM1G_MOUSE	172	Ppm1g	Ppm1g_172				Protein phosphatase 1G	0.00466678	-0.473324	1	13031000	16614000	16604000	9997000	10269000	10378000
sp|Q61171|PRDX2_MOUSE	119	Prdx2	Prdx2_119				Peroxiredoxin-2	0.0199714	0.680061	1	23315000	0	19476000	30586000	32763000	32469000
sp|Q61233|PLSL_MOUSE	584	Lcp1	Lcp1_584				Plastin-2	0.0160436	0.560576	1	11219000	10515000	13240000	14650000	14996000	18088000
sp|Q61335|BAP31_MOUSE	95	Bcap31	Bcap31_95				B-cell receptor-associated protein 31	0.00795393	1.14274	1	20808000	0	18878000	37248000	38738000	47485000
sp|Q61599|GDIR2_MOUSE	123	Arhgdib	Arhgdib_123				Rho GDP-dissociation inhibitor 2	0.0283235	0.973348	1	19966000	26003000	14589000	42842000	30033000	35334000
sp|Q61656|DDX5_MOUSE	56	Ddx5	Ddx5_56		regulation of viral genome replication		Probable ATP-dependent RNA helicase DDX5	0.000273288	0.70439	1	9021300	10232000	11029000	15060000	14807000	15664000
sp|Q61699|HS105_MOUSE	53	Hsph1	Hsph1_53				Heat shock protein 105 kDa	0.0020405	0.585064	1	34443000	39142000	42362000	56955000	55481000	48385000
sp|Q61818|RAI1_MOUSE	77	Rai1	Rai1_77				Retinoic acid-induced protein 1	0.0264715	0.80697	1	16771000	20109000	17923000	35282000	24968000	0
sp|Q61937|NPM_MOUSE	32	Npm1	Npm1_32				Nucleophosmin	0.00538759	0.458759	1	142750000	151500000	131390000	178320000	189040000	173540000
sp|Q61937|NPM_MOUSE	201	Npm1	Npm1_201				Nucleophosmin	0.00482058	0.486374	1	101080000	92159000	99944000	131040000	118410000	130830000
sp|Q61937|NPM_MOUSE	154	Npm1	Npm1_154				Nucleophosmin	0.0435453	-0.979172	1	115630000	215170000	239520000	91816000	67892000	98964000
sp|Q61937|NPM_MOUSE	221	Npm1	Npm1_221				Nucleophosmin	0.0412356	-0.481117	1	19476000	18380000	20614000	10694000	15236000	13207000
sp|Q62348|TSN_MOUSE	187	Tsn	Tsn_187				Translin	0.0364693	0.345615	1	13816000	15881000	13297000	17944000	17759000	14897000
sp|Q62446|FKBP3_MOUSE	110	Fkbp3	Fkbp3_110				Peptidyl-prolyl cis-trans isomerase FKBP3	0.000430072	0.350975	1	7697300	8815000	8408100	9862700	10005000	9512800
sp|Q64475|H2B1B_MOUSE	21	Hist1h2bb	Hist1h2bb_21				Histone H2B type 1-B	0.0109112	-0.547048	1	622020000	599890000	780800000	450620000	429820000	382460000
sp|Q64475|H2B1B_MOUSE	17	Hist1h2bb	Hist1h2bb_17				Histone H2B type 1-B	0.0109112	-0.547048	1	622020000	599890000	780800000	450620000	429820000	382460000
sp|Q64478|H2B1H_MOUSE;sp|Q6ZWY9|H2B1C_MOUSE;sp|P10853|H2B1F_MOUSE;sp|Q8CGP1|H2B1K_MOUSE	6;6;6;6	Hist1h2bh	Hist1h2bh_6				Histone H2B type 1-H	0.0157341	0.275932	1	1189300000	1467100000	1331300000	1513400000	1538200000	1404600000
sp|Q64478|H2B1H_MOUSE	12	Hist1h2bh	Hist1h2bh_12				Histone H2B type 1-H	0.00171913	0.475601	1	370600000	426310000	424170000	559860000	531970000	479750000
sp|Q64478|H2B1H_MOUSE	13	Hist1h2bh	Hist1h2bh_13				Histone H2B type 1-H	0.000987621	0.542681	1	217530000	258240000	249210000	347860000	324270000	304220000
sp|Q64478|H2B1H_MOUSE	16	Hist1h2bh	Hist1h2bh_16				Histone H2B type 1-H	0.000292706	1.06728	1	231360000	231940000	247460000	459480000	418080000	504420000
sp|Q64478|H2B1H_MOUSE	17	Hist1h2bh	Hist1h2bh_17				Histone H2B type 1-H	0.00230516	0.626124	1	257280000	268130000	232250000	345910000	374190000	360910000
sp|Q64525|H2B2B_MOUSE	16	Hist2h2bb	Hist2h2bb_16				Histone H2B type 2-B	0.000388632	0.625831	1	371310000	369890000	414550000	528530000	571340000	549420000
sp|Q64525|H2B2B_MOUSE	13	Hist2h2bb	Hist2h2bb_13				Histone H2B type 2-B	0.000839477	0.800574	1	2820100000	3324300000	3526700000	5717200000	5012500000	4834900000
sp|Q64525|H2B2B_MOUSE	6	Hist2h2bb	Hist2h2bb_6				Histone H2B type 2-B	0.00507389	0.726697	1	855280000	965070000	1105300000	1577300000	1639800000	1267700000
sp|Q64525|H2B2B_MOUSE	12	Hist2h2bb	Hist2h2bb_12				Histone H2B type 2-B	0.000760765	1.16329	1	22934000	27918000	27084000	46243000	59139000	56495000
sp|Q65Z40|WAPL_MOUSE	52	Wapl	Wapl_52				Wings apart-like protein homolog	0.00463811	-0.268033	1	11546000	13824000	13602000	10020000	9941000	9899500
sp|Q67FY2|BCL9L_MOUSE	49	Bcl9l	Bcl9l_49				B-cell CLL/lymphoma 9-like protein	0.000847502	0.967274	1	27451000	26261000	32182000	48277000	50898000	55960000
sp|Q67FY2|BCL9L_MOUSE	73	Bcl9l	Bcl9l_73				B-cell CLL/lymphoma 9-like protein	0.00114361	0.843365	1	27451000	26261000	32182000	48277000	50898000	43249000
sp|Q68FD5|CLH1_MOUSE	367	Cltc	Cltc_367				Clathrin heavy chain 1	0.0406295	1.03907	1	0	13384000	8405600	17780000	18647000	22908000
sp|Q69ZK6|JHD2C_MOUSE	1150	Jmjd1c	Jmjd1c_1150				Probable JmjC domain-containing histone demethylation protein 2C	0.00134829	0.723263	0.999894	8210800	9079900	10911000	14534000	14326000	13941000
sp|Q6IE82|JADE3_MOUSE	32	Jade3	Jade3_32				Protein Jade-3	0.0191238	-0.724864	1	80039000	0	68570000	39420000	46191000	40437000
sp|Q6IE82|JADE3_MOUSE	35	Jade3	Jade3_35				Protein Jade-3	0.0191238	-0.724864	1	80039000	0	68570000	39420000	46191000	40437000
sp|Q6P5D8|SMHD1_MOUSE	771	Smchd1	Smchd1_771				Structural maintenance of chromosomes flexible hinge domain-containing protein 1	0.0290914	0.556739	1	85979000	70736000	83132000	125900000	93041000	108940000
sp|Q6P5F9|XPO1_MOUSE	568	Xpo1	Xpo1_568				Exportin-1	0.0359758	0.494554	1	205540000	178110000	247480000	307250000	263880000	247830000
sp|Q6P8I4|PCNP_MOUSE	152	Pcnp	Pcnp_152				PEST proteolytic signal-containing nuclear protein	0.00439289	0.66468	1	60776000	67274000	60917000	0	87713000	96328000
sp|Q6PDM2|SRSF1_MOUSE	179	Srsf1	Srsf1_179				Serine/arginine-rich splicing factor 1	0.00456145	0.294008	1	34723000	38452000	40653000	41089000	45003000	42902000
sp|Q6PGH2|JUPI2_MOUSE	90	Jpt2	Jpt2_90				Jupiter microtubule associated homolog 2	0.00197415	0.815781	1	63390000	69502000	64593000	125410000	99453000	98691000
sp|Q6PGH2|JUPI2_MOUSE	11	Jpt2	Jpt2_11				Jupiter microtubule associated homolog 2	0.000101548	0.803872	1	33362000	40119000	37344000	58947000	59359000	60276000
sp|Q6PGH2|JUPI2_MOUSE	67	Jpt2	Jpt2_67				Jupiter microtubule associated homolog 2	0.000565033	0.673082	1	135760000	156890000	169670000	222540000	238350000	219030000
sp|Q6PR54|RIF1_MOUSE	789	Rif1	Rif1_789				Telomere-associated protein RIF1	0.0267086	0.659749	0.988508	0	27138000	27651000	0	42269000	35726000
sp|Q6PR54|RIF1_MOUSE	796	Rif1	Rif1_796				Telomere-associated protein RIF1	0.0267086	0.659749	0.999996	0	27138000	27651000	0	42269000	35726000
sp|Q6ZQF7|JADE2_MOUSE	38	Jade2	Jade2_38				E3 ubiquitin-protein ligase Jade-2	0.014272	-0.284362	1	2058700000	2233100000	2579000000	1731100000	1783700000	1685800000
sp|Q6ZWN5|RS9_MOUSE	155	Rps9	Rps9_155				40S ribosomal protein S9	0.000111251	0.638425	1	36526000	40734000	41198000	57263000	54470000	58784000
sp|Q6ZWN5|RS9_MOUSE	47	Rps9	Rps9_47				40S ribosomal protein S9	0.0110469	0.541109	1	9764200	12314000	10628000	16530000	14609000	12929000
sp|Q6ZWY9|H2B1C_MOUSE;sp|P10853|H2B1F_MOUSE;sp|Q8CGP1|H2B1K_MOUSE	16;16;16	Hist1h2bc	Hist1h2bc_16				Histone H2B type 1-C/E/G	0.00563892	0.466768	1	1001700000	1305300000	1143300000	1475200000	1429800000	1483600000
sp|Q6ZWY9|H2B1C_MOUSE;sp|P10853|H2B1F_MOUSE;sp|Q8CGP1|H2B1K_MOUSE	13;13;13	Hist1h2bc	Hist1h2bc_13				Histone H2B type 1-C/E/G	0.000839477	0.800574	1	2820100000	3324300000	3526700000	5717200000	5012500000	4834900000
sp|Q6ZWY9|H2B1C_MOUSE;sp|P10853|H2B1F_MOUSE;sp|Q8CGP1|H2B1K_MOUSE	12;12;12	Hist1h2bc	Hist1h2bc_12				Histone H2B type 1-C/E/G	0.00171913	0.475601	1	370600000	426310000	424170000	559860000	531970000	479750000
sp|Q76MZ3|2AAA_MOUSE	280	Ppp2r1a	Ppp2r1a_280				Serine/threonine-protein phosphatase 2A 65 kDa regulatory subunit A alpha isoform	0.0497747	0.661471	1	112640000	126060000	107690000	205390000	191440000	122040000
sp|Q7TMY8|HUWE1_MOUSE	2267	Huwe1	Huwe1_2267				E3 ubiquitin-protein ligase HUWE1	0.0314768	-0.321557	1	35930000	43008000	34889000	26822000	28919000	28244000
sp|Q7TNE3|SPAG7_MOUSE	166	Spag7	Spag7_166				Sperm-associated antigen 7	0.0106407	0.323416	1	14086000	15894000	15122000	16719000	16707000	18832000
sp|Q7TPV4|MBB1A_MOUSE	1288	Mybbp1a	Mybbp1a_1288				Myb-binding protein 1A	0.00594352	0.535835	1	15757000	17926000	0	23228000	0	22524000
sp|Q80Y81|RNZ2_MOUSE	642	Elac2	Elac2_642				Zinc phosphodiesterase ELAC protein 2	0.0231114	0.399317	1	12366000	14346000	12070000	17746000	14948000	14686000
sp|Q8BG05|ROA3_MOUSE	187	Hnrnpa3	Hnrnpa3_187				Heterogeneous nuclear ribonucleoprotein A3	0.000169102	1.00423	1	17434000	18495000	19170000	31134000	35250000	36049000
sp|Q8BIW9|CTF18_MOUSE	338	Chtf18	Chtf18_338				Chromosome transmission fidelity protein 18 homolog	0.000187842	-0.268138	1	118630000	125230000	126780000	96201000	93000000	95596000
sp|Q8BK64|AHSA1_MOUSE	3	Ahsa1	Ahsa1_3				Activator of 90 kDa heat shock protein ATPase homolog 1	0.000988943	0.894161	1	29949000	34020000	28465000	51396000	57951000	49573000
sp|Q8BK67|RCC2_MOUSE	291	Rcc2	Rcc2_291				Protein RCC2	0.0439835	0.752017	1	161390000	158060000	179850000	183810000	312720000	302360000
sp|Q8BMA5|NPAT_MOUSE	559	Npat	Npat_559				Protein NPAT	0.0174534	-0.772838	1	6996900	8622300	8617700	0	3838200	4901000
sp|Q8BP67|RL24_MOUSE	12	Rpl24	Rpl24_12				60S ribosomal protein L24	0.0320754	0.660053	1	17316000	15976000	17136000	32346000	20852000	21991000
sp|Q8BRB7|KAT6B_MOUSE	862	Kat6b	Kat6b_862				Histone acetyltransferase KAT6B	0.00976442	1.01902	1	21464000	36970000	32483000	56670000	61315000	48963000
sp|Q8BRH4|KMT2C_MOUSE	2796	Kmt2c	Kmt2c_2796				Histone-lysine N-methyltransferase 2C	0.0126031	-0.283623	1	23637000	27095000	24539000	20427000	18188000	18600000
sp|Q8BRH4|KMT2C_MOUSE	2862	Kmt2c	Kmt2c_2862				Histone-lysine N-methyltransferase 2C	0.0443434	0.274553	1	36744000	38957000	46810000	49249000	43821000	43579000
sp|Q8BTM8|FLNA_MOUSE	700	Flna	Flna_700				Filamin-A	0.000382349	0.360239	1	43297000	46245000	47678000	54428000	56762000	51831000
sp|Q8BUI3|LRWD1_MOUSE	224	LRWD1	LRWD1_224				Leucine-rich repeat and WD repeat-containing protein 1	0.0148239	0.59886	1	9423500	14016000	10829000	16351000	15557000	15491000
sp|Q8BXJ2|TREF1_MOUSE	639	Trerf1	Trerf1_639				Transcriptional-regulating factor 1	0.0230165	1.64509	1	85884000	37955000	34422000	131840000	143050000	144360000
sp|Q8BXJ2|TREF1_MOUSE	646	Trerf1	Trerf1_646				Transcriptional-regulating factor 1	0.000315254	0.616938	1	81705000	84477000	83147000	111790000	122920000	119470000
sp|Q8BZ21|KAT6A_MOUSE	355	Kat6a	Kat6a_355				Histone acetyltransferase KAT6A	0.0142718	0.416775	1	13145000	16366000	13981000	17302000	19586000	16745000
sp|Q8C0D7|ING4_MOUSE	160	Ing4	Ing4_160				Inhibitor of growth protein 4	0.00110569	1.17274	1	6910500	6785000	7712000	15570000	12566000	16793000
sp|Q8C0D7|ING4_MOUSE;sp|Q9D8Y8|ING5_MOUSE	236;226	Ing4	Ing4_236				Inhibitor of growth protein 4	0.0118765	0.284943	1	501600000	538160000	614960000	634800000	597650000	627570000
sp|Q8CD15|RIOX2_MOUSE	20	Riox2	Riox2_20				Ribosomal oxygenase 2	0.0121424	-0.319573	1	8310400	8440200	8822300	6679100	0	5959900
sp|Q8CGP0|H2B3B_MOUSE	16	Hist3h2bb	Hist3h2bb_16				Histone H2B type 3-B	0.00563892	0.466768	1	1001700000	1305300000	1143300000	1475200000	1429800000	1483600000
sp|Q8CGP0|H2B3B_MOUSE	13	Hist3h2bb	Hist3h2bb_13				Histone H2B type 3-B	0.000839477	0.800574	1	2820100000	3324300000	3526700000	5717200000	5012500000	4834900000
sp|Q8CGP0|H2B3B_MOUSE	12	Hist3h2bb	Hist3h2bb_12				Histone H2B type 3-B	0.0331347	0.289116	1	663350000	849360000	765930000	802040000	886880000	877730000
sp|Q8CGP2|H2B1P_MOUSE	21	Hist1h2bp	Hist1h2bp_21				Histone H2B type 1-P	0.0388374	0.376036	1	2448400000	2297900000	2080100000	3003200000	2531000000	2668800000
sp|Q8CGP2|H2B1P_MOUSE	16	Hist1h2bp	Hist1h2bp_16				Histone H2B type 1-P	0.00563892	0.466768	1	1001700000	1305300000	1143300000	1475200000	1429800000	1483600000
sp|Q8CGP2|H2B1P_MOUSE	13	Hist1h2bp	Hist1h2bp_13				Histone H2B type 1-P	0.000839477	0.800574	1	2820100000	3324300000	3526700000	5717200000	5012500000	4834900000
sp|Q8CGP2|H2B1P_MOUSE	6	Hist1h2bp	Hist1h2bp_6				Histone H2B type 1-P	0.00741647	0.831189	1	5117300	6650100	0	10043000	10400000	8902400
sp|Q8CGP2|H2B1P_MOUSE	12	Hist1h2bp	Hist1h2bp_12				Histone H2B type 1-P	0.00741647	0.831189	1	5117300	6650100	0	10043000	10400000	8902400
sp|Q8CHI8|EP400_MOUSE	3068	Ep400	Ep400_3068				E1A-binding protein p400	0.0119405	-0.496103	1	19189000	22554000	18963000	12246000	12984000	14590000
sp|Q8JZX4|SPF45_MOUSE	256	Rbm17	Rbm17_256				Splicing factor 45	0.0159525	0.826435	1	6493400	7487600	11066000	13044000	13030000	13999000
sp|Q8K310|MATR3_MOUSE	3	Matr3	Matr3_3	activation of innate immune response			Matrin-3	0.0135788	0.315436	1	23444000	26942000	29744000	32290000	29314000	30331000
sp|Q8K411|PREP_MOUSE	770	Pitrm1	Pitrm1_770				Presequence protease, mitochondrial	0.0129857	-0.359895	1	55185000	70481000	69681000	45093000	48327000	46665000
sp|Q8R409|HEXI1_MOUSE	162	Hexim1	Hexim1_162	activation of innate immune response	negative regulation of viral transcription		Protein HEXIM1	0.0194512	-0.540251	1	10200000	10617000	13000000	6331300	7032400	8153700
sp|Q8VDD5|MYH9_MOUSE	8	Myh9	Myh9_8				Myosin-9	0.00895727	0.750033	1	0	22035000	24058000	34134000	0	35603000
sp|Q8VDD5|MYH9_MOUSE	1024	Myh9	Myh9_1024				Myosin-9	1.99801e-05	1.93537	1	9069900	10932000	11661000	39426000	35436000	36722000
sp|Q8VEK3|HNRPU_MOUSE	241	Hnrnpu	Hnrnpu_241				Heterogeneous nuclear ribonucleoprotein U	0.00111285	0.960677	1	23961000	23479000	26871000	51672000	42267000	40466000
sp|Q8VEK3|HNRPU_MOUSE	500	Hnrnpu	Hnrnpu_500				Heterogeneous nuclear ribonucleoprotein U	0.00322027	1.21395	1	0	15973000	12636000	31235000	28537000	29456000
sp|Q8VEK3|HNRPU_MOUSE	328	Hnrnpu	Hnrnpu_328				Heterogeneous nuclear ribonucleoprotein U	0.00123585	0.271842	1	253440000	264810000	275000000	296590000	308120000	281880000
sp|Q8WTY4|CPIN1_MOUSE	245	Ciapin1	Ciapin1_245				Anamorsin	0.00218358	1.59763	1	6079900	5569500	0	19308000	15755000	14934000
sp|Q91WK2|EIF3H_MOUSE	227	Eif3h	Eif3h_227				Eukaryotic translation initiation factor 3 subunit H	0.0393507	0.683021	1	0	24065000	21414000	0	35469000	30197000
sp|Q91XC8|DAP1_MOUSE	29	Dap	Dap_29				Death-associated protein 1	0.00220671	0.399142	1	85942000	87878000	89664000	115210000	101020000	105820000
sp|Q922Q4|P5CR2_MOUSE	283	Pycr2	Pycr2_283				Pyrroline-5-carboxylate reductase 2	0.00312744	1.07424	1	17681000	20475000	19312000	44081000	29949000	39207000
sp|Q922Q4|P5CR2_MOUSE	284	Pycr2	Pycr2_284				Pyrroline-5-carboxylate reductase 2	0.00312744	1.07424	1	17681000	20475000	19312000	44081000	29949000	39207000
sp|Q923D4|SF3B5_MOUSE	17	Sf3b5	Sf3b5_17				Splicing factor 3B subunit 5	0.0415377	0.829028	1	8862300	7515700	11107000	20327000	13951000	11599000
sp|Q924A2|CIC_MOUSE	2169	Cic	Cic_2169				Protein capicua homolog	0.0354855	0.412664	1	7361600	9713000	8390200	11588000	9171500	10559000
sp|Q99020|ROAA_MOUSE	283	Hnrnpab	Hnrnpab_283				Heterogeneous nuclear ribonucleoprotein A/B	0.00142361	-0.723741	1	22107000	23145000	24984000	13880000	0	12330000
sp|Q99020|ROAA_MOUSE	220	Hnrnpab	Hnrnpab_220				Heterogeneous nuclear ribonucleoprotein A/B	0.0254156	0.947753	1	0	12631000	14458000	0	21625000	25334000
sp|Q99J36|THUM1_MOUSE	19	Thumpd1	Thumpd1_19				THUMP domain-containing protein 1	0.00918365	0.271001	1	37684000	37488000	36803000	44049000	40545000	40560000
sp|Q99LP6|GRPE1_MOUSE	157	Grpel1	Grpel1_157				GrpE protein homolog 1, mitochondrial	0.00110902	1.1096	1	10528000	11475000	10632000	22885000	24690000	18114000
sp|Q99MD9|NASP_MOUSE	241	Nasp	Nasp_241				Nuclear autoantigenic sperm protein	0.00822085	-0.384294	1	22635000	0	27361000	18256000	17461000	17777000
sp|Q99MD9|NASP_MOUSE	251	Nasp	Nasp_251				Nuclear autoantigenic sperm protein	0.0365231	0.598757	1	6091800	6614100	7441600	8226600	10832000	0
sp|Q99MD9|NASP_MOUSE	162	Nasp	Nasp_162				Nuclear autoantigenic sperm protein	0.00148121	-0.586299	1	63152000	68649000	69957000	37889000	42329000	44312000
sp|Q99PP7|TRI33_MOUSE	784	Trim33	Trim33_784				E3 ubiquitin-protein ligase TRIM33	0.0340865	0.384656	1	63006000	80589000	89126000	95224000	87237000	96138000
sp|Q99PT1|GDIR1_MOUSE	127	Arhgdia	Arhgdia_127				Rho GDP-dissociation inhibitor 1	0.00176867	0.89721	1	17667000	14447000	17283000	28971000	26946000	28951000
sp|Q99PV0|PRP8_MOUSE	2049	Prpf8	Prpf8_2049				Pre-mRNA-processing-splicing factor 8	0.00753563	0.635924	1	12938000	14093000	11570000	16667000	19075000	19746000
sp|Q9CQF3|CPSF5_MOUSE	23	Nudt21	Nudt21_23				Cleavage and polyadenylation specificity factor subunit 5	0.000528575	0.292531	1	2911500000	3243500000	3119600000	3589900000	3423100000	3493100000
sp|Q9CQQ7|AT5F1_MOUSE	225	Atp5pb	Atp5pb_225				ATP synthase F(0) complex subunit B1, mitochondrial	0.00538234	-0.446794	1	35800000	41712000	44683000	29966000	27207000	25632000
sp|Q9CR16|PPID_MOUSE	111	Ppid	Ppid_111		positive regulation of viral genome replication		Peptidyl-prolyl cis-trans isomerase D	0.00129281	0.719749	1	20111000	19260000	23371000	31754000	33826000	29855000
sp|Q9CR41|HYPK_MOUSE	35	Hypk	Hypk_35				Huntingtin-interacting protein K	0.0166931	0.708486	1	476670000	547730000	620140000	664290000	916420000	920340000
sp|Q9CWJ9|PUR9_MOUSE	266	Atic	Atic_266				Bifunctional purine biosynthesis protein PURH	0.00384513	0.70016	1	136970000	133890000	130620000	233730000	188380000	185030000
sp|Q9CX86|ROA0_MOUSE	159	Hnrnpa0	Hnrnpa0_159				Heterogeneous nuclear ribonucleoprotein A0	0.00456624	0.761792	1	13751000	15397000	18994000	25848000	27105000	22191000
sp|Q9CXW3|CYBP_MOUSE	86	Cacybp	Cacybp_86				Calcyclin-binding protein	0.00825282	0.564237	1	15404000	21668000	20266000	26576000	25882000	25211000
sp|Q9CYZ8|SSBP2_MOUSE	6	Ssbp2	Ssbp2_6				Single-stranded DNA-binding protein 2	0.00323428	1.45643	1	41524000	39176000	32333000	106460000	110940000	72992000
sp|Q9CZM2|RL15_MOUSE	179	Rpl15	Rpl15_179				60S ribosomal protein L15	0.0204164	1.2572	1	5387600	2824500	3846600	7924000	7622800	10496000
sp|Q9CZN7|GLYM_MOUSE	95	Shmt2	Shmt2_95	response to type I interferon			Serine hydroxymethyltransferase, mitochondrial	0.0126372	0.611405	1	19038000	20220000	22886000	25007000	29607000	33649000
sp|Q9CZN7|GLYM_MOUSE	409	Shmt2	Shmt2_409	response to type I interferon			Serine hydroxymethyltransferase, mitochondrial	0.0111172	-0.308163	1	18607000	20260000	21933000	14847000	15582000	0
sp|Q9D0I9|SYRC_MOUSE	504	Rars	Rars_504				Arginine--tRNA ligase, cytoplasmic	0.000210891	0.968779	1	9697600	9138500	10947000	18436000	17911000	17468000
sp|Q9D1M4|MCA3_MOUSE	21	Eef1e1	Eef1e1_21				Eukaryotic translation elongation factor 1 epsilon-1	0.0220622	-0.393298	0.999993	18507000	19295000	18302000	11693000	14778000	13239000
sp|Q9D1P2|KAT8_MOUSE	145	Kat8	Kat8_145				Histone acetyltransferase KAT8	0.0402133	1.03288	1	1493800	0	2165500	3350700	0	3521300
sp|Q9D1R2|KTI12_MOUSE	143	Kti12	Kti12_143				Protein KTI12 homolog	0.000312298	1.63442	1	15597000	18428000	22471000	49304000	53875000	57703000
sp|Q9D2U9|H2B3A_MOUSE	12	Hist3h2ba	Hist3h2ba_12				Histone H2B type 3-A	0.000119465	1.46972	1	41074000	51697000	49117000	134580000	113410000	115140000
sp|Q9D2U9|H2B3A_MOUSE	13	Hist3h2ba	Hist3h2ba_13				Histone H2B type 3-A	0.000119465	1.46972	1	41074000	51697000	49117000	134580000	113410000	115140000
sp|Q9D2U9|H2B3A_MOUSE	16	Hist3h2ba	Hist3h2ba_16				Histone H2B type 3-A	0.000119465	1.46972	1	41074000	51697000	49117000	134580000	113410000	115140000
sp|Q9D2U9|H2B3A_MOUSE	17	Hist3h2ba	Hist3h2ba_17				Histone H2B type 3-A	0.000119465	1.46972	1	41074000	51697000	49117000	134580000	113410000	115140000
sp|Q9D7N3|RT09_MOUSE	174	Mrps9	Mrps9_174				28S ribosomal protein S9, mitochondrial	0.0408492	-0.642001	1	4757800	5660900	6449100	2922300	3794300	0
sp|Q9D824|FIP1_MOUSE	134	Fip1l1	Fip1l1_134				Pre-mRNA 3'-end-processing factor FIP1	0.048864	-0.390248	1	6595000	7413700	0	5362900	4751800	0
sp|Q9D8E6|RL4_MOUSE	364	Rpl4	Rpl4_364				60S ribosomal protein L4	0.0326055	0.660782	1	4912600	0	6180600	7912600	7228100	9450000
sp|Q9D8E6|RL4_MOUSE	106	Rpl4	Rpl4_106				60S ribosomal protein L4	0.00210686	-0.390092	1	11605000	11532000	12416000	8904300	8358000	7867600
sp|Q9DAW9|CNN3_MOUSE	23	Cnn3	Cnn3_23				Calponin-3	1.89318e-05	2.07846	1	5386100	6003700	6958500	24291000	22503000	24596000
sp|Q9DBY8|NVL_MOUSE	155	Nvl	Nvl_155				Nuclear valosin-containing protein-like	0.0027369	0.68295	1	28808000	39538000	34614000	51838000	49695000	50221000
sp|Q9EPL8|IPO7_MOUSE	119	Ipo7	Ipo7_119	innate immune response			Importin-7	0.025247	1.23632	1	0	8914000	7076800	15907000	0	17840000
sp|Q9EQU5|SET_MOUSE	27	Set	Set_27				Protein SET	0.00291089	-0.50042	1	39390000	46917000	39956000	28612000	27561000	26232000
sp|Q9EQU5|SET_MOUSE	35	Set	Set_35				Protein SET	0.00275517	-0.694579	1	0	24040000	22165000	12652000	12454000	13508000
sp|Q9ERD7|TBB3_MOUSE	58	Tubb3	Tubb3_58				Tubulin beta-3 chain	0.0333475	1.45713	1	0	10489000	15481000	0	31992000	30852000
sp|Q9ES83|POPD1_MOUSE	178	Bves	Bves_178				Blood vessel epicardial substance	0.040043	-0.453098	1	33973000	36871000	42632000	22460000	30628000	23996000
sp|Q9ESV0|DDX24_MOUSE	143	Ddx24	Ddx24_143				ATP-dependent RNA helicase DDX24	0.00713432	-0.304206	1	29390000	32350000	32082000	25539000	22115000	22752000
sp|Q9JHK5|PLEK_MOUSE	64	Plek	Plek_64				Pleckstrin	0.00458047	-0.698057	1	17964000	21632000	16391000	10770000	10676000	10289000
sp|Q9JIK5|DDX21_MOUSE	768	Ddx21	Ddx21_768	innate immune response		defense response to virus	Nucleolar RNA helicase 2	0.00692199	0.860426	1	9918300	0	8871500	17379000	15628000	14869000
sp|Q9JM90|STAP1_MOUSE	102	Stap1	Stap1_102				Signal-transducing adaptor protein 1	0.00918304	-0.405043	1	47425000	49596000	52665000	34931000	38770000	31245000
sp|Q9QWV9|CCNT1_MOUSE	491	Ccnt1	Ccnt1_491				Cyclin-T1	0.0412777	0.438299	1	16340000	16847000	21593000	19856000	24306000	24300000
sp|Q9QX47|SON_MOUSE	16	Son	Son_16				Protein SON	0.0171803	0.314997	1	34363000	31464000	35841000	38092000	38158000	40704000
sp|Q9R059|FHL3_MOUSE	244	Fhl3	Fhl3_244				Four and a half LIM domains protein 3	0.00668448	-0.358491	1	36770000	44967000	45907000	30076000	31774000	29890000
sp|Q9R0Q7|TEBP_MOUSE	33	Ptges3	Ptges3_33				Prostaglandin E synthase 3	0.0205928	-0.429059	1	26913000	26370000	34223000	20512000	18711000	20564000
sp|Q9R0Q7|TEBP_MOUSE	65	Ptges3	Ptges3_65				Prostaglandin E synthase 3	0.00634406	0.321357	1	25540000	28644000	30326000	35078000	31746000	30822000
sp|Q9R1P0|PSA4_MOUSE	239	Psma4	Psma4_239				Proteasome subunit alpha type-4	0.0398158	0.553304	1	0	8851400	9065600	0	12871000	10825000
sp|Q9WTP7|KAD3_MOUSE	29	Ak3	Ak3_29				GTP:AMP phosphotransferase AK3, mitochondrial	0.0270834	0.394959	1	39050000	49321000	39979000	47752000	53537000	54303000
sp|Q9WUM4|COR1C_MOUSE	19	Coro1c	Coro1c_19				Coronin-1C	0.0029474	0.417434	1	11930000	12043000	12780000	16213000	15457000	13842000
sp|Q9Z1N5|DX39B_MOUSE	188	Ddx39b	Ddx39b_188				Spliceosome RNA helicase Ddx39b	0.00576401	0.49692	1	34125000	41369000	42729000	49527000	48882000	55532000
sp|Q9Z2D6|MECP2_MOUSE	447	Mecp2	Mecp2_447				Methyl-CpG-binding protein 2	0.0182742	0.599242	1	3353400	4565700	0	5607800	5664500	5453400
sp|Q9Z2X1|HNRPF_MOUSE	87	Hnrnpf	Hnrnpf_87				Heterogeneous nuclear ribonucleoprotein F	0.0322961	-1.02153	1	18292000	15149000	14860000	10965000	6228500	5715300
