# Supplementary material for: HDAC6 deacetylates TRIM56 to negatively regulate cGAS-STING-mediated type I interferon responses
Source: EMBO Rep. 2025 Jan 2;26(3):720–47. doi: 10.1038/s44319-024-00358-5 (PMC11811133; doi:10.1038/s44319-024-00358-5)
Supplement: Supplementary file 5 — Dataset EV3 [file 44319_2024_358_MOESM5_ESM.xlsx]

## Sheet: Dataset EV3
Uniprot Accession	Gene names	Positions within proteins	Sites	Protein names	Localization prob	Score	corrected intensity 2h_1	corrected intensity 2h_2	corrected intensity 2h_3	corrected intensity 4h_1	corrected intensity 4h_2	corrected intensity 4h_3	corrected intensity 6h_1	corrected intensity 6h_2	corrected intensity 6h_3	corrected intensity N2a_1	corrected intensity N2a_2	corrected intensity N2a_3	corrected intensity Tu_1	corrected intensity Tu_2	corrected intensity Tu_3
A2A432	Cul4b	691	A2A432_691	Cullin-4B	1	132.76	0	0	0	0	0	0	6.72843e+06	0	4.49929e+06	0	0	0	0	0	0
A2A432	Cul4b	772	A2A432_772	Cullin-4B	1	69.65	0	0	0	0	0	0	6.66108e+06	0	6.55856e+06	0	0	2.17752e+06	0	0	0
A2A791	Zmym4	1439	A2A791_1439	Zinc finger MYM-type protein 4	0.999321	70.094	1.93934e+07	0	1.23297e+07	0	0	0	0	2.70163e+07	4.0114e+07	0	0	1.13258e+07	1.93707e+07	1.80205e+07	0
A2ADA5	Pusl1	266	A2ADA5_266	tRNA pseudouridine synthase-like 1	1	90.653	0	0	0	0	0	0	0	0	0	0	0	0	0	0	0
A2AF47	Dock11	830	A2AF47_830	Dedicator of cytokinesis protein 11	1	312.33	3.70558e+07	0	2.58709e+07	2.47735e+07	2.84278e+07	0	9.59591e+07	9.805e+07	9.24677e+07	3.02665e+07	3.11903e+07	1.81932e+07	2.98761e+07	3.04163e+07	3.6276e+07
A2AGH6	Med12	15	A2AGH6_15	Mediator of RNA polymerase II transcription subunit 12	1	140.08	3.44333e+07	0	0	3.00328e+07	2.72114e+07	0	4.73025e+07	4.26352e+07	0	0	0	1.45324e+07	0	3.25162e+07	0
A2AGH6	Med12	1800	A2AGH6_1800	Mediator of RNA polymerase II transcription subunit 12	1	191.79	6.08257e+06	6.82177e+06	6.30354e+06	3.08561e+06	3.68741e+06	2.99314e+06	5.71881e+06	5.58846e+06	7.55355e+06	6.31175e+06	7.49026e+06	7.41477e+06	8.1622e+06	8.27741e+06	8.93539e+06
A2AL36	Cntrl	555	A2AL36_555	Centriolin	1	46.891	0	0	0	0	0	0	7.36139e+06	7.15474e+06	0	0	0	0	0	0	0
A2AL36	Cntrl	558	A2AL36_558	Centriolin	1	46.891	0	0	0	0	0	0	7.36139e+06	7.15474e+06	0	0	0	0	0	0	0
A2AN08	Ubr4	920	A2AN08_920	E3 ubiquitin-protein ligase UBR4	1	88.551	0	0	0	0	0	0	0	0	0	0	0	0	0	0	0
A2APB8	Tpx2	523	A2APB8_523	Targeting protein for Xklp2	1	138.19	4.79768e+07	5.47758e+07	5.99765e+07	4.55326e+07	5.43079e+07	4.52505e+07	1.62005e+08	1.42587e+08	1.49646e+08	4.59316e+07	5.2843e+07	5.84797e+07	4.73809e+07	4.57286e+07	5.5895e+07
A2APB8	Tpx2	375	A2APB8_375	Targeting protein for Xklp2	1	286.73	0	0	0	0	0	2.57344e+07	5.07259e+07	4.85624e+07	4.52001e+07	2.93186e+07	3.40895e+07	3.33779e+07	6.46498e+07	5.40327e+07	4.56612e+07
A2AR02	Ppig	52	A2AR02_52	Peptidyl-prolyl cis-trans isomerase G	0.99998	106.32	0	0	0	0	0	0	1.34225e+07	1.66502e+07	1.423e+07	0	0	0	0	4.45015e+06	0
A2ASS6	Ttn	25406	A2ASS6_25406	Titin	1	54.598	0	0	0	0	0	0	0	0	0	4.85683e+07	0	0	0	0	0
A2AWL7	Mga	795	A2AWL7_795	MAX gene-associated protein	1	129.85	4.90382e+06	0	0	0	0	3.85845e+06	6.0833e+06	0	0	7.14535e+06	7.7941e+06	7.81488e+06	8.26839e+06	8.74599e+06	8.71697e+06
A2BH40	Arid1a	1936	A2BH40_1936	AT-rich interactive domain-containing protein 1A	1	43.208	0	0	0	0	0	0	0	9.54849e+06	0	0	0	0	0	0	0
A2BH40	Arid1a	251	A2BH40_251	AT-rich interactive domain-containing protein 1A	1	103.01	4.03737e+06	4.50596e+06	5.42375e+06	0	0	3.39949e+06	0	0	6.17782e+06	0	6.23652e+06	5.51684e+06	0	0	4.05909e+06
A2BH40	Arid1a	1903	A2BH40_1903	AT-rich interactive domain-containing protein 1A	1	49.638	0	0	0	0	0	0	0	4.51747e+06	3.00135e+06	0	0	0	0	0	0
A2BH40	Arid1a	1878	A2BH40_1878	AT-rich interactive domain-containing protein 1A	1	221.29	1.78656e+07	1.96676e+07	1.97352e+07	1.62795e+07	1.73071e+07	1.3536e+07	5.0018e+07	4.97673e+07	5.55887e+07	1.72399e+07	1.65915e+07	1.78116e+07	1.75496e+07	1.83426e+07	1.58756e+07
A2BH40	Arid1a	2018	A2BH40_2018	AT-rich interactive domain-containing protein 1A	1	97.214	0	0	0	0	0	0	0	0	3.43049e+06	0	0	0	0	0	0
A4Q9F6	Ttll13	741	A4Q9F6_741	Tubulin polyglutamylase TTLL13	1	57.281	0	0	0	0	0	0	0	0	0	0	0	4.18374e+06	0	0	0
A6H611	Mipep	543	A6H611_543	Mitochondrial intermediate peptidase	1	50.053	0	0	0	0	0	0	0	3.75928e+06	5.69369e+06	0	0	0	0	0	0
A6H619	Phrf1	1659	A6H619_1659	PHD and RING finger domain-containing protein 1	1	117.62	0	0	1.01044e+07	0	0	0	0	0	0	0	0	0	0	0	0
A6H630	Armt1	40	A6H630_40	Protein-glutamate O-methyltransferase	1	173.75	0	0	0	0	0	0	1.58664e+07	1.33259e+07	1.15497e+07	0	0	0	9.69971e+06	0	0
A6H690	Iqca1l	351	A6H690_351	IQ and AAA domain-containing protein 1-like	1	169.21	0	0	0	0	7.61511e+06	0	2.98093e+07	2.75008e+07	2.96708e+07	1.27597e+07	1.44248e+07	1.51916e+07	1.55569e+07	2.10942e+07	2.07534e+07
A6H690	Iqca1l	358	A6H690_358	IQ and AAA domain-containing protein 1-like	0.862395	154.35	0	0	0	0	0	0	0	0	2.96708e+07	0	0	1.51916e+07	0	0	0
A6H6A4	Lrriq4	572	A6H6A4_572	Leucine-rich repeat and IQ domain-containing protein 4	1	80.229	1.68652e+06	0	0	0	0	0	3.79033e+06	2.63673e+06	0	0	0	1.69941e+06	1.85624e+06	1.91856e+06	2.98926e+06
A6H6A4	Lrriq4	574	A6H6A4_574	Leucine-rich repeat and IQ domain-containing protein 4	1	80.229	1.68652e+06	0	0	0	0	0	3.79033e+06	2.63673e+06	0	0	0	1.69941e+06	1.85624e+06	1.91856e+06	2.98926e+06
B1AR13	Cisd3	124	B1AR13_124	CDGSH iron-sulfur domain-containing protein 3, mitochondrial	1	251.13	8.60903e+07	9.31644e+07	8.22011e+07	5.0946e+07	6.99615e+07	7.05427e+07	2.32056e+08	2.12244e+08	1.87807e+08	9.34131e+07	8.23501e+07	9.43919e+07	6.62519e+07	6.63342e+07	6.55271e+07
B1AR13	Cisd3	96	B1AR13_96	CDGSH iron-sulfur domain-containing protein 3, mitochondrial	1	102.95	0	0	7.55818e+06	0	0	7.80424e+06	1.53267e+07	1.54419e+07	1.7653e+07	0	0	0	0	0	0
B1AZI6	Thoc2	1099	B1AZI6_1099	THO complex subunit 2	1	116.05	0	0	3.36033e+06	3.20395e+06	3.20138e+06	0	0	1.28761e+07	9.82598e+06	4.8274e+06	0	3.0793e+06	0	9.05701e+06	0
B1AZI6	Thoc2	829	B1AZI6_829	THO complex subunit 2	0.994543	48.899	0	0	0	0	0	0	0	0	9.03474e+06	0	0	0	0	0	0
B2RQC6	Cad	1127	B2RQC6_1127	CAD protein	1	103.14	0	0	0	0	0	0	1.13763e+07	1.17984e+07	0	0	0	0	0	0	0
B2RQC6	Cad	2036	B2RQC6_2036	CAD protein	1	183.41	6.99142e+06	9.25156e+06	5.74155e+06	7.21172e+06	4.47761e+06	4.62562e+06	3.10691e+07	2.99342e+07	2.79779e+07	8.07183e+06	7.11478e+06	7.70705e+06	1.15631e+07	1.05688e+07	9.11151e+06
B2RRD7	Brpf1	147	B2RRD7_147	Peregrin	1	130.56	0	0	0	0	2.31917e+06	2.5677e+06	7.15282e+06	7.44507e+06	7.9761e+06	2.89935e+06	0	0	4.48733e+06	3.34135e+06	0
B2RRD7	Brpf1	150	B2RRD7_150	Peregrin	1	209.21	0	0	0	0	0	0	1.75e+07	1.40303e+07	0	0	9.25143e+06	8.94976e+06	2.4549e+07	3.60062e+07	2.54344e+07
B2RRD7	Brpf1	1025	B2RRD7_1025	Peregrin	1	108.98	2.78168e+07	3.11556e+07	0	0	2.99137e+07	2.04369e+07	6.71518e+07	0	0	2.24793e+07	2.48257e+07	2.26042e+07	2.45431e+07	0	0
B2RRD7	Brpf1	152	B2RRD7_152	Peregrin	1	209.21	0	0	0	0	0	0	1.75e+07	1.40303e+07	0	0	9.25143e+06	8.94976e+06	2.4549e+07	3.60062e+07	2.54344e+07
B2RRD7	Brpf1	154	B2RRD7_154	Peregrin	1	209.21	0	0	0	0	0	0	1.75e+07	1.40303e+07	0	0	9.25143e+06	8.94976e+06	2.4549e+07	3.60062e+07	2.54344e+07
B2RRE7	Otud4	926	B2RRE7_926	OTU domain-containing protein 4	1	206.7	2.35621e+06	0	0	0	0	0	1.59889e+07	1.72252e+07	1.58142e+07	0	0	0	7.20466e+06	0	0
B2RRL2	Jrkl	507	B2RRL2_507	Jerky protein homolog-like	0.999931	100.02	0	0	2.51653e+07	0	0	0	0	0	0	0	0	0	7.20931e+07	5.14366e+07	3.38181e+07
B2RWS6	Ep300	1541	B2RWS6_1541	Histone acetyltransferase p300	1	441.28	2.83821e+08	2.88171e+08	2.42627e+08	2.65358e+08	2.6696e+08	2.73245e+08	5.14847e+08	5.11439e+08	6.49398e+08	2.73612e+08	4.31623e+08	3.89857e+08	3.11857e+08	2.90023e+08	2.13517e+08
B2RWS6	Ep300	1545	B2RWS6_1545	Histone acetyltransferase p300	1	441.28	2.69688e+08	2.71022e+08	2.29284e+08	2.54841e+08	2.55956e+08	2.63365e+08	4.92883e+08	4.91639e+08	6.29984e+08	2.59884e+08	4.1643e+08	3.7314e+08	3.01602e+08	2.80055e+08	2.02389e+08
B2RWS6	Ep300	1548	B2RWS6_1548	Histone acetyltransferase p300	1	335.23	1.35444e+08	1.24738e+08	1.1873e+08	1.23543e+08	1.42633e+08	1.30894e+08	2.85986e+08	2.64642e+08	3.97487e+08	1.31904e+08	2.59009e+08	2.29674e+08	1.80011e+08	1.49341e+08	1.08969e+08
B2RWS6	Ep300	1549	B2RWS6_1549	Histone acetyltransferase p300	1	292.66	2.21886e+07	3.11444e+07	2.85421e+07	2.52175e+07	3.06771e+07	4.85984e+07	7.70918e+07	5.98611e+07	5.486e+07	4.34412e+07	3.45699e+07	5.3362e+07	3.0856e+07	4.09639e+07	4.14378e+07
B2RWS6	Ep300	1550	B2RWS6_1550	Histone acetyltransferase p300	1	350.77	2.85216e+07	4.05871e+07	3.56342e+07	3.37699e+07	3.87476e+07	3.8493e+07	1.75558e+08	1.33657e+08	1.41944e+08	8.25227e+07	6.72276e+07	7.57055e+07	1.72985e+08	1.03971e+08	1.23818e+08
B2RWS6	Ep300	1673	B2RWS6_1673	Histone acetyltransferase p300	1	388.38	7.30382e+08	1.11426e+09	1.34589e+09	9.6197e+08	9.26507e+08	8.49521e+08	3.15628e+09	2.74514e+09	3.25819e+09	1.23281e+09	9.57554e+08	1.01366e+09	1.13813e+09	1.04362e+09	1.30474e+09
B2RWS6	Ep300	1553	B2RWS6_1553	Histone acetyltransferase p300	1	350.77	2.85216e+07	4.05871e+07	3.56342e+07	3.37699e+07	3.87476e+07	3.8493e+07	1.75558e+08	1.33657e+08	1.41944e+08	8.25227e+07	6.72276e+07	7.57055e+07	1.72985e+08	1.03971e+08	1.23818e+08
B2RWS6	Ep300	1554	B2RWS6_1554	Histone acetyltransferase p300	1	350.77	2.85216e+07	4.05871e+07	3.56342e+07	3.37699e+07	3.87476e+07	3.8493e+07	1.97912e+08	1.55584e+08	1.41944e+08	8.25227e+07	7.59012e+07	7.57055e+07	1.72985e+08	1.03971e+08	1.23818e+08
B2RWS6	Ep300	1557	B2RWS6_1557	Histone acetyltransferase p300	1	350.77	2.11789e+08	2.3777e+08	2.39976e+08	2.84065e+08	2.7673e+08	3.19571e+08	1.09871e+09	1.03941e+09	1.17307e+09	4.4725e+08	4.28644e+08	4.21341e+08	7.59685e+08	6.80907e+08	6.64923e+08
B2RWS6	Ep300	1582	B2RWS6_1582	Histone acetyltransferase p300	0.991676	49.266	0	0	0	0	0	0	0	2.6636e+07	0	0	0	0	0	0	0
B2RWS6	Ep300	1589	B2RWS6_1589	Histone acetyltransferase p300	1	162.97	3.15957e+07	3.17512e+07	3.24768e+07	2.93933e+07	2.93995e+07	2.65085e+07	1.23205e+08	1.34796e+08	1.18116e+08	4.33073e+07	4.78653e+07	4.49851e+07	2.17176e+07	3.07146e+07	3.11142e+07
B2RWS6	Ep300	1179	B2RWS6_1179	Histone acetyltransferase p300	1	292.44	4.35218e+07	3.681e+07	3.1798e+07	2.57911e+07	0	0	6.52403e+07	5.63929e+07	6.30285e+07	4.14181e+07	0	2.93308e+07	3.55972e+07	3.75375e+07	0
B2RWS6	Ep300	1559	B2RWS6_1559	Histone acetyltransferase p300	1	321.71	3.6109e+08	4.18949e+08	4.32179e+08	4.96086e+08	4.7618e+08	5.44087e+08	2.24033e+09	2.01347e+09	2.28128e+09	7.64576e+08	7.50859e+08	7.50463e+08	1.3587e+09	1.44922e+09	1.37191e+09
B2RWS6	Ep300	1759	B2RWS6_1759	Histone acetyltransferase p300	1	112.13	0	0	2.43531e+06	0	0	0	0	0	0	0	3.09451e+06	0	0	0	0
B2RWS6	Ep300	1761	B2RWS6_1761	Histone acetyltransferase p300	1	112.13	0	0	2.43531e+06	0	0	0	0	0	0	0	3.09451e+06	0	0	0	0
B2RWS6	Ep300	387	B2RWS6_387	Histone acetyltransferase p300	1	273.59	1.98553e+07	0	0	1.56347e+07	1.46004e+07	0	6.19004e+07	5.71425e+07	5.51405e+07	1.39879e+07	0	1.66973e+07	1.85126e+07	0	1.78596e+07
B2RWS6	Ep300	1793	B2RWS6_1793	Histone acetyltransferase p300	1	216.71	2.20066e+07	1.6291e+07	1.84126e+07	1.38702e+07	1.34441e+07	1.26891e+07	5.82863e+07	5.18716e+07	5.6421e+07	1.5448e+07	1.46074e+07	1.74529e+07	2.00352e+07	1.79118e+07	2.34833e+07
B2RWS6	Ep300	1339	B2RWS6_1339	Histone acetyltransferase p300	0.999995	179.51	2.37635e+07	2.4816e+07	2.13425e+07	1.634e+07	0	1.27707e+07	2.38627e+07	1.90615e+07	1.98696e+07	1.53066e+07	1.72095e+07	1.53177e+07	1.3937e+07	1.39722e+07	1.53861e+07
B2RWS6	Ep300	1698	B2RWS6_1698	Histone acetyltransferase p300	1	266.14	2.5731e+07	1.4704e+07	1.94988e+07	1.56846e+07	1.62259e+07	1.01338e+07	4.61825e+07	4.15858e+07	3.85718e+07	1.6756e+07	1.01472e+07	9.36501e+06	1.88482e+07	2.20179e+07	1.83448e+07
B2RWS6	Ep300	1703	B2RWS6_1703	Histone acetyltransferase p300	1	88.517	0	0	0	0	0	0	0	0	0	0	0	0	0	6.10052e+06	0
B2RWS6	Ep300	1202	B2RWS6_1202	Histone acetyltransferase p300	1	121.5	2.27123e+07	0	2.30905e+07	1.38405e+07	2.49449e+07	2.70268e+07	3.56125e+07	2.74661e+07	0	0	0	1.51227e+07	0	3.10333e+07	2.17601e+07
B2RY56	Rbm25	734	B2RY56_734	RNA-binding protein 25	1	107.69	0	0	0	0	0	0	0	0	0	0	0	5.31625e+06	0	0	0
Q8CGP6	Hist1h2ah	6	Q8CGP6_6	Histone H2A type 1-H	1	211.1	1.44506e+10	1.60772e+10	1.5805e+10	1.49654e+10	1.96787e+10	1.05652e+10	2.49936e+10	2.36852e+10	0	1.27655e+10	1.32668e+10	2.83084e+10	0	0	2.1255e+10
Q8CGP6	Hist1h2ah	10	Q8CGP6_10	Histone H2A type 1-H	1	211.1	1.44506e+10	1.60772e+10	1.5805e+10	1.49654e+10	1.96787e+10	1.05652e+10	2.49936e+10	2.36852e+10	0	1.27655e+10	1.32668e+10	2.83084e+10	0	0	2.1255e+10
D3Z7P3	Gls	169	D3Z7P3_169	Glutaminase kidney isoform, mitochondrial	1	208.63	1.96973e+07	2.69734e+07	2.34764e+07	2.08292e+07	1.95134e+07	2.49371e+07	4.51151e+07	4.73174e+07	4.85782e+07	1.86527e+07	2.21671e+07	2.10411e+07	1.79131e+07	1.87989e+07	2.43224e+07
D3Z7P3	Gls	284	D3Z7P3_284	Glutaminase kidney isoform, mitochondrial	1	109.65	6.44642e+06	1.41616e+07	0	0	0	0	2.54819e+07	2.86197e+07	2.42797e+07	1.00065e+07	9.50205e+06	1.20011e+07	0	0	0
D3Z7P3	Gls	163	D3Z7P3_163	Glutaminase kidney isoform, mitochondrial	1	157.38	1.85574e+07	1.55554e+07	1.88782e+07	2.13805e+07	1.55699e+07	1.23495e+07	0	3.90883e+07	3.54083e+07	0	1.26673e+07	1.38777e+07	1.43031e+07	1.59122e+07	1.58929e+07
E9PVX6	Mki67	1136	E9PVX6_1136	Proliferation marker protein Ki-67	1	96.331	0	0	0	0	0	0	1.45204e+07	1.15589e+07	0	0	0	6.56224e+06	0	0	0
E9PVX6	Mki67	114	E9PVX6_114	Proliferation marker protein Ki-67	1	121.47	0	0	4.54691e+06	4.74447e+06	4.29842e+06	4.63466e+06	1.93791e+07	1.62516e+07	1.85498e+07	0	5.91349e+06	0	5.17256e+06	4.78267e+06	3.81874e+06
E9PYH6	Setd1a	297	E9PYH6_297	Histone-lysine N-methyltransferase SETD1A	1	115.5	0	0	0	0	3.91492e+06	4.26337e+06	5.41077e+06	8.3422e+06	8.9581e+06	0	0	0	0	0	0
E9PZJ8	Ascc3	573	E9PZJ8_573	Activating signal cointegrator 1 complex subunit 3	1	318.83	2.08326e+07	1.57253e+07	1.6207e+07	2.21964e+07	1.95413e+07	1.88743e+07	5.16208e+07	4.61893e+07	4.54712e+07	1.37683e+07	1.47597e+07	1.74238e+07	1.74651e+07	1.76466e+07	1.89577e+07
E9Q4N7	Arid1b	603	E9Q4N7_603	AT-rich interactive domain-containing protein 1B	1	164.65	2.75683e+07	2.07402e+07	1.87448e+07	2.78509e+07	2.69333e+07	2.84603e+07	6.23051e+07	6.56e+07	6.89035e+07	0	0	2.55897e+07	2.71868e+07	3.06908e+07	2.25336e+07
E9Q555	Rnf213	279	E9Q555_279	E3 ubiquitin-protein ligase RNF213	1	102.33	1.14513e+07	0	1.53152e+07	0	7.93323e+06	0	4.31511e+07	5.64843e+07	0	0	0	0	0	0	0
E9Q555	Rnf213	323	E9Q555_323	E3 ubiquitin-protein ligase RNF213	1	148.15	0	0	0	0	1.19496e+07	0	2.2494e+07	0	2.08733e+07	0	0	0	0	0	0
E9Q555	Rnf213	2838	E9Q555_2838	E3 ubiquitin-protein ligase RNF213	1	69.763	0	0	0	0	0	0	2.38663e+07	2.50217e+07	0	0	0	0	0	0	0
E9Q5C9	Nolc1	666	E9Q5C9_666	Nucleolar and coiled-body phosphoprotein 1	1	95.358	0	0	0	0	0	0	0	0	0	0	0	0	0	0	0
E9Q5C9	Nolc1	123	E9Q5C9_123	Nucleolar and coiled-body phosphoprotein 1	1	124.39	3.84062e+06	5.74205e+06	5.72633e+06	0	0	1.90761e+06	6.4055e+06	7.84491e+06	7.47258e+06	1.02876e+07	6.30327e+06	5.37062e+06	0	0	4.6142e+06
E9Q5C9	Nolc1	33	E9Q5C9_33	Nucleolar and coiled-body phosphoprotein 1	1	229.68	3.84774e+07	4.39104e+07	3.89734e+07	3.69536e+07	0	4.28708e+07	8.26373e+07	1.03575e+08	1.25601e+08	3.91755e+07	4.25597e+07	4.45744e+07	4.08304e+07	5.35645e+07	5.39801e+07
E9Q5K9	Ythdc1	127	E9Q5K9_127	YTH domain-containing protein 1	1	102.07	0	0	0	0	0	0	0	1.02875e+07	1.00939e+07	4.88851e+06	5.23588e+06	4.46027e+06	0	0	0
E9Q5K9	Ythdc1	90	E9Q5K9_90	YTH domain-containing protein 1	1	143.93	7.69159e+06	9.13832e+06	9.00122e+06	7.41632e+06	0	7.30128e+06	2.31475e+07	2.25809e+07	2.34474e+07	9.76871e+06	0	1.00319e+07	0	0	0
E9Q634	Myo1e	335	E9Q634_335	Unconventional myosin-Ie	1	94.837	0	0	0	0	0	0	0	1.27339e+07	8.01395e+06	0	0	0	0	0	0
E9Q6J5	Bod1l	471	E9Q6J5_471	Biorientation of chromosomes in cell division protein 1-like 1	1	131.69	0	8.08362e+06	5.70161e+06	5.09024e+06	0	5.35695e+06	9.67904e+06	9.41631e+06	9.90959e+06	0	9.51907e+06	7.64427e+06	6.79682e+06	0	0
E9Q6J5	Bod1l	534	E9Q6J5_534	Biorientation of chromosomes in cell division protein 1-like 1	1	184.96	1.60015e+07	1.94202e+07	1.78296e+07	1.25562e+07	9.81231e+06	1.07867e+07	3.23415e+07	3.74447e+07	3.47399e+07	1.27464e+07	1.5063e+07	1.32422e+07	1.08064e+07	1.07209e+07	6.7966e+06
E9Q7G0	Numa1	1553	E9Q7G0_1553	Nuclear mitotic apparatus protein 1	1	114.02	0	0	0	0	0	0	0	0	0	3.52989e+06	4.84261e+06	3.91379e+06	0	0	0
F6ZDS4	Tpr	551	F6ZDS4_551	Nucleoprotein TPR	1	199.56	2.04751e+07	2.93642e+07	2.49298e+07	1.96267e+07	1.70977e+07	1.64362e+07	6.46413e+07	5.55958e+07	6.22132e+07	2.24045e+07	2.35966e+07	2.23495e+07	1.92515e+07	2.00481e+07	2.17747e+07
F6ZDS4	Tpr	1750	F6ZDS4_1750	Nucleoprotein TPR	0.979982	49.942	0	0	0	0	0	0	0	0	1.27454e+07	0	0	0	0	0	0
F6ZDS4	Tpr	1760	F6ZDS4_1760	Nucleoprotein TPR	1	187.78	0	1.68502e+07	1.38126e+07	0	0	0	0	0	0	0	0	4.60473e+07	0	0	0
F6ZDS4	Tpr	101	F6ZDS4_101	Nucleoprotein TPR	1	98.942	0	0	0	0	0	0	0	0	1.17538e+07	0	0	0	0	0	0
F6ZDS4	Tpr	822	F6ZDS4_822	Nucleoprotein TPR	1	106.96	0	0	0	2.05413e+07	0	0	0	0	0	0	0	2.63621e+07	0	0	0
F6ZDS4	Tpr	829	F6ZDS4_829	Nucleoprotein TPR	1	106.96	0	0	0	2.05413e+07	0	0	0	0	0	0	0	2.63621e+07	0	0	0
F6ZDS4	Tpr	787	F6ZDS4_787	Nucleoprotein TPR	1	262.35	3.74871e+07	3.79517e+07	4.33656e+07	3.4197e+07	3.56319e+07	3.71796e+07	7.20347e+07	6.45031e+07	7.36318e+07	3.32051e+07	3.01886e+07	2.84361e+07	3.69828e+07	3.04316e+07	3.16019e+07
F6ZDS4	Tpr	326	F6ZDS4_326	Nucleoprotein TPR	1	168.09	0	0	0	0	0	0	2.74151e+07	0	2.93412e+07	0	0	0	0	0	0
G5E870	Trip12	1292	G5E870_1292	E3 ubiquitin-protein ligase TRIP12	1	80.522	0	0	0	0	0	0	0	0	0	0	0	0	4.87902e+06	3.97954e+06	0
O08550	Kmt2b	1269	O08550_1269	Histone-lysine N-methyltransferase 2B	1	131.09	0	0	0	0	0	0	0	0	0	0	0	0	0	0	0
O08550	Kmt2b	994	O08550_994	Histone-lysine N-methyltransferase 2B	0.86397	84.762	0	0	0	0	0	0	8.44543e+06	0	0	0	0	0	0	0	0
O08583	Alyref	85	O08583_85	THO complex subunit 4	1	81.839	0	0	0	0	0	5.76551e+07	8.26681e+07	0	1.02612e+08	5.20907e+07	0	0	6.69908e+07	0	0
O08584	Klf6	182	O08584_182	Krueppel-like factor 6	0.956297	54.658	0	0	2.6513e+06	0	3.27997e+06	0	0	0	0	0	0	0	0	0	0
O08599	Stxbp1	294	O08599_294	Syntaxin-binding protein 1	1	102.52	0	0	0	0	0	0	0	0	8.65267e+06	0	0	0	0	0	0
O08749	Dld	430	O08749_430	Dihydrolipoyl dehydrogenase, mitochondrial	1	203.52	2.81835e+06	2.43548e+06	2.4945e+06	1.87163e+06	1.73006e+06	2.43306e+06	6.88762e+06	7.20813e+06	7.07809e+06	3.60714e+06	4.0147e+06	4.18596e+06	2.50157e+06	2.87686e+06	3.28002e+06
O08749	Dld	104	O08749_104	Dihydrolipoyl dehydrogenase, mitochondrial	1	136.58	2.62658e+07	2.52613e+07	2.44247e+07	1.56772e+07	1.89615e+07	1.88688e+07	3.66418e+07	3.8123e+07	3.91913e+07	2.30697e+07	2.00004e+07	2.82839e+07	1.92912e+07	2.12829e+07	2.42387e+07
O08749	Dld	143	O08749_143	Dihydrolipoyl dehydrogenase, mitochondrial	1	363.26	5.31303e+07	5.87153e+07	6.55821e+07	2.75184e+07	3.61462e+07	5.04322e+07	5.47612e+07	7.67872e+07	6.77342e+07	3.51002e+07	3.50897e+07	4.1777e+07	6.34053e+07	4.92068e+07	6.90831e+07
O08749	Dld	346	O08749_346	Dihydrolipoyl dehydrogenase, mitochondrial	1	64.954	0	0	0	0	0	0	3.6522e+07	3.82656e+07	0	0	0	0	0	0	0
O08749	Dld	420	O08749_420	Dihydrolipoyl dehydrogenase, mitochondrial	1	163.64	9.04151e+07	7.28582e+07	7.45699e+07	7.34876e+07	7.99947e+07	8.50259e+07	1.65111e+08	1.89445e+08	1.73394e+08	8.04672e+07	7.64295e+07	7.35902e+07	9.15948e+07	6.76199e+07	7.70818e+07
O08749	Dld	445	O08749_445	Dihydrolipoyl dehydrogenase, mitochondrial	1	160.88	0	1.75447e+07	2.16336e+07	0	0	0	3.79632e+07	4.07685e+07	3.8344e+07	2.02118e+07	2.49974e+07	2.77815e+07	1.46633e+07	1.69796e+07	1.61493e+07
O08749	Dld	159	O08749_159	Dihydrolipoyl dehydrogenase, mitochondrial	1	187.33	7.84447e+06	9.01789e+06	8.7316e+06	0	6.90962e+06	5.53063e+06	1.85042e+07	1.43102e+07	1.43398e+07	7.52643e+06	7.15493e+06	8.46567e+06	6.68632e+06	7.64381e+06	6.30528e+06
O08749	Dld	166	O08749_166	Dihydrolipoyl dehydrogenase, mitochondrial	1	286.74	4.33306e+07	4.6332e+07	3.64258e+07	3.70067e+07	3.53453e+07	3.62633e+07	9.8121e+07	1.01741e+08	1.16331e+08	3.58178e+07	4.08185e+07	3.33044e+07	3.73988e+07	3.33719e+07	3.12393e+07
O08749	Dld	277	O08749_277	Dihydrolipoyl dehydrogenase, mitochondrial	1	126.29	1.20517e+07	0	0	0	0	0	2.87329e+07	2.78646e+07	2.73509e+07	1.17968e+07	0	0	0	0	9.99469e+06
O08749	Dld	127	O08749_127	Dihydrolipoyl dehydrogenase, mitochondrial	1	101.38	0	0	0	0	0	0	1.44648e+07	1.14535e+07	1.05274e+07	0	0	0	0	0	0
O08749	Dld	66	O08749_66	Dihydrolipoyl dehydrogenase, mitochondrial	1	181.49	1.38677e+07	1.65421e+07	1.48603e+07	1.13473e+07	1.16597e+07	1.17033e+07	3.13105e+07	3.10604e+07	2.66692e+07	1.18259e+07	1.05154e+07	1.44253e+07	1.94442e+07	1.66515e+07	1.44244e+07
O08784	Tcof1	922	O08784_922	Treacle protein	1	136.48	2.99718e+06	3.75484e+06	4.18962e+06	2.9285e+06	2.55784e+06	0	6.17624e+06	0	7.05832e+06	4.27136e+06	3.29052e+06	4.73206e+06	2.58095e+06	0	3.10062e+06
O08784	Tcof1	468	O08784_468	Treacle protein	1	76.329	0	0	0	0	0	0	0	1.14062e+07	1.10684e+07	0	0	0	0	0	0
O08784	Tcof1	318	O08784_318	Treacle protein	1	87.932	0	0	0	0	0	0	0	6.99769e+06	6.57702e+06	0	0	0	0	0	0
O08784	Tcof1	327	O08784_327	Treacle protein	1	131.26	0	0	0	0	0	0	9.9172e+06	1.88769e+07	1.75827e+07	0	0	5.50881e+06	0	0	0
O08784	Tcof1	635	O08784_635	Treacle protein	1	56.529	0	0	0	0	0	0	0	0	8.68581e+06	0	0	0	0	0	0
O08784	Tcof1	630	O08784_630	Treacle protein	1	248.05	1.17229e+07	1.29406e+07	1.29726e+07	6.11131e+06	1.03327e+07	9.00797e+06	2.27482e+07	2.59577e+07	3.01058e+07	1.20487e+07	1.51171e+07	1.62492e+07	1.06179e+07	1.43078e+07	1.1521e+07
O08784	Tcof1	459	O08784_459	Treacle protein	1	76.329	0	0	0	0	0	0	0	1.14062e+07	0	0	0	0	0	0	0
O08784	Tcof1	132	O08784_132	Treacle protein	1	240.37	2.50198e+07	2.29452e+07	2.54438e+07	1.47848e+07	1.5936e+07	1.78003e+07	5.65909e+07	4.03224e+07	3.69863e+07	2.64066e+07	2.4179e+07	3.00505e+07	2.12104e+07	2.09039e+07	1.46264e+07
O08784	Tcof1	442	O08784_442	Treacle protein	1	193.45	4.69746e+06	5.92128e+06	4.75242e+06	4.44926e+06	3.75784e+06	4.28741e+06	1.31154e+07	8.22172e+06	1.19856e+07	6.16848e+06	5.1866e+06	6.79869e+06	5.21111e+06	5.73571e+06	6.64258e+06
O08784	Tcof1	626	O08784_626	Treacle protein	1	248.05	6.71476e+06	7.21067e+06	7.52451e+06	6.11131e+06	6.38107e+06	6.16183e+06	1.49733e+07	1.80874e+07	2.13629e+07	6.88641e+06	8.78499e+06	9.17e+06	7.07623e+06	9.83286e+06	7.3613e+06
O08784	Tcof1	521	O08784_521	Treacle protein	1	171.62	0	1.21275e+07	1.18443e+07	0	0	0	2.40878e+07	1.34473e+07	1.83086e+07	1.05029e+07	1.0732e+07	1.05458e+07	1.16704e+07	0	0
O08807	Prdx4	189	O08807_189	Peroxiredoxin-4	1	73.574	0	0	0	0	0	0	0	0	0	0	0	0	3.00308e+07	0	0
O08807	Prdx4	243	O08807_243	Peroxiredoxin-4	0.999634	109.62	0	0	1.72476e+07	0	0	0	0	8.20673e+07	7.06133e+07	0	0	0	0	0	0
O08808	Diaph1	35	O08808_35	Protein diaphanous homolog 1	1	85.362	0	0	0	0	0	0	0	0	2.41686e+06	0	0	0	0	0	0
O08810	Eftud2	243	O08810_243	116 kDa U5 small nuclear ribonucleoprotein component	1	58.474	0	1.69632e+06	0	2.64391e+06	0	0	1.90869e+07	0	0	0	0	0	0	3.22204e+06	0
O08997	Atox1	60	O08997_60	Copper transport protein ATOX1	1	139.43	0	0	0	0	0	0	2.06625e+07	1.94546e+07	1.82017e+07	6.35041e+06	0	0	0	0	7.56254e+06
O09000	Ncoa3	609	O09000_609	Nuclear receptor coactivator 3	1	126.41	0	0	0	0	0	0	4.08476e+06	0	3.08608e+06	0	0	0	0	0	0
O09000	Ncoa3	36	O09000_36	Nuclear receptor coactivator 3	1	151.99	0	4.74233e+06	0	0	0	8.28888e+06	0	0	1.04278e+07	5.19377e+06	5.03793e+06	5.86173e+06	5.36828e+06	0	5.8137e+06
O09105	Neurod4	3	O09105_3	Neurogenic differentiation factor 4	1	55.531	0	0	0	0	0	0	0	0	0	0	0	0	0	0	0
O09105	Neurod4	7	O09105_7	Neurogenic differentiation factor 4	1	55.531	0	0	0	0	0	0	0	0	0	0	0	0	0	0	0
O09106	Hdac1	66	O09106_66	Histone deacetylase 1	1	103.61	0	0	0	0	0	0	9.93862e+06	8.94882e+06	1.02378e+07	0	0	0	3.44804e+06	0	0
O09106	Hdac1	220	O09106_220	Histone deacetylase 1	1	220.72	2.28601e+07	1.89955e+07	1.83185e+07	1.94143e+07	1.63032e+07	2.09441e+07	6.02449e+07	5.88044e+07	5.57732e+07	1.97362e+07	1.62658e+07	2.1454e+07	2.09077e+07	2.63314e+07	2.2266e+07
O09167	Rpl21	60	O09167_60	60S ribosomal protein L21	1	174.16	1.13377e+07	0	1.02056e+07	0	5.25396e+06	0	1.73291e+07	1.29827e+07	1.47925e+07	0	0	7.01198e+06	0	0	0
O09167	Rpl21	97	O09167_97	60S ribosomal protein L21	1	181.55	0	0	0	0	0	0	4.71863e+07	3.64374e+07	3.74119e+07	0	0	0	0	0	0
O09167	Rpl21	21	O09167_21	60S ribosomal protein L21	1	190.57	9.28796e+06	0	6.18498e+06	5.09375e+06	4.81731e+06	4.40629e+06	2.40061e+07	1.49326e+07	2.23797e+07	0	4.56159e+06	0	6.955e+06	7.74672e+06	5.62809e+06
O35129	Phb2	147	O35129_147	Prohibitin-2	1	174.9	0	0	0	0	0	0	3.95933e+07	3.55945e+07	3.78017e+07	0	0	0	1.86039e+07	0	1.68901e+07
O35130	Emg1	59	O35130_59	Ribosomal RNA small subunit methyltransferase NEP1	1	172.8	6.14917e+06	4.75699e+06	0	5.57018e+06	4.70608e+06	0	1.0361e+07	1.15713e+07	1.26164e+07	5.35899e+06	6.17022e+06	5.63117e+06	5.74162e+06	5.53303e+06	4.34657e+06
O35143	ATP5IF1	103	O35143_103	ATPase inhibitor, mitochondrial	1	306.75	9.40804e+07	9.41184e+07	7.61773e+07	7.77558e+07	8.17769e+07	8.15137e+07	2.00798e+08	1.78053e+08	1.80205e+08	7.39771e+07	9.08512e+07	9.79326e+07	7.27364e+07	8.20858e+07	6.98135e+07
O35143	ATP5IF1	72	O35143_72	ATPase inhibitor, mitochondrial	1	273.08	0	0	0	3.19014e+07	2.52176e+07	3.4532e+07	0	4.08325e+07	0	0	0	1.04716e+08	7.02787e+07	6.46899e+07	3.94159e+07
O35144	Terf2	337	O35144_337	Telomeric repeat-binding factor 2	1	70.829	0	0	0	0	0	0	0	0	0	0	0	0	1.04733e+07	0	0
O35177	Nedd9	151	O35177_151	Enhancer of filamentation 1	1	85.377	0	0	0	0	0	0	0	0	0	0	0	1.30977e+07	0	0	0
O35226	Psmd4	98	O35226_98	26S proteasome non-ATPase regulatory subunit 4	1	155.51	0	0	0	0	0	0	9.74385e+06	9.93718e+06	1.07558e+07	0	0	0	0	0	0
O35286	Dhx15	491	O35286_491	Pre-mRNA-splicing factor ATP-dependent RNA helicase DHX15	1	210.15	0	0	5.4601e+06	5.67609e+06	0	0	1.11377e+07	1.42841e+07	1.51659e+07	0	0	0	0	4.85924e+06	7.43986e+06
O35295	Purb	279	O35295_279	Transcriptional activator protein Pur-beta	1	160.11	1.61382e+07	1.71769e+07	1.48934e+07	9.88113e+06	0	1.40289e+07	3.51206e+07	2.9351e+07	2.48239e+07	0	0	0	1.19545e+07	9.96543e+06	0
O35326	Srsf5	25	O35326_25	Serine/arginine-rich splicing factor 5	1	133.95	0	0	0	0	0	0	0	0	1.65872e+07	6.25828e+06	7.63266e+06	6.74868e+06	0	6.95965e+06	7.38461e+06
O35382	Exoc4	9	O35382_9	Exocyst complex component 4	1	186.3	0	0	0	0	0	0	0	0	0	7.45434e+06	6.88458e+06	6.56874e+06	0	1.28691e+07	1.28143e+07
O35427	Crcp	34	O35427_34	DNA-directed RNA polymerase III subunit RPC9	1	74.505	9.68885e+06	7.95152e+06	8.93469e+06	0	0	0	1.47956e+07	0	0	0	8.15688e+06	9.25948e+06	0	0	1.26356e+07
O35435	Dhodh	185	O35435_185	Dihydroorotate dehydrogenase (quinone), mitochondrial	1	73.927	0	0	0	0	0	0	0	0	4.47764e+06	0	0	0	0	0	0
O35593	Psmd14	239	O35593_239	26S proteasome non-ATPase regulatory subunit 14	1	153.77	0	0	0	0	0	0	2.07315e+07	1.84381e+07	2.02237e+07	0	0	5.39341e+06	7.06803e+06	8.86751e+06	1.02856e+07
O35638	Stag2	55	O35638_55	Cohesin subunit SA-2	0.999986	88.385	3.19504e+06	3.25354e+06	0	0	2.92191e+06	2.13544e+06	5.55417e+06	6.37444e+06	6.21698e+06	2.72215e+06	0	5.41283e+06	0	3.56876e+06	0
O35639	Anxa3	137	O35639_137	Annexin A3	1	95.573	0	0	0	0	0	0	0	0	5.64247e+06	0	0	0	0	0	0
O35639	Anxa3	293	O35639_293	Annexin A3	1	182.35	7.83708e+06	0	0	6.09558e+06	0	0	4.25448e+07	3.89165e+07	4.55409e+07	0	0	0	0	0	0
O35658	C1qbp	88	O35658_88	Complement component 1 Q subcomponent-binding protein, mitochondrial	1	121.02	0	0	0	0	0	0	5.99853e+07	0	7.40555e+07	0	0	0	2.77862e+07	0	0
O35737	Hnrnph1	98	O35737_98	Heterogeneous nuclear ribonucleoprotein H	1	72.035	0	0	0	0	0	0	0	5.41003e+07	0	0	0	0	0	0	0
O35841	Api5	51	O35841_51	Apoptosis inhibitor 5	1	130.75	0	0	0	0	0	0	4.19077e+07	4.87562e+07	4.94557e+07	1.36685e+07	0	0	0	0	0
O35841	Api5	398	O35841_398	Apoptosis inhibitor 5	1	105.98	0	0	0	0	0	0	6.79359e+06	0	4.40608e+06	0	0	0	0	0	0
O35841	Api5	487	O35841_487	Apoptosis inhibitor 5	1	169.37	6.67541e+06	0	0	0	0	5.55687e+06	1.8408e+07	1.83192e+07	1.59147e+07	8.45657e+06	7.16189e+06	0	8.10691e+06	9.31024e+06	1.11559e+07
O35857	Timm44	138	O35857_138	Mitochondrial import inner membrane translocase subunit TIM44	1	139.86	0	0	0	0	0	0	0	4.5586e+06	0	0	0	0	0	0	0
O54781	Srpk2	532	O54781_532	SRSF protein kinase 2	1	44.632	0	0	0	0	0	0	1.08727e+07	0	0	0	0	0	0	0	0
O54788	Dffb	201	O54788_201	DNA fragmentation factor subunit beta	1	124.1	0	0	0	0	0	0	0	0	0	2.55635e+06	3.53689e+06	0	0	0	0
O54826	Mllt10	451	O54826_451	Protein AF-10	1	174.83	0	6.41064e+06	4.99948e+06	5.99839e+06	4.7764e+06	6.29967e+06	8.58175e+06	9.18649e+06	7.18731e+06	4.39143e+06	0	0	8.7283e+06	6.15397e+06	7.96269e+06
O54879	Hmgb3	165	O54879_165	High mobility group protein B3	1	107.01	0	0	0	0	0	0	0	0	0	0	0	0	0	4.32557e+06	0
O54941	Smarce1	146	O54941_146	SWI/SNF-related matrix-associated actin-dependent regulator of chromatin subfamily E member 1	1	94.551	0	0	0	0	0	0	0	0	4.28745e+06	0	0	0	0	0	0
O54962	Banf1	6	O54962_6	Barrier-to-autointegration factor	1	100.07	0	0	0	0	0	0	5.44762e+06	6.43312e+06	0	0	0	0	0	0	4.26508e+06
O54988	Slk	1017	O54988_1017	STE20-like serine/threonine-protein kinase	1	145.91	0	0	0	0	0	3.57758e+06	2.21038e+07	1.59706e+07	0	4.48107e+06	0	0	0	0	7.04869e+06
O54988	Slk	375	O54988_375	STE20-like serine/threonine-protein kinase	1	93.345	0	0	0	0	0	0	0	0	1.78448e+06	0	0	0	0	0	0
O55023	Impa1	61	O55023_61	Inositol monophosphatase 1	1	118.46	0	0	0	0	0	0	0	1.07928e+07	1.11209e+07	0	0	0	0	0	0
O55029	Copb2	318	O55029_318	Coatomer subunit beta'	1	127.32	0	0	0	0	0	0	1.07718e+07	1.3143e+07	9.92258e+06	0	0	0	0	0	4.63984e+06
O55029	Copb2	212	O55029_212	Coatomer subunit beta'	1	107.15	0	0	0	0	0	0	0	1.14287e+07	0	0	0	0	0	0	0
O55029	Copb2	386	O55029_386	Coatomer subunit beta'	1	181.26	0	0	2.76493e+07	1.84571e+07	0	0	5.24322e+07	4.94071e+07	5.0111e+07	2.36693e+07	1.79637e+07	1.6445e+07	0	1.78642e+07	1.76386e+07
O55106	Strn	689	O55106_689	Striatin	1	100.88	0	0	0	0	0	0	3.42965e+06	3.19727e+06	0	0	0	0	0	0	0
O55131	2021-09-07	207	O55131_207	Septin-7	1	175.86	0	0	0	0	0	0	1.24966e+07	1.36939e+07	1.17408e+07	4.27094e+06	0	3.72895e+06	5.52604e+06	5.84482e+06	0
O55142	Rpl35a	54	O55142_54	60S ribosomal protein L35a	1	101.61	0	0	9.14808e+06	0	0	0	2.14793e+07	0	2.56618e+07	0	0	0	9.65406e+06	0	0
O55142	Rpl35a	8	O55142_8	60S ribosomal protein L35a	1	112.84	0	0	0	0	0	0	0	0	2.61232e+07	0	0	0	1.19021e+07	0	0
O55234	Psmb5	257	O55234_257	Proteasome subunit beta type-5	1	151.16	5.99519e+06	4.86882e+06	0	0	0	0	2.25086e+07	2.39558e+07	2.15455e+07	6.11767e+06	5.50398e+06	4.56022e+06	1.06703e+07	7.53742e+06	9.80735e+06
O70126	Aurkb	92	O70126_92	Aurora kinase B	1	144.38	0	0	0	0	0	0	1.31909e+07	1.05703e+07	1.07001e+07	0	4.2982e+06	0	6.13205e+06	0	0
O70133	Dhx9	469	O70133_469	ATP-dependent RNA helicase A	1	98.156	0	0	0	0	0	0	8.86674e+06	6.46603e+06	7.31027e+06	0	0	0	0	0	0
O70133	Dhx9	201	O70133_201	ATP-dependent RNA helicase A	1	125.52	0	0	0	0	0	5.4165e+06	2.54873e+07	2.1367e+07	2.40876e+07	5.90364e+06	6.63311e+06	7.05442e+06	9.74706e+06	8.91084e+06	7.56349e+06
O70133	Dhx9	1026	O70133_1026	ATP-dependent RNA helicase A	1	160.97	2.23465e+07	2.212e+07	0	1.88034e+07	1.79749e+07	0	4.39226e+07	4.37779e+07	4.27145e+07	1.79051e+07	1.91232e+07	1.72357e+07	1.95981e+07	1.75149e+07	1.82049e+07
O70145	Ncf2	516	O70145_516	Neutrophil cytosol factor 2	1	125.28	0	0	0	0	0	0	0	0	0	0	0	0	0	0	0
O70145	Ncf2	68	O70145_68	Neutrophil cytosol factor 2	1	201.48	0	4.98981e+06	4.58308e+06	0	0	0	1.46999e+07	1.07325e+07	1.11904e+07	0	6.49789e+06	5.90532e+06	5.48689e+06	4.4595e+06	6.27144e+06
O70194	Eif3d	426	O70194_426	Eukaryotic translation initiation factor 3 subunit D	1	185.77	6.93193e+06	4.98925e+06	5.09923e+06	4.2743e+06	4.00113e+06	5.49755e+06	1.57887e+07	1.56917e+07	1.5566e+07	4.62517e+06	5.33837e+06	5.4175e+06	7.98001e+06	7.4357e+06	7.72087e+06
O70250	Pgam2	100	O70250_100	Phosphoglycerate mutase 2	1	351.06	1.0172e+08	9.81886e+07	9.86983e+07	7.5883e+07	6.76607e+07	7.57652e+07	1.95316e+08	1.92919e+08	2.34813e+08	9.69471e+07	1.02725e+08	1.03179e+08	8.76973e+07	8.54204e+07	8.95957e+07
O70251	Eef1b	74	O70251_74	Elongation factor 1-beta	0.773258	57.694	0	0	0	0	0	0	0	7.3202e+06	0	0	0	0	0	0	0
O70251	Eef1b	78	O70251_78	Elongation factor 1-beta	1	256.8	7.21071e+07	6.60761e+07	6.84691e+07	9.25704e+07	9.52919e+07	9.84053e+07	2.62697e+08	2.60747e+08	2.186e+08	8.03541e+07	6.64262e+07	6.79778e+07	7.76045e+07	7.59597e+07	6.57179e+07
O70251	Eef1b	60	O70251_60	Elongation factor 1-beta	1	261.16	1.16139e+07	1.11519e+07	1.33612e+07	0	8.99828e+06	1.1539e+07	4.54945e+07	4.63009e+07	4.67441e+07	1.31189e+07	1.28863e+07	9.95309e+06	1.6853e+07	1.57601e+07	1.72138e+07
O70404	Vamp8	47	O70404_47	Vesicle-associated membrane protein 8	1	96.247	0	0	0	0	0	0	0	4.3648e+06	0	0	0	0	0	0	0
O70435	Psma3	238	O70435_238	Proteasome subunit alpha type-3	1	137.55	0	0	0	0	0	0	1.62702e+07	1.65731e+07	0	0	0	0	0	0	6.28508e+06
O70435	Psma3	206	O70435_206	Proteasome subunit alpha type-3	1	152.7	4.51743e+06	0	5.5407e+06	4.32689e+06	0	0	1.22472e+07	1.33361e+07	1.1142e+07	7.27939e+06	8.41524e+06	8.40832e+06	8.19914e+06	6.85513e+06	6.86592e+06
O70435	Psma3	110	O70435_110	Proteasome subunit alpha type-3	1	74.772	0	0	0	0	0	0	3.7573e+07	4.32824e+07	0	0	0	0	0	0	0
Q62445	Sp4	658	Q62445_658	Transcription factor Sp4	1	76.17	0	0	0	0	0	0	5.55181e+06	6.71906e+06	0	0	0	0	0	0	0
O70503	Hsd17b12	97	O70503_97	Very-long-chain 3-oxoacyl-CoA reductase	1	112.84	0	0	0	0	0	0	6.03248e+06	0	0	0	0	0	0	0	0
O70546	Kdm6a	799	O70546_799	Lysine-specific demethylase 6A	1	208.47	0	1.57766e+07	1.56617e+07	6.18216e+06	1.00307e+07	9.01889e+06	3.15247e+07	1.97325e+07	2.33815e+07	1.06859e+07	1.75561e+07	2.0089e+07	1.49338e+07	1.41591e+07	1.31113e+07
O70546	Kdm6a	633	O70546_633	Lysine-specific demethylase 6A	1	52.79	0	0	0	0	0	0	0	0	0	3.98049e+06	0	0	0	0	0
O70566	Diaph2	96	O70566_96	Protein diaphanous homolog 2	1	55.213	0	0	0	0	0	0	0	0	1.86357e+07	0	0	1.18099e+07	0	0	0
O88342	Wdr1	95	O88342_95	WD repeat-containing protein 1	1	222.49	0	8.51939e+06	0	0	0	1.60998e+07	3.22834e+07	2.44074e+07	2.34737e+07	0	0	9.64337e+06	1.36826e+07	0	0
O88342	Wdr1	182	O88342_182	WD repeat-containing protein 1	1	129.88	0	0	0	0	0	0	5.76491e+06	0	0	0	0	0	0	0	0
O88342	Wdr1	362	O88342_362	WD repeat-containing protein 1	1	61.228	0	0	0	0	0	0	0	7.01543e+06	0	0	0	0	0	0	0
O88455	Dhcr7	385	O88455_385	7-dehydrocholesterol reductase	1	110.22	0	0	0	0	0	0	0	0	4.08691e+07	0	0	0	0	0	0
O88466	Znf106	1590	O88466_1590	Zinc finger protein 106	1	102.21	0	0	0	0	0	0	1.1153e+07	0	0	0	0	5.70925e+06	0	0	0
O88508	Dnmt3a	53	O88508_53	DNA (cytosine-5)-methyltransferase 3A	0.999999	73.11	0	0	0	0	0	0	0	4.12567e+06	0	0	0	0	0	0	0
O88532	Zfr	910	O88532_910	Zinc finger RNA-binding protein	1	213.97	1.18069e+07	1.17111e+07	1.17978e+07	0	1.21633e+07	9.32909e+06	3.69921e+07	3.21482e+07	3.13561e+07	1.18957e+07	1.09849e+07	1.18451e+07	1.11167e+07	1.17695e+07	8.92244e+06
O88532	Zfr	516	O88532_516	Zinc finger RNA-binding protein	1	101.93	2.27068e+06	0	0	0	0	0	6.61588e+06	7.42953e+06	5.87955e+06	0	0	2.93752e+06	0	0	0
O88543	Cops3	281	O88543_281	COP9 signalosome complex subunit 3	1	68.171	0	0	0	0	0	0	0	0	5.77504e+06	0	0	0	0	0	0
O88543	Cops3	243	O88543_243	COP9 signalosome complex subunit 3	1	109.6	0	0	0	0	0	0	0	7.36865e+06	6.59265e+06	0	0	0	0	0	0
O88569	Hnrnpa2b1	173	O88569_173	Heterogeneous nuclear ribonucleoproteins A2/B1	1	201.95	0	1.2752e+07	1.21058e+07	0	1.00137e+07	9.91916e+06	8.05189e+07	7.52131e+07	6.28327e+07	1.30208e+07	1.22589e+07	1.28232e+07	2.94661e+07	2.85375e+07	3.47021e+07
O88622	Parg	160	O88622_160	Poly(ADP-ribose) glycohydrolase	1	41.911	0	0	0	0	0	0	0	0	8.13447e+06	0	0	0	0	0	0
O88665	Brd7	305	O88665_305	Bromodomain-containing protein 7	1	133.76	0	0	0	0	0	0	0	1.21026e+07	0	0	0	0	0	6.38061e+06	0
O88685	Psmc3	214	O88685_214	26S proteasome regulatory subunit 6A	1	169.65	8.17008e+06	1.01092e+07	7.34524e+06	6.69917e+06	0	0	2.36104e+07	1.41661e+07	1.04447e+07	0	0	0	5.52113e+06	1.06206e+07	0
O88696	Clpp	207	O88696_207	ATP-dependent Clp protease proteolytic subunit, mitochondrial	1	153.97	0	0	2.51859e+06	0	0	0	6.07876e+06	6.60973e+06	0	0	0	2.31089e+06	0	3.4067e+06	2.86856e+06
O88708	Orc4	7	O88708_7	Origin recognition complex subunit 4	1	122.31	3.95322e+06	3.10753e+06	0	0	3.15972e+06	0	1.00052e+07	1.06383e+07	1.32928e+07	3.78251e+06	3.362e+06	0	6.08115e+06	0	5.87914e+06
O88947	F10	457	O88947_457	Coagulation factor X	1	40.727	0	0	0	0	0	0	0	0	0	0	0	0	0	0	0
O88947	F10	464	O88947_464	Coagulation factor X	1	40.727	0	0	0	0	0	0	0	0	0	0	0	0	0	0	0
O89053	Coro1a	339	O89053_339	Coronin-1A	1	134.81	0	0	0	0	0	0	3.59974e+07	0	0	0	0	0	0	0	0
O89053	Coro1a	20	O89053_20	Coronin-1A	1	41.86	0	0	0	0	0	0	7.85621e+06	0	0	0	0	0	0	0	0
P00375	Dhfr	33	P00375_33	Dihydrofolate reductase	1	157.58	0	0	0	0	0	0	0	4.14633e+07	3.76039e+07	0	0	0	0	1.62572e+07	0
P00493	Hprt1	103	P00493_103	Hypoxanthine-guanine phosphoribosyltransferase	1	178.81	1.76901e+07	1.58756e+07	1.4477e+07	1.41538e+07	1.18014e+07	1.73989e+07	3.72299e+07	2.86252e+07	3.5687e+07	0	1.97838e+07	0	1.76367e+07	1.0958e+07	9.93944e+06
P01101	Fos	128	P01101_128	Proto-oncogene c-Fos	1	158.56	0	0	0	0	0	0	1.14427e+07	1.04431e+07	7.78291e+06	0	0	0	0	0	0
P02301	H3f3c	80	P02301_80	Histone H3.3C	1	246.5	2.21488e+08	2.1979e+08	2.34021e+08	1.80705e+08	1.90217e+08	1.74893e+08	6.57268e+08	6.58322e+08	6.89318e+08	1.81438e+08	1.647e+08	1.82895e+08	2.87145e+08	3.46228e+08	3.45295e+08
P02301	H3f3c	19	P02301_19	Histone H3.3C	1	154.75	0	8.1597e+07	0	0	1.95477e+08	9.84031e+07	0	1.0488e+08	0	0	0	0	1.08732e+08	0	8.6271e+07
P02301	H3f3c	24	P02301_24	Histone H3.3C	1	175.44	0	8.1597e+07	1.00015e+07	0	1.95477e+08	1.04357e+08	0	1.1804e+08	1.65657e+07	0	0	0	1.08732e+08	0	8.6271e+07
P02301	H3f3c	28	P02301_28	Histone H3.3C	1	305.11	1.22734e+08	1.63116e+08	1.37597e+08	5.93975e+07	3.85683e+06	2.61744e+06	8.35249e+07	9.03456e+07	1.19649e+08	1.48817e+08	1.22434e+08	1.75194e+08	6.71633e+07	1.21477e+08	1.33746e+08
P02301	H3f3c	37	P02301_37	Histone H3.3C	0.999944	305.11	7.22641e+07	8.1414e+07	9.15077e+07	3.90771e+07	2.1841e+07	2.35444e+07	4.31729e+07	3.11957e+07	4.20705e+07	7.49442e+07	8.71073e+07	7.34923e+07	3.46917e+07	6.14513e+07	7.19312e+07
P02301	H3f3c	10	P02301_10	Histone H3.3C	1	195.79	2.79285e+10	3.1122e+10	3.0205e+10	1.98721e+10	1.40872e+07	1.92062e+07	3.03775e+10	2.05333e+07	3.24482e+10	1.8597e+07	1.90072e+07	1.60657e+10	2.12991e+10	2.26918e+07	2.02751e+10
P02301	H3f3c	15	P02301_15	Histone H3.3C	1	195.79	2.84126e+10	3.14562e+10	3.05318e+10	2.01972e+10	3.18527e+08	3.11775e+08	3.07732e+10	4.75002e+08	3.28361e+10	4.58584e+08	4.37811e+08	1.65612e+10	2.18487e+10	5.10865e+08	2.07284e+10
P02301	H3f3c	57	P02301_57	Histone H3.3C	1	163.32	0	0	0	0	0	0	0	0	0	0	1.14985e+08	0	0	0	0
P02340	Tp53	316	P02340_316	Cellular tumor antigen p53	1	95.57	0	0	0	1.68754e+06	0	0	4.29895e+06	4.10153e+06	3.98956e+06	0	0	0	0	0	0
P02340	Tp53	117	P02340_117	Cellular tumor antigen p53	1	162.92	0	0	0	0	0	0	0	1.73685e+08	1.60618e+08	0	0	0	0	5.46531e+07	0
P03975	Iap	247	P03975_247	IgE-binding protein	1	142.91	0	0	0	0	0	0	3.87147e+07	0	4.31212e+07	0	0	0	0	3.06042e+07	2.69348e+07
P03975	Iap	439	P03975_439	IgE-binding protein	1	138.99	0	0	0	0	0	0	5.68849e+06	5.85155e+06	7.29671e+06	0	0	0	4.69159e+06	0	4.51e+06
P03975	Iap	450	P03975_450	IgE-binding protein	1	95.401	0	0	0	0	0	0	0	0	3.38021e+06	0	0	0	0	0	0
P03975	Iap	61	P03975_61	IgE-binding protein	1	156.58	4.94927e+06	0	0	0	0	0	0	9.94011e+06	0	0	5.52487e+06	4.72762e+06	7.57242e+06	0	9.14346e+06
P04117	Fabp4	59	P04117_59	Fatty acid-binding protein, adipocyte	1	223.14	0	1.29154e+07	1.21246e+07	1.17382e+07	1.22116e+07	1.11784e+07	3.97567e+07	3.34811e+07	3.66436e+07	1.23365e+07	1.40295e+07	1.31222e+07	1.31981e+07	1.27374e+07	1.47792e+07
P05063	Aldoc	147	P05063_147	Fructose-bisphosphate aldolase C	1	312.69	3.669e+08	3.76212e+08	3.388e+08	3.25441e+08	3.47075e+08	3.07617e+08	8.1196e+08	7.87032e+08	8.6216e+08	4.00394e+08	3.5239e+08	3.43292e+08	3.15543e+08	3.16808e+08	3.30713e+08
P05064	Aldoa	330	P05064_330	Fructose-bisphosphate aldolase A	1	141.39	0	4.06785e+06	0	0	2.31799e+06	0	8.65e+06	0	9.59852e+06	3.9143e+06	3.06001e+06	3.84741e+06	3.42918e+06	0	0
P05064	Aldoa	99	P05064_99	Fructose-bisphosphate aldolase A	1	108.34	0	0	0	0	0	0	2.84334e+07	3.56e+07	4.74145e+07	0	4.87595e+06	0	0	0	0
P05064	Aldoa	342	P05064_342	Fructose-bisphosphate aldolase A	1	189.63	9.905e+07	1.13116e+08	1.0305e+08	7.84452e+07	0	0	2.57378e+08	2.48516e+08	2.22611e+08	0	9.43089e+07	9.32448e+07	1.06212e+08	1.227e+08	1.31588e+08
P05064	Aldoa	230	P05064_230	Fructose-bisphosphate aldolase A	1	180.83	8.14347e+07	6.80739e+07	7.71113e+07	4.97307e+07	3.16165e+07	3.39376e+07	1.45808e+08	8.52685e+07	9.53638e+07	7.24471e+07	7.52723e+07	5.86288e+07	5.59021e+07	4.84139e+07	4.36522e+07
P05064	Aldoa	42	P05064_42	Fructose-bisphosphate aldolase A	1	168.3	0	0	0	0	0	0	1.10726e+07	0	0	8.46489e+06	6.22739e+06	7.13449e+06	0	0	0
P05064	Aldoa	13	P05064_13	Fructose-bisphosphate aldolase A	1	81.676	4.93439e+06	0	3.85892e+06	0	3.13889e+06	2.57046e+06	6.9566e+06	7.40869e+06	6.36932e+06	4.49903e+06	3.50286e+06	4.16332e+06	0	2.99702e+06	0
P05132	Prkaca	30	P05132_30	cAMP-dependent protein kinase catalytic subunit alpha	1	64.65	0	0	0	0	0	0	0	0	3.99351e+06	0	0	0	0	0	0
P05202	Got2	90	P05202_90	Aspartate aminotransferase, mitochondrial	1	197.94	2.81881e+07	2.30264e+07	2.54375e+07	2.12424e+07	2.19838e+07	2.21946e+07	7.01251e+07	6.32544e+07	5.8159e+07	2.32186e+07	2.60618e+07	2.48334e+07	2.36655e+07	2.34855e+07	1.84837e+07
P05202	Got2	122	P05202_122	Aspartate aminotransferase, mitochondrial	1	161.21	0	2.85399e+06	2.24878e+06	0	0	0	0	5.44805e+06	5.85676e+06	0	0	2.70175e+06	0	2.23893e+06	2.51745e+06
P05202	Got2	73	P05202_73	Aspartate aminotransferase, mitochondrial	1	91.313	0	0	0	0	0	0	0	0	0	0	0	7.72388e+06	0	0	0
P05202	Got2	159	P05202_159	Aspartate aminotransferase, mitochondrial	1	166.92	2.92661e+08	2.23954e+08	2.83191e+08	1.96735e+08	2.48612e+08	1.91335e+08	8.15881e+08	5.1559e+08	8.02431e+08	2.60225e+08	2.43848e+08	2.30967e+08	2.43376e+08	2.60977e+08	2.86442e+08
P05202	Got2	279	P05202_279	Aspartate aminotransferase, mitochondrial	1	154.14	0	1.92167e+07	0	0	0	0	0	0	3.92516e+07	1.36802e+07	0	0	2.04706e+07	2.11095e+07	0
P05202	Got2	396	P05202_396	Aspartate aminotransferase, mitochondrial	1	177.57	4.54403e+07	4.34175e+07	5.20552e+07	4.36385e+07	3.83246e+07	3.61122e+07	5.01995e+07	4.89061e+07	3.69825e+07	3.34937e+07	3.07363e+07	2.71368e+07	3.83871e+07	3.20182e+07	2.94687e+07
P05202	Got2	309	P05202_309	Aspartate aminotransferase, mitochondrial	1	134.13	0	0	2.211e+07	1.75319e+07	1.53391e+07	1.45296e+07	0	0	0	1.83675e+07	0	0	0	0	0
P05202	Got2	363	P05202_363	Aspartate aminotransferase, mitochondrial	1	90.135	0	0	0	0	0	0	0	0	0	0	0	0	0	0	0
P05202	Got2	185	P05202_185	Aspartate aminotransferase, mitochondrial	1	169.92	1.0268e+08	7.82708e+07	8.87443e+07	0	0	9.19985e+07	1.81061e+08	1.88312e+08	1.61228e+08	5.68253e+07	7.34576e+07	0	9.75044e+07	9.27455e+07	7.73684e+07
P05213	Tuba1b	311	P05213_311	Tubulin alpha-1B chain	1	222	1.06495e+07	1.06814e+07	1.67882e+07	9.71775e+06	7.09504e+06	8.65223e+06	3.76637e+07	3.36237e+07	2.98195e+07	5.49112e+06	6.53464e+06	6.13039e+06	1.32945e+07	1.26762e+07	1.30923e+07
P05213	Tuba1b	394	P05213_394	Tubulin alpha-1B chain	1	237.84	3.15024e+07	3.09428e+07	3.15929e+07	3.13001e+07	3.6376e+07	3.21027e+07	1.5147e+08	1.32421e+08	1.08935e+08	3.19778e+07	4.26053e+07	3.76474e+07	6.84771e+07	5.54774e+07	5.42469e+07
P05213	Tuba1b	60	P05213_60	Tubulin alpha-1B chain	1	248.23	6.48393e+07	4.9267e+07	4.28481e+07	3.60167e+07	4.69556e+07	3.06912e+07	1.57132e+08	1.32385e+08	1.25042e+08	4.26429e+07	3.24697e+07	4.86658e+07	5.97243e+07	5.98164e+07	9.6131e+07
P06151	Ldha	126	P06151_126	L-lactate dehydrogenase A chain	1	119.03	0	0	0	0	0	0	2.04356e+08	1.97983e+08	2.00579e+08	0	0	0	0	0	0
P06151	Ldha	155	P06151_155	L-lactate dehydrogenase A chain	1	162.31	3.25231e+07	2.89795e+07	2.56775e+07	2.07591e+07	1.95714e+07	2.03487e+07	7.18295e+07	6.61613e+07	6.44144e+07	2.59692e+07	2.93114e+07	2.54789e+07	2.87364e+07	2.98657e+07	3.03139e+07
P06745	Gpi	89	P06745_89	Glucose-6-phosphate isomerase	1	219.92	0	8.2033e+06	6.43455e+06	0	0	4.91244e+06	1.45552e+07	1.11548e+07	1.37361e+07	5.91386e+06	6.69576e+06	5.51921e+06	4.99096e+06	5.28286e+06	5.82743e+06
P06745	Gpi	241	P06745_241	Glucose-6-phosphate isomerase	1	326.78	0	2.09027e+07	0	1.47243e+07	1.97775e+07	1.68023e+07	1.14374e+08	1.2456e+08	1.23654e+08	2.06176e+07	1.7488e+07	2.03413e+07	3.32113e+07	4.46426e+07	3.99451e+07
P06745	Gpi	362	P06745_362	Glucose-6-phosphate isomerase	1	151.74	0	0	0	0	0	0	0	1.65526e+07	1.29488e+07	0	0	0	0	0	0
P06745	Gpi	366	P06745_366	Glucose-6-phosphate isomerase	1	126.57	0	0	0	0	0	0	0	9.42399e+07	1.27321e+08	0	0	0	0	0	0
P06745	Gpi	466	P06745_466	Glucose-6-phosphate isomerase	1	140.2	1.77316e+07	1.79928e+07	2.08035e+07	1.66768e+07	2.10015e+07	1.62686e+07	7.7827e+07	6.16199e+07	6.5386e+07	1.7457e+07	1.78941e+07	2.14234e+07	2.92158e+07	3.74721e+07	3.28339e+07
P06745	Gpi	142	P06745_142	Glucose-6-phosphate isomerase	1	241.13	7.24516e+07	6.85388e+07	6.29128e+07	6.01145e+07	5.02313e+07	5.44594e+07	1.38056e+08	1.15616e+08	1.20651e+08	7.40154e+07	6.80305e+07	6.5666e+07	4.92163e+07	5.14604e+07	4.41314e+07
P06801	Me1	492	P06801_492	NADP-dependent malic enzyme	1	109.75	0	0	0	0	0	0	0	4.18911e+07	0	0	0	0	0	1.72302e+07	0
P07091	S100a4	31	P07091_31	Protein S100-A4	1	157.21	0	2.9704e+07	3.2398e+07	0	0	0	9.17333e+07	7.79207e+07	0	3.55168e+07	2.94514e+07	3.23447e+07	3.50333e+07	6.39157e+07	5.52872e+07
P07356	Anxa2	310	P07356_310	Annexin A2	0.885685	132.97	0	0	0	0	0	0	1.93029e+07	2.37327e+07	0	0	0	0	0	7.88677e+06	0
P07356	Anxa2	313	P07356_313	Annexin A2	1	244.71	3.25914e+07	3.98533e+07	3.53208e+07	2.85339e+07	3.4816e+07	0	8.69992e+07	9.641e+07	8.33312e+07	2.58054e+07	2.37783e+07	2.76882e+07	2.95075e+07	0	2.9719e+07
P07356	Anxa2	324	P07356_324	Annexin A2	1	160.15	0	0	0	0	0	0	0	7.61967e+06	7.36412e+06	0	0	0	0	0	0
P07356	Anxa2	227	P07356_227	Annexin A2	1	301.09	2.26218e+09	2.49187e+09	2.33385e+09	1.19199e+09	1.05101e+09	1.21499e+09	3.32854e+09	2.66927e+09	2.59819e+09	1.57174e+09	1.7037e+09	1.71776e+09	1.44866e+09	1.3645e+09	1.48043e+09
P07742	Rrm1	590	P07742_590	Ribonucleoside-diphosphate reductase large subunit	1	122.98	0	0	6.92536e+06	0	0	0	2.0392e+07	1.89226e+07	1.61904e+07	0	6.2458e+06	6.36853e+06	6.7143e+06	7.47989e+06	7.31071e+06
P07901	Hsp90aa1	112	P07901_112	Heat shock protein HSP 90-alpha	1	176.25	0	0	0	0	0	0	1.1713e+08	0	1.20146e+08	0	0	0	0	0	0
P07901	Hsp90aa1	284	P07901_284	Heat shock protein HSP 90-alpha	1	301.26	1.44876e+08	1.7625e+08	1.73219e+08	1.43865e+08	1.53788e+08	1.67097e+08	3.9851e+08	4.07228e+08	4.00086e+08	1.59245e+08	1.73016e+08	1.71967e+08	2.1978e+08	2.12174e+08	2.02164e+08
P07901	Hsp90aa1	293	P07901_293	Heat shock protein HSP 90-alpha	0.999204	255.23	2.50373e+07	2.65561e+07	2.32642e+07	2.24301e+07	2.34859e+07	2.09298e+07	6.93518e+07	6.94595e+07	6.78208e+07	2.19322e+07	2.55938e+07	2.19978e+07	3.75654e+07	2.9066e+07	3.18437e+07
P07901	Hsp90aa1	58	P07901_58	Heat shock protein HSP 90-alpha	1	109.72	0	0	0	0	0	0	0	7.5555e+06	0	0	0	0	4.04568e+06	0	0
P07901	Hsp90aa1	408	P07901_408	Heat shock protein HSP 90-alpha	1	156.51	1.5172e+07	1.41131e+07	1.64014e+07	1.24191e+07	1.1766e+07	1.13438e+07	1.78157e+07	1.73325e+07	1.72101e+07	1.71684e+07	1.34625e+07	1.14428e+07	1.0759e+07	1.22641e+07	1.17964e+07
P07901	Hsp90aa1	490	P07901_490	Heat shock protein HSP 90-alpha	1	265.22	9.15042e+06	7.70423e+06	9.71133e+06	8.17033e+06	5.98607e+06	6.83229e+06	2.43837e+07	1.86209e+07	2.3438e+07	4.19012e+06	5.40513e+06	7.99383e+06	1.4807e+07	6.73387e+06	8.60215e+06
P07901	Hsp90aa1	185	P07901_185	Heat shock protein HSP 90-alpha	1	152.38	8.64801e+06	0	9.303e+06	0	5.02603e+06	6.25644e+06	2.07297e+07	2.38991e+07	2.09279e+07	6.61567e+06	8.73084e+06	5.95029e+06	1.55873e+07	1.09911e+07	1.10799e+07
P07901	Hsp90aa1	282	P07901_282	Heat shock protein HSP 90-alpha	0.786455	188.13	0	0	0	4.39604e+07	0	5.2577e+07	0	0	1.60539e+08	6.83802e+07	0	0	0	7.09103e+07	0
P07901	Hsp90aa1	437	P07901_437	Heat shock protein HSP 90-alpha	1	214.29	2.03421e+07	2.08784e+07	2.05071e+07	1.66555e+07	1.68572e+07	1.65112e+07	6.42075e+07	5.39467e+07	5.58956e+07	0	0	0	0	0	0
P07901	Hsp90aa1	514	P07901_514	Heat shock protein HSP 90-alpha	1	270.74	3.02646e+07	0	4.51082e+07	0	0	0	9.71843e+07	1.40656e+08	1.09251e+08	0	4.5216e+07	0	8.42293e+07	8.27954e+07	8.7446e+07
P07901	Hsp90aa1	633	P07901_633	Heat shock protein HSP 90-alpha	1	294	8.69198e+07	9.36797e+07	7.42735e+07	7.2829e+07	7.38084e+07	6.09269e+07	3.68832e+08	3.96003e+08	3.73027e+08	8.92306e+07	8.91494e+07	8.44809e+07	1.62874e+08	1.33637e+08	1.38192e+08
P07901	Hsp90aa1	209	P07901_209	Heat shock protein HSP 90-alpha	1	308.83	4.14831e+07	3.03873e+07	5.53819e+07	3.4437e+07	2.51489e+07	3.97357e+07	1.49686e+08	1.56637e+08	1.44287e+08	2.20769e+07	3.6851e+07	4.82092e+07	6.30156e+07	5.84125e+07	3.64771e+07
P07901	Hsp90aa1	566	P07901_566	Heat shock protein HSP 90-alpha	0.927385	107.21	0	0	0	0	0	0	2.28516e+07	2.24657e+07	2.52645e+07	0	0	0	0	0	0
P07901	Hsp90aa1	568	P07901_568	Heat shock protein HSP 90-alpha	1	190.73	0	0	0	0	0	0	7.23523e+07	5.93766e+07	5.07079e+07	0	0	0	2.2596e+07	2.11163e+07	0
P07901	Hsp90aa1	328	P07901_328	Heat shock protein HSP 90-alpha	1	180.36	0	0	2.30144e+07	0	0	0	6.16281e+07	0	8.60033e+07	0	0	0	2.80626e+07	0	0
P07901	Hsp90aa1	153	P07901_153	Heat shock protein HSP 90-alpha	1	170.58	0	0	0	7.79088e+06	0	0	3.86639e+07	2.84625e+07	2.51854e+07	6.29112e+06	1.19379e+07	8.10778e+06	2.22612e+07	1.68198e+07	1.79174e+07
P07901	Hsp90aa1	479	P07901_479	Heat shock protein HSP 90-alpha	1	180.97	0	3.29695e+06	0	0	0	0	1.24986e+07	1.47497e+07	1.58217e+07	0	0	0	0	0	0
P08003	Pdia4	328	P08003_328	Protein disulfide-isomerase A4	1	110.35	0	0	0	0	0	0	2.62279e+07	2.38753e+07	1.8277e+07	0	0	0	0	6.96416e+06	0
P08003	Pdia4	339	P08003_339	Protein disulfide-isomerase A4	1	90.759	0	0	0	0	0	0	0	1.35286e+07	0	0	0	0	0	0	0
P08003	Pdia4	355	P08003_355	Protein disulfide-isomerase A4	1	92.925	0	0	0	0	0	0	1.37135e+07	1.27503e+07	1.14395e+07	0	0	0	0	7.75599e+06	6.38531e+06
P08030	Aprt	57	P08030_57	Adenine phosphoribosyltransferase	1	130.2	0	0	0	0	0	0	6.13558e+06	3.94266e+06	7.12987e+06	0	0	0	0	0	0
P08113	Hsp90b1	161	P08113_161	Endoplasmin	1	113.93	0	0	0	0	0	0	1.77774e+07	1.92644e+07	1.15836e+07	0	0	0	0	0	8.04988e+06
P08113	Hsp90b1	168	P08113_168	Endoplasmin	1	200.21	0	8.99437e+06	0	0	0	0	0	2.48663e+07	2.55677e+07	0	0	0	0	1.44353e+07	0
P08113	Hsp90b1	72	P08113_72	Endoplasmin	0.758367	72.615	0	0	0	0	0	0	0	0	6.79903e+06	0	0	0	0	0	0
P08113	Hsp90b1	479	P08113_479	Endoplasmin	1	198.25	0	0	0	0	0	0	0	0	5.12464e+07	1.10584e+07	9.0944e+06	1.4033e+07	2.27888e+07	0	2.40651e+07
P08113	Hsp90b1	95	P08113_95	Endoplasmin	1	167.23	7.49734e+06	6.53144e+06	8.61608e+06	0	7.1558e+06	0	2.70793e+07	2.39466e+07	2.9618e+07	7.955e+06	8.03003e+06	7.64671e+06	1.36031e+07	1.29176e+07	1.36077e+07
P08113	Hsp90b1	428	P08113_428	Endoplasmin	1	42.068	0	0	0	0	0	0	0	2.9724e+07	0	0	0	0	0	0	0
P08207	S100a10	57	P08207_57	Protein S100-A10	1	147.36	0	6.81206e+06	0	0	0	5.05447e+06	1.61617e+07	1.03602e+07	9.26409e+06	0	0	0	0	0	0
P08228	Sod1	137	P08228_137	Superoxide dismutase [Cu-Zn]	1	147.24	2.72247e+06	0	3.49787e+06	0	0	2.80038e+06	6.85295e+06	6.23201e+06	6.17857e+06	2.1958e+06	3.00107e+06	3.04711e+06	0	0	0
P08228	Sod1	71	P08228_71	Superoxide dismutase [Cu-Zn]	1	248.96	4.72711e+07	3.27407e+07	4.12434e+07	3.24739e+07	3.22575e+07	3.34116e+07	1.01664e+08	1.31074e+08	1.13851e+08	4.70442e+07	3.25966e+07	3.5435e+07	4.44641e+07	5.17426e+07	4.49049e+07
P08249	Mdh2	78	P08249_78	Malate dehydrogenase, mitochondrial	1	252.96	0	0	0	1.71367e+07	2.04464e+07	0	4.20674e+07	4.56902e+07	4.44412e+07	2.53182e+07	2.47159e+07	1.33264e+07	0	2.86021e+07	2.26458e+07
P08249	Mdh2	239	P08249_239	Malate dehydrogenase, mitochondrial	1	85.958	0	3.30665e+06	3.05202e+06	0	0	0	0	0	0	0	0	0	0	0	0
P08249	Mdh2	335	P08249_335	Malate dehydrogenase, mitochondrial	1	312.24	1.75469e+06	3.44062e+06	2.36994e+06	2.92393e+06	3.56577e+06	3.04695e+06	1.21726e+07	8.36085e+06	1.01133e+07	4.09682e+06	6.40066e+06	5.3902e+06	2.76703e+06	2.17095e+06	2.84284e+06
P08249	Mdh2	301	P08249_301	Malate dehydrogenase, mitochondrial	0.999993	125.72	0	0	0	0	0	0	0	0	8.27155e+06	0	5.92409e+06	0	0	0	0
P08249	Mdh2	157	P08249_157	Malate dehydrogenase, mitochondrial	1	253.2	5.31284e+07	4.67782e+07	6.38808e+07	4.83338e+07	5.56521e+07	4.62452e+07	1.55796e+08	1.66606e+08	1.66597e+08	4.66093e+07	4.62943e+07	4.59708e+07	5.79903e+07	5.64291e+07	6.33981e+07
P08775	Polr2a	619	P08775_619	DNA-directed RNA polymerase II subunit RPB1	1	131.59	0	0	0	0	0	3.89627e+06	1.65756e+07	0	1.60032e+07	0	0	0	0	0	0
P09055	Itgb1	794	P09055_794	Integrin beta-1	1	87.641	0	0	0	0	0	0	0	0	0	0	0	0	0	0	0
P09103	P4hb	328	P09103_328	Protein disulfide-isomerase	0.999308	149.73	0	0	0	0	0	0	3.27282e+07	6.5856e+07	0	0	0	0	0	2.74498e+07	0
P09405	Ncl	87	P09405_87	Nucleolin	1	127.12	0	5.27621e+06	6.54684e+06	0	0	0	6.84496e+06	4.78988e+06	0	0	0	0	0	0	0
P09405	Ncl	9	P09405_9	Nucleolin	1	195.51	4.61442e+07	4.60725e+07	4.7431e+07	3.61271e+07	2.71255e+07	2.23898e+07	1.02528e+08	6.37553e+07	6.57514e+07	3.14091e+07	0	5.15924e+07	3.3153e+07	4.30535e+07	3.62665e+07
P09405	Ncl	15	P09405_15	Nucleolin	1	195.51	4.61442e+07	4.60725e+07	4.7431e+07	3.61271e+07	2.71255e+07	2.23898e+07	1.02528e+08	6.37553e+07	6.57514e+07	3.14091e+07	0	5.15924e+07	3.3153e+07	4.30535e+07	3.62665e+07
P09405	Ncl	514	P09405_514	Nucleolin	1	66.84	0	0	0	0	0	0	1.24759e+07	9.19417e+06	8.3271e+06	0	0	0	0	0	0
P09405	Ncl	522	P09405_522	Nucleolin	1	171.73	8.04057e+07	8.60257e+07	7.29697e+07	5.4801e+07	4.77662e+07	5.1675e+07	9.94987e+07	8.73199e+07	9.23547e+07	5.81491e+07	5.25096e+07	5.94586e+07	4.62463e+07	5.39962e+07	5.04051e+07
P09405	Ncl	636	P09405_636	Nucleolin	0.999935	61.181	0	3.55759e+07	0	0	3.00941e+07	0	0	0	0	0	0	0	0	0	0
P09405	Ncl	643	P09405_643	Nucleolin	1	157.38	6.83189e+07	6.57354e+07	6.4752e+07	6.18779e+07	5.95e+07	5.56713e+07	1.28678e+08	1.15687e+08	1.11066e+08	5.18279e+07	4.64235e+07	4.36047e+07	5.81856e+07	5.55351e+07	4.80388e+07
P09405	Ncl	439	P09405_439	Nucleolin	1	97.214	0	0	0	0	0	0	0	2.84625e+06	7.12573e+06	0	0	0	0	0	0
P09405	Ncl	350	P09405_350	Nucleolin	1	87.18	0	0	0	0	0	2.5677e+07	0	0	0	0	2.99457e+07	0	0	0	0
P09405	Ncl	429	P09405_429	Nucleolin	1	103.8	2.57375e+07	3.11864e+07	0	1.54275e+07	1.70784e+07	1.80748e+07	3.62769e+07	0	3.97544e+07	3.09717e+07	2.70411e+07	3.0985e+07	1.85329e+07	2.03472e+07	1.8792e+07
P09405	Ncl	102	P09405_102	Nucleolin	1	135.02	1.64338e+07	1.60623e+07	1.55829e+07	0	0	0	3.55762e+07	3.59967e+07	3.27759e+07	1.5354e+07	1.41061e+07	1.59257e+07	1.41772e+07	1.34759e+07	0
P09405	Ncl	109	P09405_109	Nucleolin	1	135.02	1.64338e+07	1.60623e+07	1.55829e+07	0	0	0	3.55762e+07	3.59967e+07	3.27759e+07	1.5354e+07	1.41061e+07	1.59257e+07	1.41772e+07	1.34759e+07	0
P09405	Ncl	478	P09405_478	Nucleolin	1	237.07	2.41616e+08	2.6642e+08	2.99515e+08	2.17746e+08	2.16499e+08	2.18318e+08	5.60971e+08	4.33372e+08	5.48449e+08	2.29092e+08	2.44784e+08	2.45726e+08	2.34744e+08	2.68923e+08	2.28694e+08
P09405	Ncl	400	P09405_400	Nucleolin	1	301.93	1.61382e+08	1.88209e+08	1.73389e+08	1.87132e+08	1.66886e+08	1.72114e+08	2.90469e+08	4.62771e+08	3.84532e+08	1.66138e+08	1.34958e+08	1.47671e+08	1.76798e+08	1.91516e+08	0
P09411	Pgk1	48	P09411_48	Phosphoglycerate kinase 1	1	193.3	3.32842e+07	3.17969e+07	2.2221e+07	3.33185e+07	2.08018e+07	0	6.55435e+07	6.28704e+07	6.67211e+07	2.86467e+07	2.06076e+07	2.81065e+07	2.87085e+07	3.45591e+07	0
P09411	Pgk1	156	P09411_156	Phosphoglycerate kinase 1	1	47.814	0	0	0	0	0	0	0	0	2.54585e+07	0	0	0	0	0	0
P09411	Pgk1	382	P09411_382	Phosphoglycerate kinase 1	1	281.93	5.46562e+07	7.02518e+07	5.7985e+07	5.7411e+07	5.25901e+07	4.91189e+07	1.12536e+08	1.67275e+08	1.62094e+08	6.01182e+07	6.59605e+07	5.82289e+07	7.94839e+07	6.78451e+07	7.38029e+07
P09411	Pgk1	388	P09411_388	Phosphoglycerate kinase 1	1	93.397	0	0	0	0	0	0	5.44054e+07	4.92279e+07	0	0	1.83482e+07	1.65383e+07	0	0	2.68925e+07
P09411	Pgk1	353	P09411_353	Phosphoglycerate kinase 1	1	153.12	2.45487e+07	2.45229e+07	2.41946e+07	2.03299e+07	2.1899e+07	2.39072e+07	5.73769e+07	6.98233e+07	0	1.91308e+07	2.51096e+07	2.24207e+07	2.16914e+07	2.42282e+07	2.33279e+07
P09411	Pgk1	323	P09411_323	Phosphoglycerate kinase 1	1	191.63	3.72516e+07	3.99177e+07	3.9405e+07	2.68874e+07	2.70353e+07	2.52051e+07	9.99888e+07	9.14006e+07	9.11853e+07	3.61446e+07	4.23972e+07	4.69948e+07	4.29973e+07	4.60413e+07	4.76779e+07
P09411	Pgk1	75	P09411_75	Phosphoglycerate kinase 1	1	175.83	1.80531e+08	2.36724e+08	3.16619e+08	2.23504e+08	3.94476e+08	3.39839e+08	5.933e+08	5.64313e+08	5.63155e+08	2.13161e+08	2.78432e+08	2.99732e+08	2.60429e+08	2.9909e+08	3.15277e+08
P09411	Pgk1	30	P09411_30	Phosphoglycerate kinase 1	1	237.65	1.18411e+07	1.40169e+07	1.16876e+07	1.19485e+07	1.04633e+07	1.12324e+07	4.46269e+07	4.17997e+07	4.30214e+07	1.38939e+07	1.46391e+07	1.61001e+07	1.29927e+07	1.22029e+07	1.36474e+07
P09528	Fth1	54	P09528_54	Ferritin heavy chain	1	113.4	8.62085e+06	1.24047e+07	0	6.81167e+06	8.58213e+06	9.04028e+06	3.06988e+07	3.33512e+07	3.11979e+07	0	0	1.08914e+07	1.58909e+07	1.56989e+07	1.33919e+07
P09671	Sod2	130	P09671_130	Superoxide dismutase [Mn], mitochondrial	1	90.709	0	0	0	0	0	0	0	0	0	0	0	0	0	0	0
P09671	Sod2	68	P09671_68	Superoxide dismutase [Mn], mitochondrial	1	264.59	4.28964e+07	3.57915e+07	3.21598e+07	3.22881e+07	2.24176e+07	3.10716e+07	1.03058e+08	1.17088e+08	9.98943e+07	1.04713e+08	8.58233e+07	8.66527e+07	4.79566e+07	3.18882e+07	4.829e+07
P0C0S6	H2afz	5	P0C0S6_5	Histone H2A.Z	1	232.22	6.19804e+09	9.80019e+09	9.08988e+09	6.29402e+09	1.02721e+10	9.88928e+09	1.62552e+10	1.64588e+10	1.86331e+10	1.33975e+10	1.07281e+10	9.19447e+09	1.68352e+10	1.62181e+10	2.09261e+10
P0C0S6	H2afz	8	P0C0S6_8	Histone H2A.Z	1	240.8	6.19804e+09	9.80019e+09	9.08988e+09	6.29402e+09	1.02721e+10	9.88928e+09	1.62552e+10	1.64588e+10	1.86331e+10	1.4436e+10	1.07281e+10	9.19447e+09	1.68352e+10	1.62181e+10	2.09261e+10
P0C0S6	H2afz	12	P0C0S6_12	Histone H2A.Z	1	240.8	6.62701e+09	1.01643e+10	9.26091e+09	6.29402e+09	1.02721e+10	1.00942e+10	1.46315e+10	1.48953e+10	1.86331e+10	1.23589e+10	1.21777e+10	9.99745e+09	1.49338e+10	1.56318e+10	2.09468e+10
P0C0S6	H2afz	14	P0C0S6_14	Histone H2A.Z	1	240.8	2.17489e+08	3.40355e+08	2.31863e+08	2.01239e+08	2.17101e+08	7.37252e+06	3.73079e+08	3.97502e+08	3.72914e+08	2.85603e+08	2.56511e+08	3.64628e+08	4.50382e+08	4.34478e+08	4.39475e+08
P0C0S6	H2afz	116	P0C0S6_116	Histone H2A.Z	1	88.101	0	0	0	0	0	0	0	0	1.2579e+08	0	5.64345e+07	5.86365e+07	0	0	0
P0DOV2	Ifi204	556	P0DOV2_556	Interferon-activable protein 204	1	201.6	0	0	0	4.16064e+07	3.74432e+07	4.68936e+07	0	0	0	3.96503e+07	3.55801e+07	3.41235e+07	0	3.13146e+07	3.25525e+07
P10107	Anxa1	26	P10107_26	Annexin A1	1	129.71	0	0	0	0	0	0	0	0	0	3.72696e+06	0	0	4.70503e+06	0	0
P10107	Anxa1	29	P10107_29	Annexin A1	1	115.12	0	4.76884e+07	3.20487e+07	3.45103e+07	0	0	6.68087e+07	8.62375e+07	7.24794e+07	0	0	2.84239e+07	3.40669e+07	0	0
P10107	Anxa1	242	P10107_242	Annexin A1	1	221.32	7.57326e+06	9.05775e+06	9.21076e+06	5.2721e+06	6.28702e+06	5.09703e+06	1.98166e+07	1.74715e+07	1.46371e+07	6.58266e+06	9.73953e+06	8.06266e+06	7.13863e+06	4.64713e+06	8.40704e+06
P10107	Anxa1	312	P10107_312	Annexin A1	1	242.45	7.7363e+06	8.82979e+06	5.65388e+06	7.02041e+06	1.11487e+07	1.10968e+07	2.83336e+07	2.59193e+07	3.03844e+07	8.63784e+06	8.01842e+06	7.82865e+06	0	9.32809e+06	7.73658e+06
P10126	Eef1a1	179	P10126_179	Elongation factor 1-alpha 1	1	131.06	0	7.4336e+06	6.66495e+06	0	2.53647e+06	0	0	6.24518e+06	0	4.61286e+06	6.30219e+06	5.77708e+06	0	0	0
P10126	Eef1a1	395	P10126_395	Elongation factor 1-alpha 1	1	192.22	3.02101e+08	4.50082e+08	2.84266e+08	3.21786e+08	2.63535e+08	2.37362e+08	5.63839e+08	7.26681e+08	6.1121e+08	2.93386e+08	2.84304e+08	3.13826e+08	3.59032e+08	0	3.07999e+08
P10126	Eef1a1	392	P10126_392	Elongation factor 1-alpha 1	1	227.27	1.89602e+08	1.92083e+08	1.98767e+08	1.79887e+08	1.81853e+08	1.68806e+08	6.0902e+08	5.52137e+08	5.23461e+08	1.47553e+08	1.55186e+08	1.42303e+08	2.30483e+08	2.24649e+08	2.31388e+08
P10126	Eef1a1	255	P10126_255	Elongation factor 1-alpha 1	1	303.47	4.32317e+08	2.82869e+08	2.6573e+08	2.75694e+08	2.72533e+08	3.4307e+08	8.29386e+08	8.37182e+08	7.98778e+08	2.4085e+08	2.28478e+08	2.26891e+08	3.24276e+08	2.73469e+08	3.66412e+08
P10126	Eef1a1	165	P10126_165	Elongation factor 1-alpha 1	1	162.36	0	0	0	0	0	0	1.1373e+07	1.11488e+07	9.05395e+06	0	5.6228e+06	0	0	4.38778e+06	4.08783e+06
P10126	Eef1a1	20	P10126_20	Elongation factor 1-alpha 1	1	198.79	2.93732e+07	0	2.83397e+07	1.81629e+07	2.35449e+07	0	8.51822e+07	1.23351e+08	9.18237e+07	1.33143e+07	0	0	4.96923e+07	3.53375e+07	5.74913e+07
P10126	Eef1a1	41	P10126_41	Elongation factor 1-alpha 1	1	143.89	0	0	2.13936e+08	1.68637e+08	1.67166e+08	1.64285e+08	5.51659e+08	5.68427e+08	5.34157e+08	2.12171e+08	2.09936e+08	2.03796e+08	2.46403e+08	2.35288e+08	2.33805e+08
P10126	Eef1a1	453	P10126_453	Elongation factor 1-alpha 1	1	157.86	0	0	0	0	0	0	0	2.53562e+06	0	2.14932e+07	5.34719e+06	0	1.38922e+07	2.2187e+07	2.34435e+07
P10126	Eef1a1	172	P10126_172	Elongation factor 1-alpha 1	1	146.36	0	2.48449e+07	0	0	0	0	4.88726e+07	3.73826e+07	5.43289e+07	0	0	0	0	0	0
P10518	Alad	184	P10518_184	Delta-aminolevulinic acid dehydratase	1	66.92	0	0	0	0	0	0	7.82009e+06	7.83687e+06	6.7126e+06	0	0	0	0	0	3.7552e+06
P10605	Ctsb	223	P10605_223	Cathepsin B	1	121.72	0	0	6.38064e+06	0	0	5.09538e+06	3.48157e+07	3.05851e+07	3.38774e+07	0	0	6.85735e+06	1.20974e+07	1.15239e+07	1.54915e+07
P10605	Ctsb	268	P10605_268	Cathepsin B	1	103.17	0	0	0	0	0	0	1.22349e+07	1.25681e+07	1.39364e+07	0	0	0	7.16856e+06	0	0
P10639	Txn	39	P10639_39	Thioredoxin	1	143.42	6.24238e+07	6.60612e+07	7.69537e+07	5.96832e+07	4.75826e+07	4.66675e+07	1.17444e+08	7.36572e+07	1.01205e+08	4.73003e+07	4.24831e+07	4.50929e+07	8.905e+07	6.77805e+07	5.40535e+07
P10649	Gstm1	83	P10649_83	Glutathione S-transferase Mu 1	1	211.06	7.7569e+06	9.75445e+06	0	7.60849e+06	5.90115e+06	6.73404e+06	5.74186e+07	5.13341e+07	4.73072e+07	0	8.69449e+06	0	1.72486e+07	1.59054e+07	1.87522e+07
P10711	Tcea1	252	P10711_252	Transcription elongation factor A protein 1	1	91.589	0	0	0	0	0	0	0	1.00588e+07	0	0	0	0	0	0	0
P10854	Hist1h2bm	21	P10854_21	Histone H2B type 1-M	1	359.92	1.67922e+09	1.73403e+09	1.82156e+09	1.27144e+09	1.11261e+09	1.11442e+09	3.56053e+09	2.97075e+09	3.04052e+09	2.0359e+09	1.7775e+09	1.59074e+09	2.53902e+09	2.15081e+09	2.30404e+09
P10854	Hist1h2bm	24	P10854_24	Histone H2B type 1-M	1	264.9	2.68773e+09	3.00503e+09	2.62658e+09	1.9717e+09	4.9323e+08	1.82314e+09	4.40805e+09	3.43787e+09	3.6557e+09	2.30298e+09	2.12473e+09	2.14494e+09	7.68994e+08	1.82823e+09	6.82258e+08
P10854	Hist1h2bm	121	P10854_121	Histone H2B type 1-M	1	183.65	4.0552e+08	5.11154e+08	5.29847e+08	3.79532e+08	3.35824e+08	3.8472e+08	1.30159e+09	1.13945e+09	1.10285e+09	4.54875e+08	5.19333e+08	5.18341e+08	5.61058e+08	6.09058e+08	7.00492e+08
P10854	Hist1h2bm	44	P10854_44	Histone H2B type 1-M	1	170.95	0	1.14656e+07	1.20118e+07	8.56486e+06	1.372e+07	0	3.09003e+07	2.92962e+07	0	1.15349e+07	0	0	2.13507e+07	2.62728e+07	2.80071e+07
P10854	Hist1h2bm	16	P10854_16	Histone H2B type 1-M	1	359.92	8.02727e+08	8.83996e+08	9.89042e+08	7.19228e+08	6.08152e+08	6.41127e+08	2.19876e+09	1.96411e+09	1.98715e+09	8.32935e+08	1.00969e+09	8.74328e+08	1.24719e+09	1.21502e+09	1.28083e+09
P10854	Hist1h2bm	17	P10854_17	Histone H2B type 1-M	1	359.92	5.10537e+09	6.9688e+09	7.47687e+09	4.22098e+09	5.01346e+09	4.39305e+09	9.58847e+09	7.83467e+09	9.16071e+09	6.37261e+09	5.98048e+09	6.73285e+09	4.96847e+09	5.39766e+09	5.99621e+09
P10854	Hist1h2bm	13	P10854_13	Histone H2B type 1-M	1	359.92	2.68219e+09	3.5687e+09	2.91232e+09	2.33532e+09	1.88391e+09	1.73404e+09	5.02794e+09	4.47944e+09	4.99321e+09	2.34497e+09	2.57145e+09	2.69701e+09	4.83354e+09	4.25955e+09	4.17408e+09
P10854	Hist1h2bm	86	P10854_86	Histone H2B type 1-M	1	175.94	0	0	2.34827e+07	0	0	0	4.60318e+07	3.87757e+07	3.65871e+07	0	0	0	0	0	0
P10854	Hist1h2bm	109	P10854_109	Histone H2B type 1-M	1	217.16	1.2448e+09	1.21872e+09	1.02907e+09	1.07259e+09	1.1227e+09	1.24156e+09	3.91649e+09	4.27851e+09	4.30798e+09	7.36171e+08	9.77124e+08	1.01114e+09	1.34974e+09	2.02606e+09	1.92849e+09
P10854	Hist1h2bm	6	P10854_6	Histone H2B type 1-M	1	216.27	7.12055e+08	8.00277e+08	7.18647e+08	5.64603e+08	5.37453e+08	5.91096e+08	1.99437e+09	1.68115e+09	1.67143e+09	6.44845e+08	6.97578e+08	7.2908e+08	1.08157e+09	9.68075e+08	1.12612e+09
P10854	Hist1h2bm	12	P10854_12	Histone H2B type 1-M	1	216.27	5.14777e+08	5.92231e+08	6.41324e+08	4.62496e+08	4.38098e+08	4.85675e+08	1.30266e+09	1.46303e+09	1.30879e+09	5.67588e+08	6.73537e+08	6.01323e+08	7.10329e+08	7.85176e+08	7.93998e+08
P10922	H1f0	59	P10922_59	Histone H1.0	1	79.81	0	0	0	0	0	0	4.34851e+06	3.92584e+06	4.21477e+06	0	0	0	0	0	0
P10923	Spp1	257	P10923_257	Osteopontin	1	244.17	5.10103e+06	5.18333e+06	0	0	0	0	2.11544e+07	2.69706e+07	2.35961e+07	8.48069e+06	9.57941e+06	0	0	1.70909e+07	1.90078e+07
P11103	Parp1	948	P11103_948	Poly [ADP-ribose] polymerase 1	1	102	0	0	0	2.68874e+07	0	0	0	0	0	0	0	0	0	0	0
P11103	Parp1	636	P11103_636	Poly [ADP-ribose] polymerase 1	0.999998	57.496	0	0	0	0	0	0	0	9.27772e+06	0	0	0	0	0	0	0
P11440	Cdk1	20	P11440_20	Cyclin-dependent kinase 1	1	80.102	0	0	0	0	0	0	0	0	0	3.60273e+06	0	0	0	0	0
P11440	Cdk1	283	P11440_283	Cyclin-dependent kinase 1	1	141.73	0	0	0	0	0	8.99298e+06	1.81775e+07	9.3333e+06	1.31552e+07	5.2997e+06	5.50104e+06	0	0	0	0
P11440	Cdk1	6	P11440_6	Cyclin-dependent kinase 1	1	82.749	2.12491e+07	0	0	1.60999e+07	0	0	0	0	0	0	1.51442e+07	0	0	0	0
P11440	Cdk1	33	P11440_33	Cyclin-dependent kinase 1	1	135.79	0	0	0	0	0	0	0	0	7.91001e+06	0	0	0	0	0	0
P11499	Hsp90ab1	559	P11499_559	Heat shock protein HSP 90-beta	1	173.23	3.1774e+07	3.81673e+07	2.9956e+07	0	2.0834e+07	2.06685e+07	1.64291e+08	1.46044e+08	1.53372e+08	3.44092e+07	3.61989e+07	3.72207e+07	5.59984e+07	5.50899e+07	5.50144e+07
P11499	Hsp90ab1	72	P11499_72	Heat shock protein HSP 90-beta	1	176.42	0	0	0	0	0	0	0	3.8688e+07	5.1736e+07	0	0	0	2.00901e+07	0	0
P11499	Hsp90ab1	435	P11499_435	Heat shock protein HSP 90-beta	1	126.24	0	0	0	0	0	4.5836e+06	2.39825e+07	2.30709e+07	2.14439e+07	5.7819e+06	0	0	0	0	0
P11499	Hsp90ab1	624	P11499_624	Heat shock protein HSP 90-beta	1	327.94	9.78215e+07	1.06544e+08	1.02737e+08	8.69456e+07	1.08427e+08	1.02344e+08	7.08294e+08	6.06966e+08	5.59352e+08	1.06934e+08	1.13639e+08	9.80321e+07	2.03311e+08	1.98969e+08	2.08285e+08
P11499	Hsp90ab1	204	P11499_204	Heat shock protein HSP 90-beta	1	186.68	0	0	0	0	0	0	1.61178e+08	0	0	0	0	0	0	0	1.10764e+08
P11499	Hsp90ab1	319	P11499_319	Heat shock protein HSP 90-beta	1	162.01	0	0	0	0	0	0	0	7.99446e+07	5.66601e+07	0	0	0	6.30012e+07	4.96198e+07	0
P11499	Hsp90ab1	148	P11499_148	Heat shock protein HSP 90-beta	1	156.47	0	1.17653e+07	0	0	0	5.66748e+06	4.33489e+07	3.72034e+07	3.3578e+07	1.21385e+07	8.62023e+06	9.45984e+06	2.5758e+07	2.0609e+07	1.85425e+07
P11531	Dmd	1923	P11531_1923	Dystrophin	0.999998	79.82	2.76847e+08	3.04797e+08	3.10046e+08	3.19694e+08	2.53486e+08	2.58347e+08	6.59374e+08	0	5.50219e+08	2.76489e+08	2.69119e+08	2.56899e+08	0	4.22742e+08	3.83419e+08
P11798	Camk2a	68	P11798_68	Calcium/calmodulin-dependent protein kinase type II subunit alpha	1	88.177	0	0	0	0	0	0	2.0628e+07	1.62456e+07	1.61674e+07	0	0	0	9.75213e+06	9.62806e+06	9.74433e+06
P11928	Oas1a	214	P11928_214	2'-5'-oligoadenylate synthase 1A	1	90.135	0	0	0	0	0	0	0	0	0	0	0	0	0	0	0
P11928	Oas1a	43	P11928_43	2'-5'-oligoadenylate synthase 1A	1	237.67	0	0	7.6274e+07	5.28878e+07	5.44807e+07	0	1.01445e+08	9.1971e+07	8.09455e+07	0	0	0	0	0	0
P11983	Tcp1	541	P11983_541	T-complex protein 1 subunit alpha	1	315.68	3.65856e+07	3.68455e+07	3.73624e+07	3.17888e+07	3.12236e+07	3.64706e+07	9.20999e+07	1.12877e+08	1.0586e+08	3.65545e+07	3.04145e+07	3.61837e+07	4.23852e+07	4.04532e+07	4.07195e+07
P11983	Tcp1	317	P11983_317	T-complex protein 1 subunit alpha	1	156.4	1.06717e+08	1.15001e+08	1.05423e+08	9.56372e+07	9.82627e+07	9.67479e+07	2.61208e+08	2.18807e+08	2.10465e+08	9.60324e+07	1.13539e+08	9.67014e+07	1.14887e+08	1.20992e+08	1.17317e+08
P11983	Tcp1	484	P11983_484	T-complex protein 1 subunit alpha	0.999995	68.944	0	0	0	0	0	0	4.38953e+07	0	0	0	0	0	0	0	0
P11983	Tcp1	494	P11983_494	T-complex protein 1 subunit alpha	1	84.289	0	1.30526e+07	1.70371e+07	1.19549e+07	1.75808e+07	1.66126e+07	2.22308e+07	3.69072e+07	3.10868e+07	0	0	0	1.33571e+07	1.76509e+07	0
P11983	Tcp1	400	P11983_400	T-complex protein 1 subunit alpha	1	306.55	9.90315e+07	7.28265e+07	8.59979e+07	6.34766e+07	6.73483e+07	5.94603e+07	1.69722e+08	1.36211e+08	1.23193e+08	6.06013e+07	5.52425e+07	5.20352e+07	5.73258e+07	5.87354e+07	5.83494e+07
P11983	Tcp1	515	P11983_515	T-complex protein 1 subunit alpha	1	92.781	0	0	0	0	0	0	0	0	2.34173e+07	0	0	0	0	0	0
P12970	Rpl7a	245	P12970_245	60S ribosomal protein L7a	1	153.95	0	4.96824e+06	4.32627e+06	0	0	0	1.48124e+07	1.38914e+07	1.44641e+07	4.91288e+06	0	0	1.16053e+07	0	0
P12970	Rpl7a	101	P12970_101	60S ribosomal protein L7a	1	220.39	0	1.36687e+07	7.00317e+06	5.5125e+06	0	0	2.70302e+07	1.07131e+07	8.87619e+06	8.77006e+06	7.27637e+06	8.37773e+06	1.3155e+07	9.51504e+06	1.27288e+07
P12970	Rpl7a	37	P12970_37	60S ribosomal protein L7a	1	178.46	1.60671e+07	1.44146e+07	1.99761e+07	1.36238e+07	1.45328e+07	1.38966e+07	4.08421e+07	3.95582e+07	4.63148e+07	1.67535e+07	1.55163e+07	1.85725e+07	1.93276e+07	1.89205e+07	1.78199e+07
P13011	Scd2	205	P13011_205	Acyl-CoA desaturase 2	1	74.301	0	0	0	0	0	0	0	0	0	0	0	0	4.87277e+06	0	3.83989e+06
P13020	Gsn	582	P13020_582	Gelsolin	1	124.62	0	0	0	0	0	0	1.3506e+07	2.22628e+07	2.03178e+07	0	0	0	0	0	0
P13020	Gsn	175	P13020_175	Gelsolin	1	132.79	5.36429e+06	0	0	0	0	0	0	2.02151e+07	1.4642e+07	0	0	0	0	5.12233e+06	0
P13020	Gsn	546	P13020_546	Gelsolin	1	130.66	8.27049e+06	8.11125e+06	1.04223e+07	1.01737e+07	8.38598e+06	8.7946e+06	1.30423e+07	1.61802e+07	1.64171e+07	8.21859e+06	9.60029e+06	9.11112e+06	6.08158e+06	6.47434e+06	7.8672e+06
P13020	Gsn	392	P13020_392	Gelsolin	1	168.82	0	0	0	0	0	0	2.88418e+07	2.13962e+07	2.54923e+07	0	0	0	0	0	0
P13864	Dnmt1	1120	P13864_1120	DNA (cytosine-5)-methyltransferase 1	1	88	0	0	0	0	0	0	8.13975e+06	0	0	0	0	0	0	0	0
P13864	Dnmt1	1122	P13864_1122	DNA (cytosine-5)-methyltransferase 1	1	199.59	2.36656e+06	0	0	0	2.08662e+06	0	3.13559e+07	1.89079e+07	2.12631e+07	2.37158e+06	6.11275e+06	0	5.74797e+06	7.87173e+06	6.35285e+06
P13864	Dnmt1	1124	P13864_1124	DNA (cytosine-5)-methyltransferase 1	1	263.51	9.94934e+07	1.29789e+08	1.06713e+08	1.11019e+08	7.95459e+07	7.48246e+07	3.21364e+08	3.58487e+08	3.15086e+08	1.27032e+08	1.77843e+08	2.01524e+08	3.06142e+08	3.5527e+08	2.04892e+08
P13864	Dnmt1	139	P13864_139	DNA (cytosine-5)-methyltransferase 1	1	91.207	0	0	0	0	0	0	0	0	0	0	0	0	0	3.90723e+06	3.50242e+06
P14069	S100a6	26	P14069_26	Protein S100-A6	1	212.03	9.7803e+06	1.6278e+07	1.69798e+07	8.38374e+06	8.42227e+06	9.05087e+06	4.78307e+07	3.66458e+07	3.79335e+07	1.34424e+07	1.12966e+07	1.585e+07	2.47713e+07	2.78933e+07	2.74131e+07
P14115	Rpl27a	47	P14115_47	60S ribosomal protein L27a	1	174.23	1.60459e+07	1.20509e+07	1.83848e+07	1.4037e+07	7.84358e+06	6.39859e+06	4.79196e+07	3.66275e+07	4.33283e+07	9.29308e+06	8.29303e+06	1.16348e+07	1.77846e+07	1.69694e+07	1.58705e+07
P14115	Rpl27a	55	P14115_55	60S ribosomal protein L27a	1	118.5	0	0	0	0	0	0	0	2.29192e+07	2.2536e+07	0	0	0	1.32446e+07	1.32116e+07	1.39219e+07
P14115	Rpl27a	94	P14115_94	60S ribosomal protein L27a	1	92.112	0	0	0	0	0	0	0	2.1526e+07	2.35905e+07	0	0	0	0	0	0
P14131	Rps16	98	P14131_98	40S ribosomal protein S16	1	216.03	1.57355e+07	0	1.35565e+07	1.08979e+07	0	0	6.8181e+07	7.45147e+07	0	0	0	0	0	0	0
P14131	Rps16	131	P14131_131	40S ribosomal protein S16	1	140.12	1.62288e+07	1.45873e+07	1.50367e+07	0	9.67789e+06	0	2.51878e+07	2.29557e+07	2.48672e+07	1.36977e+07	1.2672e+07	1.205e+07	1.5409e+07	1.38778e+07	1.44253e+07
P14148	Rpl7	62	P14148_62	60S ribosomal protein L7	1	125.62	0	0	0	0	0	0	1.12735e+08	1.07021e+08	9.20609e+07	4.7045e+07	0	0	4.04542e+07	0	0
P14148	Rpl7	149	P14148_149	60S ribosomal protein L7	1	183.65	0	0	0	0	0	0	1.19232e+07	0	0	0	0	0	0	0	0
P14148	Rpl7	178	P14148_178	60S ribosomal protein L7	1	204.62	8.48368e+06	1.07169e+07	9.98086e+06	8.06367e+06	8.86783e+06	6.83505e+06	2.96623e+07	3.4419e+07	3.65626e+07	1.1687e+07	9.88341e+06	8.99793e+06	1.49634e+07	1.627e+07	1.7288e+07
P14152	Mdh1	164	P14152_164	Malate dehydrogenase, cytoplasmic	1	142.79	0	0	0	0	0	0	1.59016e+07	1.26865e+07	1.4092e+07	0	0	0	5.43887e+06	5.59048e+06	0
P14152	Mdh1	110	P14152_110	Malate dehydrogenase, cytoplasmic	1	201.33	1.37273e+07	1.51446e+07	1.70739e+07	1.32084e+07	1.26067e+07	0	4.44762e+07	0	4.04718e+07	1.54937e+07	1.3857e+07	1.66094e+07	2.02829e+07	2.09999e+07	2.03114e+07
P14152	Mdh1	118	P14152_118	Malate dehydrogenase, cytoplasmic	1	163.86	2.49283e+07	2.42176e+07	2.77227e+07	2.16546e+07	0	0	8.28841e+07	7.8195e+07	7.83789e+07	2.79167e+07	2.27217e+07	0	0	0	0
P14152	Mdh1	298	P14152_298	Malate dehydrogenase, cytoplasmic	1	99.5	0	0	0	0	0	0	0	0	0	0	0	0	0	1.62275e+07	0
P14206	Rpsa	89	P14206_89	40S ribosomal protein SA	1	196.38	3.31882e+07	4.21666e+07	3.29173e+07	3.03781e+07	3.65273e+07	3.41041e+07	8.70573e+07	9.88745e+07	1.281e+08	3.83764e+07	3.61355e+07	3.3007e+07	6.59831e+07	5.77318e+07	5.61687e+07
P14206	Rpsa	57	P14206_57	40S ribosomal protein SA	1	123.35	0	0	0	0	0	0	0	0	0	0	0	0	0	0	0
P14211	Calr	55	P14211_55	Calreticulin	1	87.363	0	0	0	0	0	0	1.67545e+07	0	0	0	0	0	0	0	0
P14211	Calr	80	P14211_80	Calreticulin	1	161.99	0	0	0	0	0	0	4.2563e+07	0	3.02432e+07	0	0	0	2.39344e+07	0	1.96553e+07
P14211	Calr	98	P14211_98	Calreticulin	1	207.89	0	7.89598e+06	6.87082e+06	0	0	0	2.97894e+07	2.17326e+07	3.09776e+07	0	0	0	0	1.16285e+07	1.05084e+07
P14211	Calr	43	P14211_43	Calreticulin	1	130.28	0	0	0	0	0	0	4.29696e+07	2.99854e+07	2.86521e+07	0	0	1.19751e+07	2.04943e+07	2.12905e+07	1.94196e+07
P14211	Calr	48	P14211_48	Calreticulin	1	133.42	0	0	0	0	0	0	4.2828e+07	3.59309e+07	4.47613e+07	0	0	0	2.14851e+07	0	0
P14211	Calr	159	P14211_159	Calreticulin	1	118.33	0	0	0	2.09886e+07	0	2.4174e+07	9.61406e+07	1.06921e+08	9.39891e+07	2.064e+07	1.83157e+07	2.18869e+07	5.36997e+07	0	5.66418e+07
P14733	Lmnb1	272	P14733_272	Lamin-B1	1	201.96	1.23279e+07	1.23749e+07	8.84246e+06	0	0	6.4857e+06	1.74358e+07	1.4836e+07	1.39349e+07	7.50215e+06	9.34116e+06	8.22631e+06	8.93205e+06	9.8932e+06	7.00673e+06
P14733	Lmnb1	533	P14733_533	Lamin-B1	1	211.64	7.32081e+06	8.10565e+06	7.48887e+06	6.21828e+06	6.97425e+06	6.96958e+06	2.56743e+07	2.24785e+07	2.38993e+07	6.46599e+06	7.52592e+06	6.37281e+06	9.42072e+06	9.8932e+06	1.02442e+07
P14824	Anxa6	63	P14824_63	Annexin A6	1	77.062	0	0	0	0	0	0	0	0	0	0	0	0	0	0	0
P14824	Anxa6	406	P14824_406	Annexin A6	1	100.98	0	0	0	0	0	0	0	0	8.45665e+06	0	0	0	0	0	0
P14824	Anxa6	306	P14824_306	Annexin A6	1	245.94	0	6.95526e+06	6.5121e+06	0	6.1599e+06	0	1.16763e+07	1.34734e+07	1.56413e+07	0	0	0	8.18773e+06	0	0
P14873	Map1b	555	P14873_555	Microtubule-associated protein 1B	0.999999	130.87	0	0	0	0	0	0	0	1.55706e+07	1.97585e+07	0	0	0	1.49203e+07	1.31887e+07	1.1831e+07
P15331	Prph	292	P15331_292	Peripherin	1	186.97	2.6361e+07	0	0	0	2.5762e+07	0	8.98981e+07	1.00745e+08	8.03655e+07	2.03764e+07	1.99331e+07	2.21805e+07	3.7753e+07	3.11548e+07	3.22512e+07
P15331	Prph	294	P15331_294	Peripherin	1	234.99	1.18282e+07	1.11295e+07	0	9.92777e+06	1.05542e+07	0	3.88127e+07	4.81273e+07	3.90689e+07	0	0	0	2.71031e+07	2.44118e+07	2.34358e+07
P15532	Nme1	124	P15532_124	Nucleoside diphosphate kinase A	1	231.07	4.71353e+07	6.31383e+07	4.36567e+07	3.91005e+07	3.44273e+07	2.91054e+07	1.09428e+08	7.89135e+07	8.2981e+07	3.36583e+07	3.72184e+07	4.70491e+07	4.19955e+07	5.7635e+07	5.02221e+07
P15864	Hist1h1c	75	P15864_75	Histone H1.2	1	149.38	0	0	5.8302e+06	0	4.90954e+06	3.8118e+06	0	1.09349e+07	1.1169e+07	0	0	0	0	0	0
P15864	Hist1h1c	106	P15864_106	Histone H1.2	1	202.44	2.01739e+07	2.0785e+07	1.99295e+07	1.45734e+07	1.47604e+07	1.41546e+07	4.28461e+07	3.99367e+07	3.61898e+07	0	1.12278e+07	1.13556e+07	1.48865e+07	1.96232e+07	1.5842e+07
P15864	Hist1h1c	85	P15864_85	Histone H1.2	1	203.29	1.65197e+08	1.61585e+08	1.54101e+08	1.21429e+08	1.28976e+08	1.28369e+08	2.42493e+08	2.10909e+08	2.20219e+08	1.14459e+08	1.18853e+08	1.10046e+08	1.20196e+08	1.28615e+08	1.31847e+08
P15864	Hist1h1c	175	P15864_175	Histone H1.2	1	112.13	0	0	0	0	0	0	1.08406e+06	0	0	0	0	0	0	0	0
P15864	Hist1h1c	176	P15864_176	Histone H1.2	1	112.13	0	0	0	0	0	0	1.08406e+06	0	0	0	0	0	0	0	0
P15864	Hist1h1c	178	P15864_178	Histone H1.2	1	112.13	0	0	0	0	0	0	1.08406e+06	0	0	0	0	0	0	0	0
P16045	Lgals1	19	P16045_19	Galectin-1	0.999997	244.58	0	3.81011e+07	0	0	0	0	5.47321e+07	0	4.1208e+07	4.54742e+07	0	2.79092e+07	4.52233e+07	0	3.24808e+07
P16045	Lgals1	29	P16045_29	Galectin-1	1	231.92	2.24417e+08	2.79433e+08	2.71425e+08	2.20965e+08	2.26184e+08	1.85788e+08	4.46632e+08	3.62052e+08	3.25028e+08	1.31913e+08	1.77162e+08	2.09271e+08	2.52921e+08	1.7424e+08	1.82757e+08
P16045	Lgals1	108	P16045_108	Galectin-1	1	242.92	7.56033e+06	7.63944e+06	1.07241e+07	7.03762e+06	5.73431e+06	5.64994e+06	3.68741e+07	2.88464e+07	3.31374e+07	8.31513e+06	8.59316e+06	8.60486e+06	1.63364e+07	1.28895e+07	1.62719e+07
P16110	Lgals3	224	P16110_224	Galectin-3	1	107.17	0	0	3.08157e+07	0	0	0	0	1.21744e+08	0	0	3.89952e+07	0	0	0	0
P16110	Lgals3	197	P16110_197	Galectin-3	1	246.93	4.04837e+07	4.10043e+07	4.09174e+07	2.36028e+07	3.10647e+07	2.39932e+07	4.75566e+07	5.95869e+07	5.33404e+07	2.32294e+07	3.64178e+07	3.73629e+07	0	0	0
P16110	Lgals3	190	P16110_190	Galectin-3	1	254.57	9.07892e+06	9.63029e+06	9.92893e+06	6.75547e+06	7.16096e+06	6.48802e+06	1.83245e+07	1.97343e+07	1.51726e+07	7.66563e+06	8.83682e+06	8.65227e+06	6.74254e+06	6.379e+06	0
P16675	Ctsa	55	P16675_55	Lysosomal protective protein	1	47.499	0	0	0	0	0	0	6.69593e+06	5.28278e+06	0	0	0	0	0	0	0
P16858	Gapdh	252	P16858_252	Glyceraldehyde-3-phosphate dehydrogenase	1	218.94	2.61254e+07	2.21218e+07	2.64315e+07	2.25427e+07	2.26323e+07	1.83792e+07	7.38226e+07	5.53983e+07	6.53635e+07	1.798e+07	2.6577e+07	2.30309e+07	1.50691e+07	1.50208e+07	1.96268e+07
P16858	Gapdh	137	P16858_137	Glyceraldehyde-3-phosphate dehydrogenase	1	235.55	3.94851e+07	5.09894e+07	5.30026e+07	5.62574e+07	4.87142e+07	0	2.88091e+08	3.89585e+08	3.65645e+08	6.40338e+07	6.47654e+07	7.01267e+07	1.28777e+08	1.26839e+08	1.28998e+08
P16858	Gapdh	192	P16858_192	Glyceraldehyde-3-phosphate dehydrogenase	1	234.81	4.62403e+08	4.86369e+08	4.42799e+08	3.79096e+08	3.74775e+08	3.52752e+08	6.41349e+08	5.85448e+08	6.36443e+08	4.20159e+08	3.94926e+08	3.70937e+08	4.00112e+08	3.69079e+08	3.90887e+08
P17012	Zfx	489	P17012_489	Zinc finger X-chromosomal protein	1	85.945	0	0	0	0	0	0	0	1.50412e+07	0	0	6.01544e+06	0	0	0	0
P17095	Hmga1	7	P17095_7	High mobility group protein HMG-I/HMG-Y	1	331.92	1.13478e+07	1.07636e+07	1.04653e+07	8.51174e+06	8.33928e+06	7.7255e+06	4.64402e+07	4.63301e+07	4.55145e+07	1.07191e+07	1.1203e+07	1.09778e+07	1.2586e+07	1.1433e+07	7.19493e+06
P17095	Hmga1	15	P17095_15	High mobility group protein HMG-I/HMG-Y	1	262.64	2.12963e+07	7.54842e+06	2.28702e+07	1.40083e+07	6.58817e+06	1.49199e+07	4.22344e+07	5.72595e+07	4.14604e+07	2.20395e+07	8.66277e+06	2.32558e+07	9.71747e+06	1.81421e+07	1.56762e+07
P17182	Eno1	228	P17182_228	Alpha-enolase	1	115.57	0	0	0	0	0	0	0	0	0	0	0	0	0	4.36407e+07	0
P17182	Eno1	60	P17182_60	Alpha-enolase	1	215.02	9.19669e+07	7.04768e+07	8.65468e+07	0	0	0	1.44155e+08	1.48945e+08	0	6.29345e+07	0	7.26366e+07	0	4.32192e+07	4.91637e+07
P17182	Eno1	71	P17182_71	Alpha-enolase	1	272.4	4.20937e+07	3.64851e+07	5.56362e+07	3.39675e+07	3.34879e+07	3.87885e+07	1.69027e+08	1.24788e+08	1.15194e+08	3.85152e+07	3.02079e+07	3.70891e+07	5.34156e+07	5.11197e+07	4.94969e+07
P17182	Eno1	193	P17182_193	Alpha-enolase	1	257.01	7.10023e+08	5.89981e+08	6.69325e+08	6.44624e+08	5.76211e+08	6.43266e+08	1.77874e+09	2.13139e+09	1.80019e+09	6.29187e+08	5.98481e+08	6.13505e+08	9.57543e+08	7.23481e+08	9.2531e+08
P17182	Eno1	406	P17182_406	Alpha-enolase	1	262.97	1.80485e+08	1.57141e+08	1.90886e+08	1.45543e+08	1.45983e+08	1.37996e+08	5.42692e+08	5.7243e+08	5.67919e+08	1.81638e+08	1.74037e+08	1.49591e+08	2.61359e+08	2.32994e+08	2.42948e+08
P17182	Eno1	343	P17182_343	Alpha-enolase	1	363.2	5.59956e+08	4.48673e+08	5.54473e+08	3.62089e+08	3.03647e+08	3.48859e+08	5.48701e+08	7.57762e+08	7.82791e+08	4.66184e+08	4.53134e+08	3.83632e+08	5.16622e+08	3.61354e+08	3.99399e+08
P17182	Eno1	256	P17182_256	Alpha-enolase	1	242.39	1.42649e+08	1.33065e+08	1.4211e+08	1.19847e+08	1.30726e+08	1.29957e+08	4.97348e+08	4.29423e+08	4.24829e+08	1.36095e+08	1.23695e+08	1.36391e+08	1.61656e+08	1.75302e+08	1.7099e+08
P17182	Eno1	202	P17182_202	Alpha-enolase	1	227.67	1.75829e+07	2.28407e+07	1.94182e+07	1.08767e+07	1.48055e+07	1.71695e+07	0	4.09495e+07	3.9551e+07	1.74154e+07	1.80844e+07	2.6353e+07	1.00599e+07	1.52086e+07	1.47274e+07
P17225	Ptbp1	265	P17225_265	Polypyrimidine tract-binding protein 1	1	231.42	1.61632e+07	1.52735e+07	1.53205e+07	1.55561e+07	1.22835e+07	1.24619e+07	4.38681e+07	0	4.21194e+07	1.45317e+07	1.48487e+07	1.70461e+07	2.22021e+07	2.11707e+07	2.15667e+07
P17710	Hk1	389	P17710_389	Hexokinase-1	1	154.11	0	0	0	0	0	0	9.47229e+06	8.42484e+06	1.04519e+07	3.07372e+06	0	0	5.215e+06	0	3.96844e+06
P17742	Ppia	91	P17742_91	Peptidyl-prolyl cis-trans isomerase A	1	169.98	8.87857e+07	8.72691e+07	1.08727e+08	0	0	9.43881e+07	2.77037e+08	2.15443e+08	3.58753e+08	0	0	0	1.01351e+08	0	0
P17742	Ppia	118	P17742_118	Peptidyl-prolyl cis-trans isomerase A	1	186.33	0	1.14824e+08	1.14521e+08	1.10764e+08	8.66749e+07	9.31012e+07	2.24287e+08	2.14255e+08	0	1.23198e+08	1.30294e+08	1.00105e+08	1.21971e+08	1.15715e+08	8.84647e+07
P17742	Ppia	49	P17742_49	Peptidyl-prolyl cis-trans isomerase A	1	271.26	2.46817e+08	2.5954e+08	2.43952e+08	0	2.098e+08	1.93661e+08	6.58648e+08	5.33452e+08	5.99498e+08	2.70768e+08	2.61577e+08	2.59691e+08	3.11417e+08	2.94637e+08	3.21191e+08
P17742	Ppia	125	P17742_125	Peptidyl-prolyl cis-trans isomerase A	1	238.92	1.83413e+08	2.04144e+08	1.61838e+08	2.29772e+08	1.47754e+08	1.52331e+08	7.86456e+08	5.47182e+08	6.11624e+08	1.77397e+08	1.28886e+08	1.65375e+08	2.04791e+08	2.25771e+08	2.17618e+08
P17742	Ppia	131	P17742_131	Peptidyl-prolyl cis-trans isomerase A	1	134.66	2.28111e+07	2.00914e+07	1.86221e+07	1.30501e+07	1.22094e+07	1.12004e+07	3.64475e+07	2.95119e+07	2.94881e+07	0	1.32444e+07	0	1.44088e+07	0	1.62184e+07
P17742	Ppia	82	P17742_82	Peptidyl-prolyl cis-trans isomerase A	1	160.16	2.08861e+08	0	0	1.19294e+08	0	0	5.08458e+08	4.98623e+08	4.72243e+08	1.36644e+08	1.41108e+08	1.72594e+08	0	0	2.98891e+08
P17742	Ppia	31	P17742_31	Peptidyl-prolyl cis-trans isomerase A	1	270.91	3.83785e+07	4.5475e+07	4.18783e+07	3.43531e+07	3.13739e+07	3.52675e+07	9.27734e+07	7.89391e+07	7.90718e+07	3.51434e+07	3.79796e+07	3.82546e+07	4.167e+07	4.11338e+07	4.60436e+07
P17751	Tpi1	244	P17751_244	Triosephosphate isomerase	1	301.35	2.42762e+07	2.667e+07	2.27824e+07	1.47912e+07	2.75979e+07	2.42214e+07	7.19475e+07	7.44763e+07	8.15556e+07	2.50305e+07	2.79252e+07	2.66688e+07	3.57029e+07	3.52635e+07	3.4589e+07
P17751	Tpi1	56	P17751_56	Triosephosphate isomerase	1	165.11	0	0	0	0	0	0	5.56288e+07	6.50278e+07	6.52072e+07	0	0	0	0	0	0
P17751	Tpi1	238	P17751_238	Triosephosphate isomerase	1	190.46	0	6.4337e+06	3.89205e+06	0	0	1.35029e+06	1.18174e+07	7.57579e+06	7.90775e+06	3.56606e+06	3.94238e+06	3.6885e+06	5.81374e+06	3.33855e+06	9.01827e+06
P17751	Tpi1	206	P17751_206	Triosephosphate isomerase	1	98.257	0	0	0	0	0	0	0	0	2.01013e+07	0	0	0	0	0	0
P17751	Tpi1	225	P17751_225	Triosephosphate isomerase	1	153.94	0	0	8.12716e+07	0	0	7.864e+07	2.23742e+08	2.04309e+08	2.8234e+08	1.03691e+08	8.62874e+07	7.81641e+07	9.32011e+07	7.86935e+07	7.88145e+07
P17918	Pcna	248	P17918_248	Proliferating cell nuclear antigen	1	194.96	0	2.57645e+07	1.9771e+07	1.79866e+07	1.9654e+07	0	9.62604e+07	9.39108e+07	9.10535e+07	2.15131e+07	1.70842e+07	1.96469e+07	3.1162e+07	3.98881e+07	3.73923e+07
P17918	Pcna	20	P17918_20	Proliferating cell nuclear antigen	1	63.625	0	0	0	0	0	0	0	0	0	0	0	0	0	0	0
P18155	Mthfd2	88	P18155_88	Bifunctional methylenetetrahydrofolate dehydrogenase/cyclohydrolase, mitochondrial	1	281.24	1.85362e+07	1.7358e+07	2.6316e+07	1.9546e+07	1.21794e+07	9.66057e+06	3.71065e+07	1.83265e+07	2.47486e+07	1.4051e+07	1.68723e+07	8.94211e+06	1.74718e+07	1.70832e+07	2.01008e+07
P18242	Ctsd	122	P18242_122	Cathepsin D	1	86.378	0	0	0	0	0	0	0	0	0	0	0	0	0	0	6.66555e+06
P18242	Ctsd	351	P18242_351	Cathepsin D	1	160.67	0	0	0	0	0	0	1.28163e+07	1.2895e+07	1.73729e+07	0	0	0	5.92601e+06	8.65591e+06	0
P18760	Cfl1	144	P18760_144	Cofilin-1	1	285.94	7.88945e+06	9.00249e+06	8.81631e+06	6.93585e+06	4.40332e+06	3.59203e+06	1.45442e+07	1.20461e+07	8.93983e+06	6.80359e+06	4.5834e+06	8.21637e+06	5.04786e+06	6.22875e+06	6.1264e+06
P18760	Cfl1	112	P18760_112	Cofilin-1	0.999993	52.72	0	0	0	0	0	0	0	0	4.3526e+07	0	0	0	0	0	0
P18760	Cfl1	132	P18760_132	Cofilin-1	1	329.93	3.69948e+07	4.09017e+07	3.51811e+07	2.65889e+07	2.30242e+07	2.63938e+07	1.38292e+08	1.36725e+08	1.28072e+08	7.29635e+07	6.50934e+07	6.11632e+07	5.98925e+07	4.53275e+07	5.05191e+07
P19096	Fasn	2442	P19096_2442	Fatty acid synthase	1	212.25	0	1.05265e+07	0	0	7.11737e+06	0	0	2.36505e+07	1.85421e+07	8.20936e+06	8.92887e+06	8.79528e+06	7.34331e+06	6.10137e+06	6.85643e+06
P19096	Fasn	2431	P19096_2431	Fatty acid synthase	1	225.22	2.36453e+07	2.52557e+07	2.51411e+07	2.07209e+07	2.07899e+07	1.90993e+07	0	7.01579e+07	6.17914e+07	2.24935e+07	2.17803e+07	2.50131e+07	3.20303e+07	3.39693e+07	2.91199e+07
P19096	Fasn	59	P19096_59	Fatty acid synthase	1	104.45	2.7051e+07	2.42298e+07	2.06602e+07	3.48386e+07	2.85534e+07	0	0	8.67988e+07	0	0	1.96624e+07	2.63499e+07	3.13937e+07	0	0
P19096	Fasn	70	P19096_70	Fatty acid synthase	1	272.97	9.42005e+07	1.47302e+08	1.05092e+08	7.31253e+07	7.51655e+07	8.99e+07	1.85623e+08	2.10616e+08	2.13064e+08	8.42165e+07	7.7647e+07	8.91917e+07	9.61348e+07	1.04736e+08	1.15357e+08
P19096	Fasn	776	P19096_776	Fatty acid synthase	1	104.79	0	0	0	0	0	0	1.27867e+07	1.34456e+07	1.10631e+07	0	0	0	0	0	0
P19096	Fasn	786	P19096_786	Fatty acid synthase	1	111.06	0	0	0	0	0	0	0	0	1.91692e+07	0	1.77409e+07	1.32377e+07	0	0	0
P19096	Fasn	2187	P19096_2187	Fatty acid synthase	1	109.84	0	0	4.56965e+06	0	0	0	1.10962e+07	9.89239e+06	1.14497e+07	0	0	5.64248e+06	3.36104e+06	0	0
P19096	Fasn	2198	P19096_2198	Fatty acid synthase	1	218.07	4.85865e+06	4.21283e+06	4.78027e+06	3.06659e+06	2.73155e+06	2.97009e+06	6.99762e+06	8.17729e+06	7.96104e+06	4.38079e+06	3.77367e+06	4.87545e+06	0	5.36478e+06	3.75813e+06
P19096	Fasn	1491	P19096_1491	Fatty acid synthase	1	144.92	0	0	0	0	0	0	0	1.14236e+08	1.03792e+08	0	0	0	4.1845e+07	0	0
P19096	Fasn	1584	P19096_1584	Fatty acid synthase	1	127.83	9.3092e+06	1.29434e+07	1.16858e+07	7.70611e+06	9.73082e+06	1.17849e+07	2.41949e+07	2.71991e+07	2.4967e+07	1.42406e+07	1.17786e+07	1.17135e+07	1.45179e+07	0	0
P19096	Fasn	993	P19096_993	Fatty acid synthase	1	207.34	1.64819e+07	1.75139e+07	1.5282e+07	1.73694e+07	1.20763e+07	1.46211e+07	3.41713e+07	2.89323e+07	3.27646e+07	1.3444e+07	1.48479e+07	1.02758e+07	1.63322e+07	1.79075e+07	1.605e+07
P19096	Fasn	673	P19096_673	Fatty acid synthase	1	161.44	0	0	0	0	0	0	0	0	2.57014e+07	0	0	0	0	0	0
P19096	Fasn	1920	P19096_1920	Fatty acid synthase	1	138.4	0	0	0	0	0	0	8.63748e+06	8.20252e+06	8.31448e+06	0	0	0	0	0	0
P19096	Fasn	2399	P19096_2399	Fatty acid synthase	1	150.59	2.39445e+07	0	2.77048e+07	0	0	1.97918e+07	5.41295e+07	5.18533e+07	5.79123e+07	0	0	0	2.42801e+07	2.87584e+07	3.14707e+07
P19096	Fasn	1840	P19096_1840	Fatty acid synthase	1	153.73	2.42993e+07	3.19724e+07	3.56781e+07	2.37664e+07	2.23403e+07	2.08361e+07	5.90432e+07	5.90622e+07	5.68993e+07	2.73363e+07	2.80444e+07	2.72706e+07	3.20091e+07	3.17548e+07	3.45657e+07
P19157	Gstp1	128	P19157_128	Glutathione S-transferase P 1	1	57.798	0	0	0	0	0	0	0	5.57036e+07	0	0	0	0	2.74565e+07	0	0
P19253	Rpl13a	191	P19253_191	60S ribosomal protein L13a	1	205.18	2.03559e+08	1.78687e+08	1.8555e+08	1.55061e+08	1.60069e+08	1.88721e+08	3.94553e+08	4.15784e+08	3.99973e+08	1.53898e+08	1.44511e+08	1.64121e+08	1.68572e+08	1.752e+08	1.78639e+08
P19253	Rpl13a	148	P19253_148	60S ribosomal protein L13a	1	215	0	0	0	0	0	0	4.44054e+07	4.66519e+07	5.17059e+07	0	0	0	0	0	0
P19253	Rpl13a	53	P19253_53	60S ribosomal protein L13a	1	146.94	0	0	0	0	0	0	0	3.84411e+07	2.57296e+07	0	0	0	1.56127e+07	1.50369e+07	0
P19783	Cox4i1	29	P19783_29	Cytochrome c oxidase subunit 4 isoform 1, mitochondrial	1	361.07	3.96994e+07	4.657e+07	4.02691e+07	4.11135e+07	4.00489e+07	3.88933e+07	9.595e+07	1.13974e+08	1.18099e+08	4.07188e+07	4.05849e+07	4.54393e+07	3.96198e+07	3.1838e+07	3.3572e+07
P19973	Lsp1	318	P19973_318	Lymphocyte-specific protein 1	1	224.75	1.64754e+07	2.25027e+07	1.92928e+07	1.49729e+07	1.14504e+07	1.41238e+07	8.81337e+07	5.71333e+07	8.34988e+07	2.87291e+07	2.07716e+07	2.00721e+07	3.37676e+07	5.72747e+07	5.42115e+07
P20029	Hspa5	327	P20029_327	Endoplasmic reticulum chaperone BiP	1	179.57	0	3.63134e+07	0	0	0	0	7.97565e+07	8.49504e+07	7.44566e+07	0	0	0	0	0	0
P20029	Hspa5	82	P20029_82	Endoplasmic reticulum chaperone BiP	1	283.07	8.02736e+07	9.14803e+07	7.84178e+07	7.38764e+07	7.1733e+07	7.03177e+07	2.30132e+08	2.02243e+08	2.25266e+08	3.35062e+07	2.87761e+07	3.62923e+07	8.93121e+07	1.30569e+08	1.4364e+08
P20029	Hspa5	548	P20029_548	Endoplasmic reticulum chaperone BiP	0.999852	76.85	0	0	0	0	0	0	1.62575e+07	1.63447e+07	1.29936e+07	0	0	0	0	0	0
P20029	Hspa5	574	P20029_574	Endoplasmic reticulum chaperone BiP	0.992734	93.776	0	0	0	0	0	0	4.21418e+07	0	0	0	0	0	0	0	0
P20029	Hspa5	269	P20029_269	Endoplasmic reticulum chaperone BiP	1	163.77	0	0	0	0	0	0	1.96696e+07	1.46278e+07	1.82069e+07	0	0	0	1.02171e+07	0	0
P20152	Vim	292	P20152_292	Vimentin	1	186.97	2.6361e+07	0	0	0	2.5762e+07	0	8.98981e+07	1.00745e+08	8.03655e+07	2.03764e+07	1.99331e+07	2.21805e+07	3.7753e+07	3.11548e+07	3.22512e+07
P20152	Vim	294	P20152_294	Vimentin	1	281.13	6.3414e+07	6.67044e+07	6.66719e+07	6.35436e+07	5.38086e+07	6.48173e+07	2.64966e+08	2.39284e+08	3.13749e+08	6.25046e+07	5.48054e+07	5.98799e+07	1.03355e+08	1.24663e+08	1.02416e+08
P20152	Vim	282	P20152_282	Vimentin	1	280.97	1.81538e+07	2.55936e+07	0	0	5.02699e+07	4.27991e+07	1.56685e+08	1.67736e+08	1.6557e+08	2.4712e+07	2.62165e+07	0	2.45608e+07	3.38588e+07	0
P20664	Prim1	261	P20664_261	DNA primase small subunit	1	51.286	0	0	0	0	0	0	0	0	0	0	1.52556e+06	0	0	0	0
P21107	Tpm3	153	P21107_153	Tropomyosin alpha-3 chain	1	261.52	1.61521e+07	1.79555e+07	1.6336e+07	0	1.45918e+07	0	6.71136e+07	6.59748e+07	6.1539e+07	0	1.70556e+07	2.00461e+07	2.23525e+07	0	0
P21995	Emb	228	P21995_228	Embigin	1	106.49	0	0	0	0	0	0	0	6.74631e+06	9.59117e+06	0	0	0	0	0	0
P23116	Eif3a	559	P23116_559	Eukaryotic translation initiation factor 3 subunit A	1	143.28	5.1596e+06	6.88076e+06	0	4.40709e+06	0	0	0	1.59063e+07	1.01015e+07	5.24091e+06	5.90305e+06	5.68003e+06	0	0	0
P23116	Eif3a	1331	P23116_1331	Eukaryotic translation initiation factor 3 subunit A	1	116.01	0	0	0	0	0	0	4.8299e+06	0	7.00183e+06	0	0	0	0	0	0
P23198	Cbx3	5	P23198_5	Chromobox protein homolog 3	1	187.3	1.30429e+08	1.48338e+08	1.38403e+08	1.24988e+08	1.02115e+08	1.12335e+08	2.78435e+08	2.65062e+08	2.86841e+08	1.29776e+08	1.26341e+08	1.36743e+08	1.64032e+08	1.79203e+08	1.59836e+08
P23249	Mov10	612	P23249_612	Putative helicase MOV-10	1	118.69	0	0	0	0	0	0	0	0	0	0	0	0	0	0	0
P23506	Pcmt1	4	P23506_4	Protein-L-isoaspartate(D-aspartate) O-methyltransferase	1	174.52	1.78e+07	2.09447e+07	1.80159e+07	1.91582e+07	1.9231e+07	1.82645e+07	5.64711e+07	6.09105e+07	5.05328e+07	1.71784e+07	1.64747e+07	1.60022e+07	2.77109e+07	2.84941e+07	2.4483e+07
P24270	Cat	480	P24270_480	Catalase	1	47.506	0	0	6.04556e+06	0	0	0	0	0	0	0	0	0	0	0	0
P24270	Cat	77	P24270_77	Catalase	1	48.315	0	0	0	0	0	0	0	0	0	0	4.85878e+06	0	0	0	0
P24369	Ppib	89	P24369_89	Peptidyl-prolyl cis-trans isomerase B	1	106.36	0	0	0	0	0	0	1.38685e+07	1.3192e+07	1.29784e+07	0	0	0	0	0	0
P24369	Ppib	131	P24369_131	Peptidyl-prolyl cis-trans isomerase B	1	92.19	0	0	0	0	0	0	7.26518e+06	0	0	0	1.75978e+06	0	0	2.63561e+06	0
P24369	Ppib	165	P24369_165	Peptidyl-prolyl cis-trans isomerase B	1	232.56	0	0	0	7.59776e+06	1.24016e+07	0	3.36957e+07	3.62326e+07	3.83534e+07	0	0	0	1.68868e+07	0	0
P24369	Ppib	98	P24369_98	Peptidyl-prolyl cis-trans isomerase B	1	113.22	0	0	0	0	0	0	0	0	0	0	0	0	0	0	0
P24547	Impdh2	293	P24547_293	Inosine-5'-monophosphate dehydrogenase 2	1	163.8	0	0	0	0	0	0	5.43019e+07	5.85905e+07	5.53138e+07	0	0	0	0	2.09591e+07	1.65922e+07
P24547	Impdh2	422	P24547_422	Inosine-5'-monophosphate dehydrogenase 2	1	129.37	0	0	0	0	0	0	6.98183e+06	8.14182e+06	8.52086e+06	0	0	0	0	0	0
P24547	Impdh2	257	P24547_257	Inosine-5'-monophosphate dehydrogenase 2	1	79.633	0	0	0	0	0	0	0	0	0	0	0	0	0	0	0
P24547	Impdh2	511	P24547_511	Inosine-5'-monophosphate dehydrogenase 2	1	60.034	4.52242e+06	0	0	0	0	0	0	0	0	0	0	3.31622e+06	0	0	0
P25444	Rps2	275	P25444_275	40S ribosomal protein S2	1	205.69	1.78249e+07	1.88685e+07	2.33349e+07	1.53606e+07	1.69334e+07	1.38459e+07	1.12267e+08	1.25609e+08	1.1396e+08	2.32967e+07	2.33676e+07	2.23763e+07	3.56716e+07	4.13199e+07	3.6585e+07
P26039	Tln1	1917	P26039_1917	Talin-1	1	95.662	0	0	0	0	0	0	0	0	0	0	0	0	2.31811e+06	2.11206e+06	0
P26040	Ezr	254	P26040_254	Ezrin	0.999991	73.951	0	0	0	0	0	0	0	0	0	0	0	0	5.72598e+06	0	5.0065e+06
P26041	Msn	79	P26041_79	Moesin	1	122.18	0	0	0	0	0	0	1.56612e+07	3.00933e+07	0	0	0	0	0	0	0
P26350	Ptma	103	P26350_103	Prothymosin alpha	1	206.51	2.52424e+07	2.622e+07	2.17795e+07	1.48178e+07	1.71041e+07	1.8678e+07	3.22363e+07	2.53837e+07	2.66881e+07	1.83824e+07	2.50539e+07	2.02511e+07	1.83435e+07	1.70008e+07	1.56935e+07
P26350	Ptma	15	P26350_15	Prothymosin alpha	1	264.72	3.63002e+08	3.63171e+08	3.49509e+08	2.81058e+08	2.58296e+08	2.70819e+08	4.11162e+08	4.04138e+08	4.12853e+08	2.64216e+08	2.27008e+08	2.94188e+08	2.62069e+08	2.251e+08	2.29678e+08
P26369	U2af2	462	P26369_462	Splicing factor U2AF 65 kDa subunit	1	217.14	8.7413e+06	1.22208e+07	8.15796e+06	0	6.82748e+06	0	2.78108e+07	1.99848e+07	1.87944e+07	0	8.06483e+06	7.77894e+06	1.08039e+07	7.64203e+06	1.02899e+07
P26443	Glud1	480	P26443_480	Glutamate dehydrogenase 1, mitochondrial	1	246.96	1.70518e+08	1.87518e+08	1.80714e+08	1.55072e+08	1.84526e+08	1.74408e+08	4.34361e+08	4.7513e+08	4.61547e+08	1.61091e+08	1.71121e+08	1.60963e+08	1.71692e+08	1.88372e+08	1.72846e+08
P26443	Glud1	477	P26443_477	Glutamate dehydrogenase 1, mitochondrial	0.932605	184.99	6.26879e+06	3.33914e+06	6.92142e+06	4.34463e+06	0	0	1.61855e+07	0	9.40174e+06	6.32547e+06	0	0	0	3.91385e+06	4.07221e+06
P26443	Glud1	457	P26443_457	Glutamate dehydrogenase 1, mitochondrial	1	135.84	0	0	0	0	0	0	0	0	7.6204e+07	0	0	0	0	3.4073e+07	3.03113e+07
P26443	Glud1	527	P26443_527	Glutamate dehydrogenase 1, mitochondrial	1	138.63	5.83243e+07	8.82755e+07	0	4.81787e+07	5.56521e+07	5.88141e+07	9.81083e+07	1.00642e+08	9.76818e+07	6.9072e+07	7.93411e+07	7.17823e+07	6.05334e+07	0	5.97834e+07
P26883	Fkbp1a	48	P26883_48	Peptidyl-prolyl cis-trans isomerase FKBP1A	1	141.25	1.87773e+07	8.80729e+06	2.32481e+07	1.70347e+07	1.20945e+07	1.06566e+07	4.80267e+07	2.76982e+07	3.12676e+07	6.93572e+06	8.93892e+06	8.40526e+06	1.60845e+07	9.70199e+06	7.8767e+06
P27048	Snrpb	36	P27048_36	Small nuclear ribonucleoprotein-associated protein B	1	85.808	0	0	0	0	0	0	1.45008e+07	1.3897e+07	1.2859e+07	0	0	0	0	0	4.99389e+06
P27612	Plaa	259	P27612_259	Phospholipase A-2-activating protein	1	100.22	0	2.94388e+06	3.43832e+06	0	0	0	0	7.20739e+06	6.3488e+06	0	0	0	0	0	0
P27641	Xrcc5	265	P27641_265	X-ray repair cross-complementing protein 5	1	111.06	0	0	0	0	0	0	6.9477e+06	5.50363e+06	8.12204e+06	0	0	0	0	0	0
P27659	Rpl3	373	P27659_373	60S ribosomal protein L3	1	291.52	1.85768e+07	1.88834e+07	1.85711e+07	2.00484e+07	1.26743e+07	1.38194e+07	8.52239e+07	6.32909e+07	6.71523e+07	1.47695e+07	1.6453e+07	1.98702e+07	4.58836e+07	3.11429e+07	2.72845e+07
P27659	Rpl3	120	P27659_120	60S ribosomal protein L3	1	66.087	0	0	0	0	0	0	2.57868e+07	0	0	8.48568e+06	8.0045e+06	7.99995e+06	8.6928e+06	1.13455e+07	9.57598e+06
P27659	Rpl3	366	P27659_366	60S ribosomal protein L3	1	139.15	0	0	0	0	0	0	5.27499e+07	5.04108e+07	6.94835e+07	0	0	0	0	0	0
P27659	Rpl3	286	P27659_286	60S ribosomal protein L3	1	237.08	0	0	0	1.91752e+07	2.28846e+07	1.88655e+07	6.48773e+07	6.34006e+07	6.2183e+07	0	0	0	0	0	0
P27659	Rpl3	136	P27659_136	60S ribosomal protein L3	1	202.44	8.39343e+06	8.36274e+06	7.90625e+06	0	4.66281e+06	4.7875e+06	1.67004e+07	1.5935e+07	1.55148e+07	1.07358e+07	1.0452e+07	9.11341e+06	9.51879e+06	8.876e+06	1.06025e+07
P27659	Rpl3	155	P27659_155	60S ribosomal protein L3	1	151.17	0	0	0	0	0	0	0	6.22068e+07	0	0	0	0	0	0	0
P27659	Rpl3	300	P27659_300	60S ribosomal protein L3	1	244	1.7509e+07	1.83392e+07	1.88854e+07	1.58227e+07	1.67391e+07	1.78675e+07	0	0	0	1.73647e+07	1.62155e+07	2.04767e+07	3.37947e+07	2.97909e+07	2.44312e+07
P27659	Rpl3	103	P27659_103	60S ribosomal protein L3	1	241.52	4.82808e+06	4.48776e+06	3.28681e+06	0	0	0	1.29317e+07	1.79576e+07	1.526e+07	3.45289e+06	4.09794e+06	5.2634e+06	1.03e+07	1.08917e+07	1.16946e+07
P27659	Rpl3	115	P27659_115	60S ribosomal protein L3	1	57.328	0	0	0	0	0	0	0	6.18265e+06	6.4019e+06	0	0	0	0	0	0
P27661	H2afx	6	P27661_6	Histone H2AX	1	160.88	3.42597e+09	3.51623e+09	3.28045e+09	2.79019e+09	2.8431e+09	0	7.99998e+09	7.86045e+09	7.44415e+09	5.3762e+09	5.98829e+09	5.05707e+09	7.62425e+09	1.09444e+10	8.6214e+09
P27661	H2afx	10	P27661_10	Histone H2AX	1	160.88	3.42597e+09	3.51623e+09	3.28045e+09	2.79019e+09	2.8431e+09	0	7.99998e+09	7.86045e+09	7.44415e+09	5.3762e+09	5.98829e+09	5.05707e+09	7.62425e+09	1.09444e+10	8.6214e+09
P27773	Pdia3	335	P27773_335	Protein disulfide-isomerase A3	1	149.33	0	0	0	0	0	0	0	0	1.64371e+07	0	0	0	1.28498e+07	1.22845e+07	9.91009e+06
P27773	Pdia3	82	P27773_82	Protein disulfide-isomerase A3	1	122.64	0	0	0	0	0	0	6.80902e+06	8.26194e+06	6.45048e+06	0	0	0	0	0	0
P27773	Pdia3	94	P27773_94	Protein disulfide-isomerase A3	1	227.89	1.12536e+07	1.46853e+07	1.23449e+07	8.0795e+06	1.13967e+07	1.06517e+07	3.13777e+07	3.6569e+07	3.56701e+07	9.81944e+06	9.29475e+06	9.65867e+06	1.56896e+07	1.50667e+07	1.78872e+07
P27870	Vav1	292	P27870_292	Proto-oncogene vav	1	115.34	0	0	0	0	0	0	0	7.08728e+06	5.77203e+06	0	0	0	0	0	0
P27870	Vav1	716	P27870_716	Proto-oncogene vav	1	128.12	5.55772e+06	6.32896e+06	0	0	0	0	1.64748e+07	1.27542e+07	0	0	5.89941e+06	4.91652e+06	5.93861e+06	0	5.14014e+06
P28352	Apex1	57	P28352_57	DNA-(apurinic or apyrimidinic site) lyase	1	129.85	1.20194e+07	1.70939e+07	1.59581e+07	1.00751e+07	1.01998e+07	0	2.82265e+07	3.17314e+07	2.63058e+07	0	1.58419e+07	1.40643e+07	0	0	0
P28474	Adh5	107	P28474_107	Alcohol dehydrogenase class-3	1	136.33	0	0	0	0	0	0	8.42328e+06	9.18192e+06	7.56862e+06	0	0	0	0	0	0
P28574	Max	66	P28574_66	Protein max	1	201.6	0	4.72879e+07	4.34758e+07	0	0	4.4118e+07	7.16389e+07	8.091e+07	9.2398e+07	4.07836e+07	3.89836e+07	0	5.86303e+07	0	0
P28650	Adssl1	18	P28650_18	Adenylosuccinate synthetase isozyme 1	1	113.25	0	0	0	0	3.73702e+06	0	0	0	0	0	0	0	0	0	0
P28650	Adssl1	448	P28650_448	Adenylosuccinate synthetase isozyme 1	1	161.12	3.05048e+07	3.52053e+07	3.2903e+07	2.52186e+07	2.5559e+07	2.31628e+07	5.87219e+07	5.02664e+07	5.3346e+07	3.31927e+07	0	3.02998e+07	2.11402e+07	2.3692e+07	0
P28656	Nap1l1	105	P28656_105	Nucleosome assembly protein 1-like 1	1	142.07	0	0	0	0	0	0	0	1.0633e+07	0	0	0	0	0	0	0
P28656	Nap1l1	194	P28656_194	Nucleosome assembly protein 1-like 1	1	212.35	4.47078e+07	0	5.33143e+07	3.85704e+07	5.01271e+07	4.01019e+07	1.61808e+08	1.57902e+08	2.07867e+08	0	0	0	9.08339e+07	8.93804e+07	9.32907e+07
P28656	Nap1l1	82	P28656_82	Nucleosome assembly protein 1-like 1	1	230.54	1.34253e+07	7.69471e+06	8.97436e+06	0	0	0	3.21346e+07	2.81699e+07	3.01133e+07	7.34009e+06	6.86021e+06	9.08206e+06	1.08148e+07	1.01413e+07	1.58247e+07
P28667	Marcksl1	106	P28667_106	MARCKS-related protein	1	178.08	0	0	0	0	0	5.87336e+06	2.35505e+07	2.86837e+07	2.51591e+07	0	6.55459e+06	6.589e+06	8.03234e+06	7.9013e+06	0
P28740	Kif2a	101	P28740_101	Kinesin-like protein KIF2A	1	232.88	3.46116e+07	3.15962e+07	3.16529e+07	2.91703e+07	2.49181e+07	2.69827e+07	9.32472e+07	9.42691e+07	8.95791e+07	3.67541e+07	3.48019e+07	4.16516e+07	6.51376e+07	6.11573e+07	5.70924e+07
P29341	Pabpc1	213	P29341_213	Polyadenylate-binding protein 1	1	124.1	0	0	0	0	0	0	0	3.50735e+07	5.26531e+07	0	0	0	0	0	0
P29341	Pabpc1	606	P29341_606	Polyadenylate-binding protein 1	1	247.69	1.28258e+07	1.06908e+07	1.23843e+07	7.93471e+06	9.66243e+06	1.1121e+07	5.09093e+07	4.87873e+07	4.34206e+07	0	0	1.55013e+07	1.88093e+07	2.05741e+07	0
P29341	Pabpc1	512	P29341_512	Polyadenylate-binding protein 1	1	116.37	8.37283e+06	1.0983e+07	9.19196e+06	0	7.94869e+06	0	2.95461e+07	2.91243e+07	2.93582e+07	0	8.58619e+06	1.14459e+07	1.17871e+07	1.41863e+07	1.37432e+07
P29341	Pabpc1	299	P29341_299	Polyadenylate-binding protein 1	1	245.03	0	2.00924e+07	0	2.57295e+07	2.17004e+07	0	5.8731e+07	3.66604e+07	4.88625e+07	0	0	1.57567e+07	1.71776e+07	1.90598e+07	0
P29351	Ptpn6	570	P29351_570	Tyrosine-protein phosphatase non-receptor type 6	1	113.4	0	0	0	0	0	0	1.01477e+07	1.06974e+07	1.03039e+07	0	0	0	0	0	0
P29351	Ptpn6	558	P29351_558	Tyrosine-protein phosphatase non-receptor type 6	0.994183	173.37	0	0	0	0	3.04967e+06	1.81234e+06	1.37829e+07	1.27476e+07	1.2948e+07	3.20676e+06	2.66064e+06	4.54019e+06	5.51183e+06	5.31192e+06	4.49092e+06
P29351	Ptpn6	277	P29351_277	Tyrosine-protein phosphatase non-receptor type 6	1	142.36	4.43568e+06	0	5.69275e+06	0	3.59444e+06	0	1.62924e+07	8.12811e+06	1.29002e+07	0	3.8511e+06	3.22063e+06	3.54771e+06	4.47709e+06	5.67592e+06
P29758	Oat	49	P29758_49	Ornithine aminotransferase, mitochondrial	1	186.68	2.25691e+07	2.96928e+07	2.5339e+07	1.75531e+07	2.15726e+07	2.18936e+07	6.38572e+07	5.86545e+07	6.20004e+07	2.84547e+07	2.23257e+07	2.5774e+07	2.16652e+07	2.55241e+07	3.33225e+07
P30285	Cdk4	35	P30285_35	Cyclin-dependent kinase 4	1	109.83	9.37202e+06	7.68976e+06	1.24112e+07	0	0	0	0	1.10685e+07	1.15776e+07	1.00697e+07	9.59101e+06	1.34204e+07	0	1.31564e+07	9.69857e+06
P30416	Fkbp4	287	P30416_287	Peptidyl-prolyl cis-trans isomerase FKBP4	1	150.4	0	0	0	0	0	5.13519e+06	1.8145e+07	1.34425e+07	1.5733e+07	5.31941e+06	3.56954e+06	0	6.94705e+06	5.8472e+06	6.10223e+06
P30681	Hmgb2	3	P30681_3	High mobility group protein B2	1	195.17	0	0	2.75786e+07	0	0	1.7379e+07	5.95134e+07	5.61443e+07	6.52768e+07	3.26663e+07	3.91151e+07	5.14334e+07	0	0	1.45453e+07
P30681	Hmgb2	12	P30681_12	High mobility group protein B2	1	312.85	3.87406e+07	4.42054e+07	4.97225e+07	3.91706e+07	4.25365e+07	4.36582e+07	1.65521e+08	1.67497e+08	1.47806e+08	5.03295e+07	5.94443e+07	5.77815e+07	6.04184e+07	5.82774e+07	5.48193e+07
P30681	Hmgb2	30	P30681_30	High mobility group protein B2	1	273.66	2.28139e+07	1.78071e+07	0	0	2.88916e+07	0	1.08515e+08	7.99428e+07	8.45364e+07	1.56542e+07	1.3041e+07	1.21112e+07	3.05508e+07	2.51196e+07	3.68e+07
P30681	Hmgb2	157	P30681_157	High mobility group protein B2	1	128.36	0	0	0	0	0	0	0	0	0	0	0	0	0	0	0
P30681	Hmgb2	59	P30681_59	High mobility group protein B2	1	144.09	1.84909e+07	1.74337e+07	2.11706e+07	1.62657e+07	1.6606e+07	1.57404e+07	3.97675e+07	3.80609e+07	3.18683e+07	1.87857e+07	1.67462e+07	1.97632e+07	1.89699e+07	2.23663e+07	1.94748e+07
P31230	Aimp1	165	P31230_165	Aminoacyl tRNA synthase complex-interacting multifunctional protein 1	1	135.21	0	0	0	4.90891e+06	0	0	0	1.90158e+07	1.68969e+07	4.63823e+06	0	4.34724e+06	7.52195e+06	7.31095e+06	0
P31266	Rbpj	47	P31266_47	Recombining binding protein suppressor of hairless	1	126.46	0	0	0	0	0	0	0	3.34683e+07	2.43343e+07	1.36062e+07	1.06917e+07	0	1.59999e+07	0	0
P31786	Dbi	55	P31786_55	Acyl-CoA-binding protein	1	230.54	1.26558e+09	1.31096e+09	1.47233e+09	0	0	1.34974e+09	3.60083e+09	3.18448e+09	3.42013e+09	1.23614e+09	1.28453e+09	1.19047e+09	1.27636e+09	1.27884e+09	1.25821e+09
P31786	Dbi	17	P31786_17	Acyl-CoA-binding protein	1	120.4	0	0	0	0	0	0	0	0	3.70955e+07	0	0	0	0	0	0
P31786	Dbi	51	P31786_51	Acyl-CoA-binding protein	1	260.5	7.57631e+07	6.02285e+07	7.1169e+07	4.38329e+07	4.57392e+07	5.07112e+07	7.70265e+07	7.37523e+07	9.83446e+07	5.2923e+07	4.81345e+07	5.02213e+07	4.77157e+07	4.19811e+07	4.13886e+07
P32067	Ssb	404	P32067_404	Lupus La protein homolog	1	187.42	1.31463e+08	8.43696e+07	1.0596e+08	1.33964e+08	8.01708e+07	1.05385e+08	2.00726e+08	1.45715e+08	9.43432e+07	1.04572e+08	1.31253e+08	1.43825e+08	1.58063e+08	2.9355e+08	1.6126e+08
P32067	Ssb	174	P32067_174	Lupus La protein homolog	1	95.099	0	0	0	0	0	0	1.48025e+07	1.40003e+07	1.17668e+07	0	0	0	0	0	0
P32067	Ssb	356	P32067_356	Lupus La protein homolog	1	179.42	6.46841e+07	8.47449e+07	7.27047e+07	3.40015e+07	0	4.14869e+07	1.28551e+08	1.23516e+08	1.14348e+08	9.64981e+07	8.31855e+07	9.09888e+07	8.94981e+07	6.90204e+07	6.91211e+07
P32067	Ssb	327	P32067_327	Lupus La protein homolog	1	346.96	2.20214e+07	2.59717e+07	2.02751e+07	2.17183e+07	1.89583e+07	2.20314e+07	7.16535e+07	6.50406e+07	6.33656e+07	2.89303e+07	2.83863e+07	2.78044e+07	3.31285e+07	3.86737e+07	3.41919e+07
P32067	Ssb	105	P32067_105	Lupus La protein homolog	1	62.966	0	0	0	0	0	0	0	0	0	6.20506e+06	4.36968e+06	4.54133e+06	0	4.28869e+06	0
P32921	Wars	260	P32921_260	Tryptophan--tRNA ligase, cytoplasmic	1	136.48	0	0	0	0	0	0	9.04209e+06	6.24847e+06	5.95487e+06	0	0	0	3.78148e+06	4.89162e+06	4.39915e+06
P32921	Wars	378	P32921_378	Tryptophan--tRNA ligase, cytoplasmic	1	169.92	0	0	0	0	0	0	4.88871e+07	4.84527e+07	0	0	0	0	0	0	0
P34022	Ranbp1	150	P34022_150	Ran-specific GTPase-activating protein	1	186.16	2.06931e+07	2.1137e+07	1.70792e+07	2.05424e+07	1.48484e+07	2.05461e+07	5.87401e+07	6.09873e+07	6.12924e+07	1.78203e+07	1.71739e+07	1.46677e+07	2.50875e+07	2.12217e+07	2.24887e+07
P35123	Usp4	232	P35123_232	Ubiquitin carboxyl-terminal hydrolase 4	1	109.72	0	0	1.66404e+06	0	0	1.2817e+06	3.54582e+06	2.49796e+06	3.2081e+06	0	2.62513e+06	0	0	0	0
P35235	Ptpn11	280	P35235_280	Tyrosine-protein phosphatase non-receptor type 11	1	50.207	0	0	0	0	0	0	0	0	6.23205e+06	0	0	0	0	0	0
P35278	Rab5c	184	P35278_184	Ras-related protein Rab-5C	1	219.52	1.86018e+07	2.12602e+07	1.72897e+07	1.63783e+07	1.47604e+07	1.63667e+07	5.06279e+07	4.92371e+07	4.79304e+07	2.0591e+07	2.32222e+07	2.08568e+07	1.95195e+07	2.13058e+07	2.03157e+07
P35282	Rab21	41	P35282_41	Ras-related protein Rab-21	1	122.13	0	0	0	0	0	0	0	4.13627e+06	5.35192e+06	0	0	0	0	0	0
P35486	Pdha1	244	P35486_244	Pyruvate dehydrogenase E1 component subunit alpha, somatic form, mitochondrial	1	234.35	0	1.54854e+07	1.29153e+07	0	0	1.13261e+07	3.36467e+07	2.85594e+07	3.37362e+07	1.29742e+07	1.64143e+07	1.4101e+07	1.59475e+07	1.26533e+07	1.24698e+07
P35486	Pdha1	83	P35486_83	Pyruvate dehydrogenase E1 component subunit alpha, somatic form, mitochondrial	1	163.04	1.7521e+08	1.63228e+08	1.86284e+08	1.40285e+08	1.3574e+08	1.3901e+08	2.96115e+08	2.65775e+08	2.66222e+08	1.32387e+08	1.53151e+08	1.60221e+08	1.53379e+08	1.52706e+08	1.83586e+08
P35486	Pdha1	63	P35486_63	Pyruvate dehydrogenase E1 component subunit alpha, somatic form, mitochondrial	1	163.34	0	1.23618e+07	1.08996e+07	0	1.03431e+07	0	2.92847e+07	2.87769e+07	0	0	1.0192e+07	0	0	0	0
P35486	Pdha1	385	P35486_385	Pyruvate dehydrogenase E1 component subunit alpha, somatic form, mitochondrial	1	211.1	1.98137e+07	2.28631e+07	2.56918e+07	2.19818e+07	2.06171e+07	2.13521e+07	5.40078e+07	5.22884e+07	4.94312e+07	1.88572e+07	1.78353e+07	1.70935e+07	2.92665e+07	2.33895e+07	2.49587e+07
P35486	Pdha1	321	P35486_321	Pyruvate dehydrogenase E1 component subunit alpha, somatic form, mitochondrial	1	184.34	2.28269e+07	2.33569e+07	2.89549e+07	2.47278e+07	2.54689e+07	1.47303e+07	5.68831e+07	4.42843e+07	3.34594e+07	3.29258e+07	2.78541e+07	2.51179e+07	1.77914e+07	1.90658e+07	1.62572e+07
P35486	Pdha1	313	P35486_313	Pyruvate dehydrogenase E1 component subunit alpha, somatic form, mitochondrial	1	147.41	1.26124e+07	1.34652e+07	1.33729e+07	1.13229e+07	1.11873e+07	1.62939e+07	3.23433e+07	3.62491e+07	3.33408e+07	0	0	0	0	1.51457e+07	0
P35550	Fbl	115	P35550_115	rRNA 2'-O-methyltransferase fibrillarin	1	138.08	0	0	0	0	0	0	1.11759e+07	0	6.71617e+06	0	0	0	5.67644e+06	0	5.09991e+06
P35550	Fbl	137	P35550_137	rRNA 2'-O-methyltransferase fibrillarin	1	88.187	0	0	0	0	0	0	7.93064e+06	0	0	0	0	0	3.7469e+06	0	0
P35564	Canx	100	P35564_100	Calnexin	1	116.55	0	0	0	0	0	0	0	4.301e+06	0	0	0	0	0	0	0
P35564	Canx	104	P35564_104	Calnexin	0.999981	59.634	0	0	0	0	0	0	0	8.4263e+06	0	0	0	0	0	0	0
P35564	Canx	171	P35564_171	Calnexin	1	125.82	0	0	0	4.64748e+06	0	0	1.11753e+07	1.10131e+07	6.70017e+06	0	0	0	0	0	0
P35564	Canx	48	P35564_48	Calnexin	1	131.42	2.37644e+06	3.88264e+06	2.83379e+06	1.74267e+06	2.10004e+06	2.44629e+06	9.59083e+06	8.27858e+06	8.03033e+06	3.07788e+06	0	2.23931e+06	4.89576e+06	4.03707e+06	3.96188e+06
P35564	Canx	218	P35564_218	Calnexin	1	113.15	0	0	0	0	0	0	0	8.4135e+06	1.11206e+07	0	0	2.47852e+06	2.94965e+06	5.62447e+06	5.45284e+06
P35585	Ap1m1	237	P35585_237	AP-1 complex subunit mu-1	1	96.591	0	0	0	0	0	0	5.68613e+06	4.90268e+06	0	0	0	0	0	0	0
P35700	Prdx1	27	P35700_27	Peroxiredoxin-1	1	206.18	2.49052e+07	2.98272e+07	2.78615e+07	0	0	0	7.2296e+07	9.05815e+07	7.52568e+07	3.33457e+07	0	3.1115e+07	3.96105e+07	4.22369e+07	3.5107e+07
P35700	Prdx1	168	P35700_168	Peroxiredoxin-1	1	222.34	3.28427e+08	3.92008e+08	2.97116e+08	2.08706e+08	3.28115e+08	2.94804e+08	7.80448e+08	8.12464e+08	1.09812e+09	2.66045e+08	3.14208e+08	3.32846e+08	4.49765e+08	3.56425e+08	4.47374e+08
P35979	Rpl12	54	P35979_54	60S ribosomal protein L12	1	182.39	1.30817e+07	0	1.50349e+07	1.20835e+07	9.29535e+06	8.97158e+06	3.36993e+07	3.22433e+07	2.92904e+07	0	0	0	0	0	0
P35980	Rpl18	164	P35980_164	60S ribosomal protein L18	1	123.02	0	6.68584e+06	4.01375e+06	0	0	0	0	1.50247e+07	0	3.90948e+06	4.76766e+06	5.31602e+06	6.31568e+06	6.82836e+06	0
P35980	Rpl18	78	P35980_78	60S ribosomal protein L18	1	180.28	0	0	0	0	0	0	9.40477e+06	7.7354e+06	9.95158e+06	0	0	0	0	0	0
P35980	Rpl18	19	P35980_19	60S ribosomal protein L18	1	120.12	0	0	0	0	0	0	5.91485e+06	0	5.58354e+06	0	0	0	0	0	0
P37040	Por	358	P37040_358	NADPH--cytochrome P450 reductase	1	139.96	0	0	2.95638e+06	0	0	0	1.47847e+07	1.11018e+07	9.39289e+06	0	0	2.57817e+06	4.92518e+06	4.23176e+06	5.69284e+06
P37040	Por	186	P37040_186	NADPH--cytochrome P450 reductase	1	82.59	0	0	0	0	0	0	0	9.70737e+06	0	0	0	0	0	0	0
P37913	Lig1	280	P37913_280	DNA ligase 1	1	78.285	0	0	0	0	0	0	7.47466e+06	7.98624e+06	0	0	0	0	0	0	0
P37913	Lig1	595	P37913_595	DNA ligase 1	1	200.44	2.45477e+06	0	0	0	0	3.57031e+06	0	1.31273e+07	1.39605e+07	0	3.48251e+06	2.71513e+06	0	0	0
P38647	Hspa9	377	P38647_377	Stress-70 protein, mitochondrial	1	139.08	5.08782e+07	4.28639e+07	4.09309e+07	0	0	0	0	0	6.70506e+07	4.4187e+07	0	0	4.84808e+07	3.18389e+07	0
P38647	Hspa9	360	P38647_360	Stress-70 protein, mitochondrial	1	194.43	0	7.56728e+07	0	0	5.24773e+07	0	0	0	0	6.64602e+07	9.18181e+07	0	0	0	0
P38647	Hspa9	138	P38647_138	Stress-70 protein, mitochondrial	1	127.02	0	0	0	0	0	0	3.22344e+07	0	3.20735e+07	0	0	0	0	0	0
P38647	Hspa9	143	P38647_143	Stress-70 protein, mitochondrial	1	107.59	7.85223e+07	0	0	0	0	0	1.39804e+08	0	1.46689e+08	5.35117e+07	5.06493e+07	5.24597e+07	0	0	0
P38647	Hspa9	187	P38647_187	Stress-70 protein, mitochondrial	1	184.46	8.79155e+07	9.95702e+07	7.63143e+07	7.60413e+07	6.48446e+07	7.81813e+07	1.74623e+08	2.40838e+08	2.06473e+08	9.84438e+07	7.57341e+07	7.59234e+07	9.42748e+07	1.01983e+08	9.25828e+07
P38647	Hspa9	300	P38647_300	Stress-70 protein, mitochondrial	1	206.97	4.12291e+06	4.83363e+06	4.35358e+06	3.67815e+06	4.74194e+06	4.14461e+06	5.46686e+06	5.69907e+06	4.43828e+06	8.06734e+06	6.60843e+06	5.46384e+06	3.71333e+06	0	0
P38647	Hspa9	288	P38647_288	Stress-70 protein, mitochondrial	1	166.61	1.94627e+08	2.07085e+08	2.11151e+08	2.15622e+08	1.63021e+08	1.6885e+08	4.11126e+08	3.43239e+08	3.47323e+08	1.65997e+08	1.54915e+08	1.45132e+08	1.61436e+08	1.61697e+08	1.5785e+08
P38647	Hspa9	600	P38647_600	Stress-70 protein, mitochondrial	1	122.42	0	3.55889e+06	4.6326e+06	0	0	0	0	0	0	2.51369e+06	0	2.29376e+06	3.91683e+06	0	0
P38647	Hspa9	394	P38647_394	Stress-70 protein, mitochondrial	1	172.11	0	0	0	0	0	0	0	2.1579e+07	0	0	0	0	0	0	0
P38647	Hspa9	567	P38647_567	Stress-70 protein, mitochondrial	1	372.31	7.22382e+07	7.20349e+07	9.47851e+07	8.55222e+07	9.61712e+07	8.25624e+07	2.02559e+08	2.81041e+08	2.43362e+08	9.3937e+07	1.18737e+08	1.12233e+08	9.23219e+07	9.64251e+07	1.15487e+08
P38647	Hspa9	135	P38647_135	Stress-70 protein, mitochondrial	1	156.48	6.23277e+06	0	0	0	0	0	1.11681e+07	8.72614e+06	9.25543e+06	4.72063e+06	7.21828e+06	8.3349e+06	0	0	0
P39749	Fen1	265	P39749_265	Flap endonuclease 1	1	90.348	0	0	0	0	0	0	0	1.21889e+07	1.06451e+07	0	0	0	0	0	0
P39749	Fen1	373	P39749_373	Flap endonuclease 1	1	198.73	4.17889e+07	4.94154e+07	4.75331e+07	4.64631e+07	4.27061e+07	4.67921e+07	1.60413e+08	1.58034e+08	1.67133e+08	6.15126e+07	5.23727e+07	5.57144e+07	9.27615e+07	8.1689e+07	8.78604e+07
P40124	Cap1	208	P40124_208	Adenylyl cyclase-associated protein 1	1	109.07	0	0	0	0	0	0	1.3182e+07	2.49888e+07	1.98019e+07	0	0	0	0	0	0
P40124	Cap1	70	P40124_70	Adenylyl cyclase-associated protein 1	1	149.73	1.53974e+07	1.79704e+07	1.63503e+07	0	1.36288e+07	1.52342e+07	5.97148e+07	6.2077e+07	6.53239e+07	1.98368e+07	2.09441e+07	2.07933e+07	2.54629e+07	2.49089e+07	3.34814e+07
P40124	Cap1	177	P40124_177	Adenylyl cyclase-associated protein 1	1	186.09	0	0	0	0	0	0	3.36721e+07	0	3.30941e+07	0	0	0	0	0	0
P40124	Cap1	421	P40124_421	Adenylyl cyclase-associated protein 1	1	96.234	0	0	0	0	0	0	0	1.6412e+07	1.1825e+07	0	0	0	0	0	0
P40124	Cap1	411	P40124_411	Adenylyl cyclase-associated protein 1	1	200.67	2.26532e+07	2.29723e+07	2.19022e+07	2.07432e+07	1.9726e+07	2.10489e+07	7.04082e+07	7.00537e+07	7.31064e+07	0	2.03539e+07	1.83775e+07	2.73465e+07	2.66807e+07	0
P40142	Tkt	232	P40142_232	Transketolase	1	95.751	0	0	0	0	0	0	0	0	3.86547e+08	0	0	0	0	0	0
P40142	Tkt	241	P40142_241	Transketolase	1	153.74	1.64652e+07	1.5056e+07	1.78717e+07	1.81671e+07	1.78052e+07	1.55463e+07	6.10744e+07	5.67311e+07	6.49454e+07	1.61565e+07	1.46058e+07	1.60465e+07	2.63481e+07	2.46123e+07	1.95586e+07
P40142	Tkt	6	P40142_6	Transketolase	1	133.89	3.85559e+06	4.6683e+06	4.91915e+06	0	0	0	7.9526e+06	8.66014e+06	6.52486e+06	2.95032e+06	3.49056e+06	3.66953e+06	0	0	0
P40142	Tkt	310	P40142_310	Transketolase	1	108.47	7.78849e+06	0	0	0	0	0	1.14665e+07	0	8.40374e+06	7.22783e+06	7.73206e+06	6.70593e+06	8.60825e+06	6.07248e+06	5.105e+06
P40142	Tkt	144	P40142_144	Transketolase	1	155	0	1.33579e+07	1.25338e+07	9.54364e+06	7.35174e+06	0	4.77073e+07	4.15108e+07	3.72047e+07	1.19714e+07	1.12943e+07	1.22603e+07	1.84965e+07	1.68827e+07	1.84509e+07
P40336	Vps26a	38	P40336_38	Vacuolar protein sorting-associated protein 26A	0.902915	97.457	0	0	0	0	0	0	0	9.91853e+06	8.66943e+06	0	0	0	0	0	0
P42225	Stat1	679	P42225_679	Signal transducer and activator of transcription 1	0.999983	113.53	0	0	0	0	0	0	1.09364e+07	9.32873e+06	9.07748e+06	0	0	0	0	0	0
P42669	Pura	272	P42669_272	Transcriptional activator protein Pur-alpha	1	103.34	0	5.45853e+06	6.9284e+06	0	0	6.5168e+06	1.10953e+07	1.3005e+07	1.11983e+07	4.79563e+06	0	5.67858e+06	0	5.72152e+06	6.85332e+06
P42932	Cct8	152	P42932_152	T-complex protein 1 subunit theta	1	130.21	1.34909e+07	1.37565e+07	0	0	1.41957e+07	0	3.75149e+07	4.18728e+07	4.26806e+07	0	0	0	0	0	0
P42932	Cct8	20	P42932_20	T-complex protein 1 subunit theta	1	239.61	7.84973e+06	6.23047e+06	9.0066e+06	6.9811e+06	5.72185e+06	4.53685e+06	2.81811e+07	2.07252e+07	2.1747e+07	1.04364e+07	6.48304e+06	5.88055e+06	1.19266e+07	1.16089e+07	1.30707e+07
P42932	Cct8	62	P42932_62	T-complex protein 1 subunit theta	1	200.82	4.32465e+07	3.3509e+07	0	0	0	0	8.6353e+07	6.78506e+07	1.00169e+08	2.87748e+07	2.85193e+07	2.66956e+07	3.66455e+07	4.87445e+07	3.30368e+07
P42932	Cct8	318	P42932_318	T-complex protein 1 subunit theta	1	248.99	7.25541e+07	6.56738e+07	6.89751e+07	0	0	6.08938e+07	1.67703e+08	1.39223e+08	1.55042e+08	5.7903e+07	5.61707e+07	5.18525e+07	6.89387e+07	0	5.85385e+07
P42932	Cct8	307	P42932_307	T-complex protein 1 subunit theta	1	112.5	0	0	0	0	0	0	0	2.69998e+07	0	0	0	0	0	0	0
P43274	Hist1h1e	117	P43274_117	Histone H1.4	1	101.54	0	0	0	0	0	0	0	3.17881e+06	2.66542e+06	0	0	0	0	0	0
P43274	Hist1h1e	17	P43274_17	Histone H1.4	1	146.77	7.6963e+06	8.06065e+06	7.78527e+06	6.58785e+06	9.16716e+06	8.83032e+06	1.47707e+07	1.25926e+07	1.28057e+07	0	0	0	4.62396e+06	6.53629e+06	5.21939e+06
P43275	Hist1h1a	121	P43275_121	Histone H1.1	1	133.98	9.90685e+07	1.11351e+08	8.96541e+07	8.48338e+07	6.32846e+07	6.75752e+07	1.75324e+08	1.53713e+08	1.55829e+08	5.91927e+07	5.75004e+07	5.13171e+07	9.36492e+07	8.48264e+07	8.94834e+07
P43276	Hist1h1b	75	P43276_75	Histone H1.5	1	140.31	0	0	0	0	2.52681e+06	0	9.09074e+06	8.52155e+06	7.09202e+06	0	0	3.52958e+06	0	0	0
P43276	Hist1h1b	165	P43276_165	Histone H1.5	1	154.71	3.44343e+07	4.4969e+07	0	1.59873e+07	1.72995e+07	1.62829e+07	0	3.03035e+07	3.43896e+07	2.85253e+07	1.95665e+07	2.44816e+07	3.07663e+07	2.68906e+07	2.72223e+07
P43276	Hist1h1b	206	P43276_206	Histone H1.5	0.998753	117.52	2.48858e+07	3.87685e+07	3.67123e+07	1.62912e+07	2.88659e+07	2.24846e+07	7.66271e+07	5.9468e+07	6.65987e+07	2.86467e+07	0	3.23057e+07	5.2183e+07	0	3.95799e+07
P43277	Hist1h1d	17	P43277_17	Histone H1.3	1	77.078	0	0	1.92588e+06	0	0	0	3.35323e+06	0	5.53797e+06	1.70595e+06	1.71585e+06	2.02756e+06	0	0	0
P45376	Akr1b1	240	P45376_240	Aldose reductase	1	128.38	0	0	0	0	0	0	1.78633e+07	0	1.83154e+07	0	0	0	7.8389e+06	9.38672e+06	0
P45376	Akr1b1	243	P45376_243	Aldose reductase	1	228.31	0	4.58652e+06	0	0	0	0	1.7253e+07	1.4132e+07	1.63994e+07	4.62958e+06	4.87185e+06	4.22496e+06	6.6191e+06	7.88345e+06	7.75894e+06
P45376	Akr1b1	177	P45376_177	Aldose reductase	0.781243	61.417	0	0	0	0	0	0	0	1.41778e+07	0	0	0	0	4.05049e+06	0	0
P45376	Akr1b1	306	P45376_306	Aldose reductase	1	135.71	0	0	0	0	0	0	0	0	0	0	0	0	0	0	0
P45481	Crebbp	1584	P45481_1584	CREB-binding protein	1	332.7	6.21448e+07	8.71515e+07	7.44911e+07	3.98791e+07	3.85726e+07	3.74575e+07	7.87636e+07	6.40954e+07	8.26609e+07	7.07774e+07	6.7537e+07	8.65915e+07	6.19562e+07	5.11333e+07	5.93638e+07
P45481	Crebbp	1587	P45481_1587	CREB-binding protein	1	332.7	6.21448e+07	8.71515e+07	7.44911e+07	3.98791e+07	3.85726e+07	3.74575e+07	7.87636e+07	6.40954e+07	8.26609e+07	7.07774e+07	6.7537e+07	8.65915e+07	6.19562e+07	5.11333e+07	5.93638e+07
P45481	Crebbp	1588	P45481_1588	CREB-binding protein	1	332.7	2.74186e+07	2.90449e+07	2.32239e+07	1.8029e+07	2.0207e+07	1.73084e+07	2.81938e+07	2.4102e+07	2.81813e+07	2.599e+07	2.70782e+07	3.52782e+07	3.23177e+07	2.61725e+07	2.88799e+07
P45481	Crebbp	1589	P45481_1589	CREB-binding protein	1	338.36	2.63832e+07	2.48095e+07	2.18727e+07	3.88232e+07	2.24423e+07	2.7823e+07	6.98655e+07	5.35554e+07	6.40698e+07	3.81419e+07	2.72422e+07	2.74656e+07	2.50478e+07	2.75951e+07	2.11143e+07
P45481	Crebbp	1592	P45481_1592	CREB-binding protein	1	338.36	2.63832e+07	2.48095e+07	2.18727e+07	3.88232e+07	2.24423e+07	2.7823e+07	6.98655e+07	5.35554e+07	6.40698e+07	3.81419e+07	2.72422e+07	2.74656e+07	2.50478e+07	2.75951e+07	2.11143e+07
P45481	Crebbp	1593	P45481_1593	CREB-binding protein	1	372.96	3.63833e+07	3.52566e+07	3.2912e+07	3.88232e+07	2.24423e+07	2.7823e+07	6.98655e+07	5.35554e+07	6.40698e+07	3.81419e+07	2.72422e+07	4.14069e+07	2.50478e+07	2.75951e+07	2.11143e+07
P45481	Crebbp	1596	P45481_1596	CREB-binding protein	1	372.96	2.48997e+08	2.70061e+08	4.88817e+07	3.16029e+08	2.95669e+08	3.06945e+08	9.55198e+08	9.36402e+08	9.96608e+08	4.25232e+08	3.70955e+08	4.38441e+08	5.06992e+08	5.18377e+08	5.26394e+08
P45481	Crebbp	1598	P45481_1598	CREB-binding protein	1	372.96	2.9207e+08	3.03182e+08	2.69052e+08	2.71179e+08	2.92835e+08	2.99468e+08	7.82408e+08	7.46573e+08	8.17137e+08	4.09283e+08	4.69108e+08	4.81297e+08	3.85292e+08	5.11324e+08	4.67239e+08
P45481	Crebbp	1217	P45481_1217	CREB-binding protein	1	260.25	0	4.77192e+07	0	0	0	0	6.12124e+07	7.27084e+07	0	0	0	0	0	0	0
P45481	Crebbp	1628	P45481_1628	CREB-binding protein	1	162.97	3.15957e+07	3.17512e+07	3.24768e+07	2.93933e+07	2.93995e+07	2.65085e+07	1.23205e+08	1.0816e+08	1.18116e+08	4.33073e+07	4.78653e+07	4.49851e+07	2.17176e+07	3.07146e+07	3.11142e+07
P45481	Crebbp	1745	P45481_1745	CREB-binding protein	1	315.29	1.5281e+08	1.68801e+08	1.54092e+08	1.59767e+08	1.63322e+08	1.80649e+08	4.31638e+08	3.55598e+08	4.71527e+08	1.6608e+08	1.6132e+08	1.70843e+08	1.38796e+08	1.70356e+08	1.57323e+08
P45481	Crebbp	1763	P45481_1763	CREB-binding protein	1	186.82	1.24572e+08	1.33709e+08	1.2592e+08	1.17711e+08	1.20752e+08	1.35669e+08	3.10691e+08	3.36895e+08	3.38021e+08	1.29817e+08	1.25088e+08	1.34992e+08	1.03693e+08	1.38141e+08	1.27919e+08
P45481	Crebbp	1742	P45481_1742	CREB-binding protein	1	251.32	6.15056e+07	6.11182e+07	5.26122e+07	6.23092e+07	7.17073e+07	7.30459e+07	2.01433e+08	2.14821e+08	2.17979e+08	6.52661e+07	7.10713e+07	6.93566e+07	6.27763e+07	7.21935e+07	6.39757e+07
P45481	Crebbp	1737	P45481_1737	CREB-binding protein	1	251.32	7.5353e+07	7.24876e+07	1.28455e+07	4.57812e+07	6.99787e+07	5.14037e+07	1.795e+08	1.70427e+08	1.45863e+08	7.69714e+06	5.44388e+07	5.38094e+07	6.6607e+07	6.37075e+07	7.58274e+07
P45481	Crebbp	1240	P45481_1240	CREB-binding protein	1	113.47	0	0	0	1.20091e+07	0	0	0	0	0	0	1.31152e+07	0	1.38246e+07	2.07152e+07	0
P45952	Acadm	301	P45952_301	Medium-chain specific acyl-CoA dehydrogenase, mitochondrial	1	108.47	0	0	0	0	0	0	0	0	4.68063e+06	0	0	0	0	0	0
P45952	Acadm	418	P45952_418	Medium-chain specific acyl-CoA dehydrogenase, mitochondrial	0.999996	167.24	0	0	0	0	0	0	3.63332e+06	0	0	0	0	0	0	0	0
P46061	Rangap1	526	P46061_526	Ran GTPase-activating protein 1	1	147.91	1.23316e+07	1.92764e+07	1.2498e+07	0	0	0	0	1.4127e+07	2.16642e+07	1.07408e+07	0	9.07135e+06	1.28583e+07	1.42772e+07	0
P46460	Nsf	44	P46460_44	Vesicle-fusing ATPase	1	57.434	0	0	0	0	0	0	0	0	0	0	4.86358e+06	0	0	0	3.2903e+06
P46471	Psmc2	110	P46471_110	26S proteasome regulatory subunit 7	1	127.39	0	0	0	0	0	0	6.3977e+06	8.06723e+06	0	0	0	0	0	0	0
P46471	Psmc2	356	P46471_356	26S proteasome regulatory subunit 7	1	111.46	0	0	5.05947e+06	0	0	0	1.72426e+07	0	1.68148e+07	4.94788e+06	0	5.84629e+06	0	0	0
P46660	Ina	488	P46660_488	Alpha-internexin	1	96.103	0	0	0	0	0	0	0	0	1.90166e+06	0	0	0	0	0	0
P46664	Adss	419	P46664_419	Adenylosuccinate synthetase isozyme 2	1	87.184	0	0	0	0	0	0	0	0	0	1.66022e+07	0	0	0	0	0
P46664	Adss	447	P46664_447	Adenylosuccinate synthetase isozyme 2	1	102.41	0	0	0	0	0	0	1.59353e+07	0	1.70858e+07	0	0	6.90698e+06	0	0	0
P47738	Aldh2	443	P47738_443	Aldehyde dehydrogenase, mitochondrial	1	124.24	0	0	0	0	0	0	0	8.25536e+07	6.36217e+07	0	0	0	0	0	0
P47738	Aldh2	377	P47738_377	Aldehyde dehydrogenase, mitochondrial	1	188.28	0	4.81991e+06	0	0	4.65476e+06	0	0	1.50121e+07	0	5.01665e+06	7.65463e+06	5.50353e+06	3.53224e+06	0	5.28699e+06
P47738	Aldh2	370	P47738_370	Aldehyde dehydrogenase, mitochondrial	1	228.93	1.12555e+07	1.47899e+07	1.27299e+07	9.18385e+06	1.15813e+07	1.10449e+07	2.45761e+07	2.53215e+07	2.57899e+07	1.33193e+07	1.17801e+07	1.1855e+07	1.29284e+07	1.09461e+07	1.01604e+07
P47738	Aldh2	157	P47738_157	Aldehyde dehydrogenase, mitochondrial	1	150.61	0	0	0	0	0	0	0	2.21275e+07	1.73383e+07	0	0	0	7.19738e+06	7.06044e+06	8.25855e+06
P47753	Capza1	19	P47753_19	F-actin-capping protein subunit alpha-1	1	154.79	4.07839e+07	4.25148e+07	5.5201e+07	5.22005e+07	5.6613e+07	3.70506e+07	1.3337e+08	1.32696e+08	1.17446e+08	4.79023e+07	0	5.39608e+07	0	8.95163e+07	7.32875e+07
P47753	Capza1	97	P47753_97	F-actin-capping protein subunit alpha-1	1	117.7	0	0	0	0	0	0	0	0	0	0	0	0	0	0	7.97616e+06
P47754	Capza2	97	P47754_97	F-actin-capping protein subunit alpha-2	1	163.2	1.35971e+07	1.27996e+07	1.69395e+07	1.09266e+07	1.48957e+07	1.1314e+07	3.89289e+07	3.15632e+07	3.48773e+07	1.56783e+07	1.50405e+07	1.32797e+07	1.66357e+07	1.58476e+07	1.41516e+07
P47754	Capza2	86	P47754_86	F-actin-capping protein subunit alpha-2	1	108.49	8.27446e+07	9.5108e+07	0	0	0	0	0	1.54317e+08	1.64714e+08	0	0	5.85332e+07	7.92142e+07	0	0
P47757	Capzb	78	P47757_78	F-actin-capping protein subunit beta	1	232.17	9.13591e+06	1.44921e+07	9.88774e+06	0	8.54284e+06	1.00138e+07	0	1.94345e+07	2.11445e+07	1.17635e+07	1.19712e+07	1.14795e+07	9.58642e+06	1.13353e+07	1.16523e+07
P47757	Capzb	235	P47757_235	F-actin-capping protein subunit beta	1	164.6	0	0	0	0	0	0	1.23481e+07	1.21057e+07	1.08042e+07	0	0	0	0	0	0
P47802	Mtx1	78	P47802_78	Metaxin-1	1	104.79	0	0	0	0	0	0	0	0	6.8461e+06	0	0	0	0	0	0
P47802	Mtx1	41	P47802_41	Metaxin-1	1	55.763	0	0	0	0	0	0	0	0	0	0	0	0	0	5.01891e+06	0
P47911	Rpl6	247	P47911_247	60S ribosomal protein L6	1	267.57	0	8.34977e+06	6.63755e+06	6.03355e+06	6.40694e+06	5.7321e+06	2.57632e+07	2.70876e+07	2.7285e+07	7.37401e+06	6.65701e+06	6.93941e+06	7.99049e+06	7.21637e+06	7.80427e+06
P47911	Rpl6	226	P47911_226	60S ribosomal protein L6	1	198.65	6.65943e+06	7.81859e+06	8.2844e+06	0	5.18042e+06	5.22396e+06	1.74781e+07	1.79753e+07	2.02481e+07	7.69856e+06	7.88383e+06	6.08924e+06	1.0956e+07	1.29941e+07	1.01207e+07
P47911	Rpl6	218	P47911_218	60S ribosomal protein L6	1	128.51	0	4.76259e+06	4.94181e+06	5.2175e+06	5.30184e+06	5.26542e+06	2.66962e+07	2.83327e+07	2.10729e+07	5.52014e+06	5.53469e+06	0	8.63531e+06	0	9.35238e+06
P47911	Rpl6	200	P47911_200	60S ribosomal protein L6	1	335.12	1.62232e+07	1.78463e+07	1.60736e+07	1.26953e+07	1.14289e+07	1.35448e+07	1.00187e+08	8.34074e+07	9.26051e+07	1.37475e+07	1.5179e+07	1.81534e+07	3.57688e+07	3.14956e+07	3.89877e+07
P47915	Rpl29	158	P47915_158	60S ribosomal protein L29	1	112.37	0	3.43884e+07	5.19585e+07	3.08996e+07	1.98902e+07	2.18837e+07	6.96222e+07	5.92523e+07	6.16162e+07	0	4.88245e+07	4.89258e+07	0	4.31852e+07	4.80146e+07
P47915	Rpl29	112	P47915_112	60S ribosomal protein L29	1	104.21	0	0	0	4.94768e+06	0	0	0	1.30798e+07	1.56394e+07	6.09904e+06	7.64171e+06	5.53121e+06	0	0	0
P47934	Crat	315	P47934_315	Carnitine O-acetyltransferase	1	59.512	0	0	0	0	0	0	0	0	0	1.40003e+06	0	0	0	0	0
P47962	Rpl5	27	P47962_27	60S ribosomal protein L5	1	121.05	0	0	1.61676e+07	0	0	0	0	0	0	0	0	0	0	0	0
P47962	Rpl5	85	P47962_85	60S ribosomal protein L5	1	117.31	0	0	0	0	0	0	1.25736e+08	1.29068e+08	9.85461e+07	0	0	0	0	0	3.80864e+07
P47962	Rpl5	197	P47962_197	60S ribosomal protein L5	1	224.66	0	0	0	6.17632e+06	8.1384e+06	0	3.37138e+07	2.87714e+07	2.0685e+07	5.32781e+06	4.08177e+06	0	1.26241e+07	1.29193e+07	1.47084e+07
P47962	Rpl5	48	P47962_48	60S ribosomal protein L5	1	162.07	2.06921e+07	1.99365e+07	1.61023e+07	1.50993e+07	1.42042e+07	0	5.67234e+07	5.18606e+07	5.28734e+07	1.68034e+07	1.75708e+07	1.82666e+07	2.65197e+07	1.81514e+07	0
P47962	Rpl5	220	P47962_220	60S ribosomal protein L5	1	159.4	0	0	0	0	5.58271e+06	4.29656e+06	1.70544e+07	1.70007e+07	1.72327e+07	6.69059e+06	7.43077e+06	7.18672e+06	8.66236e+06	8.98902e+06	0
P47963	Rpl13	105	P47963_105	60S ribosomal protein L13	1	99.283	0	0	0	0	0	0	0	1.12309e+07	1.05624e+07	0	0	0	0	0	0
P47963	Rpl13	174	P47963_174	60S ribosomal protein L13	1	185.58	7.0764e+06	7.05552e+06	5.76653e+06	0	0	5.51861e+06	2.12779e+07	1.78218e+07	1.82634e+07	6.75362e+06	5.96942e+06	8.54827e+06	9.41395e+06	9.25926e+06	8.86633e+06
P48026	Sat1	26	P48026_26	Diamine acetyltransferase 1	1	190.57	1.56108e+07	2.04947e+07	1.61605e+07	2.04819e+07	1.60498e+07	1.5661e+07	8.10599e+07	8.97423e+07	8.9758e+07	2.29458e+07	3.27281e+07	3.36241e+07	3.73819e+07	2.66713e+07	3.55715e+07
P48036	Anxa5	95	P48036_95	Annexin A5	1	174.77	0	0	0	0	0	0	3.55508e+07	3.35213e+07	4.02308e+07	0	0	0	1.74862e+07	1.4697e+07	1.63185e+07
P48678	Lmna	260	P48678_260	Prelamin-A/C	1	184.44	2.81373e+06	3.04835e+06	3.4736e+06	0	0	0	1.01457e+07	4.99501e+06	6.53164e+06	2.50413e+06	2.28362e+06	3.50129e+06	4.20031e+06	3.60147e+06	3.42428e+06
P48678	Lmna	341	P48678_341	Prelamin-A/C	1	70.028	0	0	0	0	0	0	0	0	0	0	9.72406e+06	0	0	0	0
P48678	Lmna	457	P48678_457	Prelamin-A/C	1	265.61	0	7.0094e+06	7.38562e+06	7.08383e+06	7.62176e+06	4.64712e+06	1.61777e+07	1.81501e+07	0	7.44054e+06	7.13196e+06	7.50378e+06	0	0	5.06399e+06
P48678	Lmna	450	P48678_450	Prelamin-A/C	1	196.44	0	0	0	0	0	0	1.72819e+07	1.89994e+07	1.6036e+07	0	0	0	0	0	0
P48725	Pcnt	1931	P48725_1931	Pericentrin	1	179.17	1.73086e+07	1.74869e+07	1.69861e+07	1.28717e+07	1.02549e+07	1.39958e+07	3.84134e+07	4.06954e+07	2.83866e+07	1.59635e+07	1.73085e+07	1.31941e+07	4.03223e+07	3.51649e+07	4.02265e+07
P48754	Brca1	953	P48754_953	Breast cancer type 1 susceptibility protein homolog	1	72.585	0	0	0	0	0	0	0	0	5.20354e+06	0	0	0	0	0	0
P48962	Slc25a4	272	P48962_272	ADP/ATP translocase 1	1	209.21	2.68487e+07	4.48458e+07	4.42083e+07	0	0	3.9889e+07	0	0	5.93001e+07	3.74567e+07	3.09312e+07	2.76163e+07	3.82493e+07	3.71127e+07	0
P48962	Slc25a4	23	P48962_23	ADP/ATP translocase 1	1	103.95	0	0	0	0	0	0	0	0	0	0	0	0	8.43519e+07	0	0
P48962	Slc25a4	96	P48962_96	ADP/ATP translocase 1	1	271.32	2.65291e+07	2.80236e+07	2.85331e+07	2.7768e+07	1.93083e+07	2.05869e+07	5.17588e+07	4.26425e+07	4.97457e+07	1.49142e+07	1.45555e+07	2.17974e+07	2.94508e+07	2.76359e+07	2.69141e+07
P48962	Slc25a4	107	P48962_107	ADP/ATP translocase 1	1	167.64	0	0	0	0	0	0	4.38536e+07	0	4.20667e+07	1.68965e+07	1.36729e+07	0	2.83239e+07	2.96014e+07	2.74943e+07
P48962	Slc25a4	166	P48962_166	ADP/ATP translocase 1	1	137.18	3.53571e+07	3.89142e+07	4.13947e+07	3.46049e+07	3.46764e+07	4.12542e+07	9.64637e+07	8.7223e+07	8.93626e+07	3.47651e+07	3.62167e+07	3.79602e+07	4.73809e+07	4.62563e+07	4.59107e+07
P48962	Slc25a4	92	P48962_92	ADP/ATP translocase 1	1	164.9	1.15243e+09	9.86647e+08	1.02011e+09	9.57849e+08	1.09876e+09	1.1937e+09	2.01942e+09	1.78662e+09	1.88716e+09	9.09518e+08	8.48409e+08	9.19065e+08	9.3683e+08	8.89215e+08	9.81512e+08
P49312	Hnrnpa1	166	P49312_166	Heterogeneous nuclear ribonucleoprotein A1	1	209.67	1.5862e+07	1.32244e+07	1.45558e+07	1.31819e+07	1.39251e+07	1.16173e+07	9.13721e+07	8.63015e+07	6.63445e+07	1.6593e+07	1.33426e+07	1.45155e+07	3.63327e+07	4.38472e+07	3.89497e+07
P49312	Hnrnpa1	3	P49312_3	Heterogeneous nuclear ribonucleoprotein A1	1	294.69	8.665e+08	1.07935e+09	8.79178e+08	6.18875e+08	6.16161e+08	5.69096e+08	1.34222e+09	1.25121e+09	1.1409e+09	6.57501e+08	7.25386e+08	7.64541e+08	9.76143e+08	9.45386e+08	1.02675e+09
P49312	Hnrnpa1	298	P49312_298	Heterogeneous nuclear ribonucleoprotein A1	1	287.57	5.26795e+08	5.63805e+08	5.04479e+08	5.30238e+08	4.21081e+08	4.79533e+08	9.51059e+08	9.7443e+08	9.66009e+08	3.92595e+08	4.07543e+08	4.16179e+08	4.55395e+08	4.56385e+08	4.42522e+08
P49586	Pcyt1a	341	P49586_341	Choline-phosphate cytidylyltransferase A	1	208.59	0	0	8.35559e+06	6.07583e+06	5.76362e+06	6.18245e+06	1.2538e+07	9.63698e+06	9.97455e+06	0	5.82616e+06	6.81965e+06	0	0	6.63757e+06
P49710	Hcls1	241	P49710_241	Hematopoietic lineage cell-specific protein	1	98.055	0	0	0	0	0	0	2.06117e+07	1.98532e+07	1.73922e+07	0	0	0	0	0	0
P49710	Hcls1	123	P49710_123	Hematopoietic lineage cell-specific protein	1	158.76	0	0	0	0	0	0	1.0361e+08	8.76453e+07	8.67922e+07	0	0	0	0	0	0
P49710	Hcls1	109	P49710_109	Hematopoietic lineage cell-specific protein	1	72.916	0	0	0	0	0	0	7.39515e+06	5.73948e+06	0	0	0	0	0	0	0
P49717	Mcm4	476	P49717_476	DNA replication licensing factor MCM4	1	78.441	0	0	0	0	0	0	0	3.48468e+06	0	0	0	0	0	0	0
P49717	Mcm4	412	P49717_412	DNA replication licensing factor MCM4	1	144.27	0	0	0	0	0	0	3.1541e+07	3.70773e+07	3.21827e+07	0	7.17605e+06	0	1.41915e+07	0	0
P49717	Mcm4	408	P49717_408	DNA replication licensing factor MCM4	1	103.55	0	0	0	0	0	0	0	0	0	0	0	0	0	0	0
P49722	Psma2	171	P49722_171	Proteasome subunit alpha type-2	1	102.06	0	0	0	0	0	0	2.45906e+07	2.14675e+07	2.363e+07	0	0	0	0	0	0
P49962	Srp9	64	P49962_64	Signal recognition particle 9 kDa protein	1	110.86	0	0	0	0	0	0	1.21127e+07	1.309e+07	1.33738e+07	0	0	0	0	0	0
P50096	Impdh1	293	P50096_293	Inosine-5'-monophosphate dehydrogenase 1	1	43.164	0	0	0	0	0	0	5.7012e+06	0	0	0	0	0	0	0	0
P50247	Ahcy	188	P50247_188	Adenosylhomocysteinase	1	253.64	0	6.4084e+06	8.75855e+06	7.38966e+06	7.76348e+06	7.48533e+06	2.90106e+07	2.63216e+07	3.0761e+07	8.10226e+06	7.57063e+06	8.8014e+06	0	0	0
P50516	Atp6v1a	467	P50516_467	V-type proton ATPase catalytic subunit A	1	169.25	0	0	0	0	0	0	8.96966e+07	1.07193e+08	1.05796e+08	0	0	0	0	0	3.37956e+07
P50544	Acadvl	240	P50544_240	Very long-chain specific acyl-CoA dehydrogenase, mitochondrial	1	108.17	0	0	0	0	0	0	6.16081e+06	0	5.7451e+06	0	0	0	0	0	0
P50580	Pa2g4	298	P50580_298	Proliferation-associated protein 2G4	1	119.01	0	0	0	0	0	0	4.10382e+07	0	0	0	0	0	0	0	0
P51174	Acadl	322	P51174_322	Long-chain specific acyl-CoA dehydrogenase, mitochondrial	1	52.112	0	0	0	0	0	0	1.11214e+07	0	0	0	0	0	0	0	0
P51410	Rpl9	174	P51410_174	60S ribosomal protein L9	1	112.15	0	0	0	0	0	0	0	0	1.02753e+07	0	0	0	0	7.11066e+06	0
P51410	Rpl9	121	P51410_121	60S ribosomal protein L9	1	160.63	3.66124e+07	3.29564e+07	3.85301e+07	3.23178e+07	2.64502e+07	2.7169e+07	1.03077e+08	1.03516e+08	8.94605e+07	3.32126e+07	2.57508e+07	3.50534e+07	4.90177e+07	4.51746e+07	5.94579e+07
P51410	Rpl9	59	P51410_59	60S ribosomal protein L9	1	117.1	0	0	0	0	0	0	1.68653e+07	1.57383e+07	1.25846e+07	0	0	0	5.79091e+06	0	5.36486e+06
P51660	Hsd17b4	84	P51660_84	Peroxisomal multifunctional enzyme type 2	1	119.16	0	0	0	0	0	0	0	1.10495e+07	7.47616e+06	0	0	0	0	0	0
P51859	Hdgf	72	P51859_72	Hepatoma-derived growth factor	0.999987	78.516	0	0	0	0	0	0	8.41457e+06	7.45915e+06	7.83789e+06	0	0	3.93665e+06	0	0	0
P51859	Hdgf	44	P51859_44	Hepatoma-derived growth factor	1	173.43	2.95256e+07	4.64823e+07	4.55738e+07	0	3.69504e+07	4.29756e+07	0	0	1.10695e+08	0	0	3.85857e+07	0	4.63124e+07	5.48227e+07
P51881	Slc25a5	199	P51881_199	ADP/ATP translocase 2	1	120.47	1.41726e+08	0	1.50116e+08	1.09585e+08	8.88876e+07	0	1.86276e+08	1.89957e+08	0	9.86018e+07	1.40148e+08	1.02429e+08	1.10042e+08	9.31109e+07	0
P51881	Slc25a5	272	P51881_272	ADP/ATP translocase 2	1	230.24	3.90648e+08	5.16624e+08	3.91901e+08	4.25539e+08	0	2.78009e+08	6.84351e+08	7.38254e+08	7.16226e+08	2.92787e+08	0	2.88047e+08	3.81436e+08	3.5278e+08	3.54135e+08
P51881	Slc25a5	23	P51881_23	ADP/ATP translocase 2	1	342.36	9.07569e+08	8.96692e+08	1.07617e+09	1.05994e+09	1.07225e+09	9.16214e+08	3.05699e+09	3.09928e+09	2.7317e+09	7.2487e+08	6.33205e+08	7.5746e+08	8.4302e+08	7.11253e+08	7.48415e+08
P51881	Slc25a5	96	P51881_96	ADP/ATP translocase 2	1	202.13	7.0667e+07	8.7987e+07	7.34613e+07	6.17653e+07	6.04813e+07	6.88809e+07	1.53049e+08	1.7496e+08	1.69254e+08	5.31617e+07	5.69551e+07	5.29973e+07	5.7784e+07	6.77245e+07	5.11795e+07
P51881	Slc25a5	163	P51881_163	ADP/ATP translocase 2	1	179.37	2.73364e+07	3.4142e+07	2.99301e+07	2.17948e+07	2.25851e+07	2.34959e+07	6.75801e+07	6.69146e+07	8.51145e+07	3.09442e+07	3.71202e+07	3.48217e+07	2.78234e+07	3.16978e+07	2.47567e+07
P51881	Slc25a5	166	P51881_166	ADP/ATP translocase 2	1	178.3	1.06283e+08	9.81046e+07	1.00059e+08	9.76428e+07	7.7681e+07	7.42236e+07	2.38391e+08	2.20361e+08	2.47806e+08	1.0996e+08	9.57631e+07	9.84221e+07	9.2288e+07	1.09291e+08	1.03417e+08
P51943	Ccna2	67	P51943_67	Cyclin-A2	1	234.77	5.91473e+08	5.58615e+08	5.174e+08	5.18988e+08	5.76211e+08	5.05458e+08	1.44454e+09	1.47698e+09	1.42778e+09	7.5108e+08	6.16698e+08	6.93658e+08	8.00503e+08	9.82096e+08	1.25717e+09
P51960	Mybl1	559	P51960_559	Myb-related protein A	1	125.54	0	0	0	0	0	0	0	0	0	0	0	0	0	0	6.87706e+06
P52432	Polr1c	224	P52432_224	DNA-directed RNA polymerases I and III subunit RPAC1	1	71.555	0	0	0	0	0	0	0	0	0	0	0	0	0	0	0
P52480	Pkm	433	P52480_433	Pyruvate kinase PKM	1	232.56	0	0	0	0	1.09125e+07	0	4.21382e+07	4.13627e+07	3.81632e+07	1.60201e+07	0	0	0	0	0
P52480	Pkm	66	P52480_66	Pyruvate kinase PKM	1	200.54	1.37495e+07	1.41924e+07	1.44663e+07	9.53557e+06	1.146e+07	1.03877e+07	2.886e+07	2.35956e+07	2.42401e+07	1.22566e+07	1.28971e+07	1.57445e+07	9.33871e+06	9.18957e+06	9.33511e+06
P52480	Pkm	135	P52480_135	Pyruvate kinase PKM	1	150.08	0	4.13264e+06	0	0	0	2.73444e+06	1.21955e+07	9.97941e+06	1.12339e+07	0	0	0	3.37017e+06	0	0
P52480	Pkm	270	P52480_270	Pyruvate kinase PKM	1	227.81	3.64794e+07	2.91214e+07	4.3611e+07	2.18628e+07	2.59949e+07	2.6052e+07	1.01839e+08	1.24501e+08	1.00648e+08	3.49838e+07	4.37285e+07	4.10038e+07	4.26092e+07	4.91677e+07	4.0028e+07
P52480	Pkm	89	P52480_89	Pyruvate kinase PKM	1	253.99	3.73199e+07	4.72048e+07	3.93539e+07	3.65223e+07	3.263e+07	3.30675e+07	1.98493e+08	1.64789e+08	1.686e+08	5.14071e+07	4.21404e+07	4.68365e+07	6.9495e+07	5.55054e+07	7.31839e+07
P53026	Rpl10a	133	P53026_133	60S ribosomal protein L10a	1	82.007	0	0	0	0	0	0	6.05571e+07	0	4.81395e+07	2.81586e+07	0	2.86724e+07	2.98254e+07	2.35917e+07	2.95429e+07
P53026	Rpl10a	106	P53026_106	60S ribosomal protein L10a	1	185.25	9.78307e+07	1.12098e+08	8.16244e+07	9.54311e+07	9.3165e+07	8.56887e+07	3.1541e+08	2.43489e+08	3.31431e+08	6.95235e+07	8.16926e+07	7.32254e+07	1.17947e+08	1.19097e+08	1.14615e+08
P53026	Rpl10a	156	P53026_156	60S ribosomal protein L10a	1	131.27	0	7.90457e+06	0	0	0	0	0	2.23359e+07	2.2826e+07	8.11931e+06	6.56968e+06	7.0402e+06	1.14033e+07	1.21953e+07	1.05861e+07
P53395	Dbt	440	P53395_440	Lipoamide acyltransferase component of branched-chain alpha-keto acid dehydrogenase complex, mitochondrial	1	232.37	1.11714e+07	1.26307e+07	1.3372e+07	9.36423e+06	0	1.12467e+07	1.61906e+07	1.23485e+07	1.69817e+07	8.84656e+06	8.57227e+06	1.31864e+07	1.1306e+07	1.19794e+07	9.98174e+06
P53810	Pitpna	135	P53810_135	Phosphatidylinositol transfer protein alpha isoform	1	132.13	0	3.43417e+07	0	0	0	0	0	2.90457e+07	4.80585e+07	0	0	0	0	0	2.62804e+07
P53996	Cnbp	153	P53996_153	Cellular nucleic acid-binding protein	1	79.293	0	0	0	0	0	0	6.24994e+06	0	0	0	0	0	0	0	0
P53996	Cnbp	86	P53996_86	Cellular nucleic acid-binding protein	1	97.635	1.75099e+06	0	1.97764e+06	0	0	0	0	0	0	0	0	0	0	0	0
P53996	Cnbp	8	P53996_8	Cellular nucleic acid-binding protein	1	180.44	8.74195e+06	5.41587e+06	1.06301e+07	4.68753e+06	6.5623e+06	5.94713e+06	0	0	1.1873e+07	4.70758e+06	0	0	0	0	0
P54071	Idh2	272	P54071_272	Isocitrate dehydrogenase [NADP], mitochondrial	1	163.8	0	0	5.67743e+07	3.45879e+07	0	4.48656e+07	1.57406e+08	1.85679e+08	1.667e+08	0	0	0	0	3.89694e+07	3.86164e+07
P54071	Idh2	275	P54071_275	Isocitrate dehydrogenase [NADP], mitochondrial	1	211.48	1.7001e+07	1.89273e+07	1.92149e+07	1.49166e+07	1.61722e+07	1.64119e+07	4.17588e+07	4.30703e+07	4.39667e+07	1.67194e+07	1.83915e+07	1.96515e+07	1.94121e+07	2.05988e+07	1.82722e+07
P54071	Idh2	106	P54071_106	Isocitrate dehydrogenase [NADP], mitochondrial	1	378.56	1.56865e+08	1.99094e+08	1.56724e+08	1.62827e+08	1.48012e+08	1.62928e+08	4.46323e+08	3.53751e+08	3.84984e+08	2.02459e+08	1.94419e+08	1.8613e+08	1.50615e+08	1.9291e+08	1.82299e+08
P54071	Idh2	80	P54071_80	Isocitrate dehydrogenase [NADP], mitochondrial	1	299.27	4.39513e+08	4.4604e+08	5.9099e+08	4.03784e+08	6.67353e+08	6.13415e+08	7.38208e+08	6.4121e+08	8.62386e+08	4.07986e+08	4.50203e+08	4.01007e+08	5.64575e+08	4.39577e+08	4.44655e+08
P54071	Idh2	263	P54071_263	Isocitrate dehydrogenase [NADP], mitochondrial	1	128.97	0	0	0	0	0	0	0	0	0	0	0	0	0	0	0
P54071	Idh2	180	P54071_180	Isocitrate dehydrogenase [NADP], mitochondrial	1	209.66	5.22814e+07	5.88086e+07	5.32184e+07	5.18648e+07	5.35134e+07	5.33412e+07	1.17066e+08	1.06987e+08	1.12761e+08	5.1339e+07	5.46995e+07	5.08285e+07	5.37361e+07	4.7497e+07	4.71426e+07
P54071	Idh2	282	P54071_282	Isocitrate dehydrogenase [NADP], mitochondrial	1	187.78	1.51711e+07	2.20117e+07	1.84618e+07	1.53425e+07	1.86115e+07	1.39639e+07	2.6669e+07	3.07679e+07	3.14107e+07	2.026e+07	1.91325e+07	1.95536e+07	1.53599e+07	1.48772e+07	1.46653e+07
P54227	Stmn1	128	P54227_128	Stathmin	1	175.91	8.87764e+06	1.16588e+07	9.2627e+06	6.54132e+06	5.87613e+06	6.31434e+06	2.67489e+07	2.08806e+07	2.43682e+07	8.3079e+06	8.42607e+06	8.65686e+06	1.57793e+07	1.83698e+07	1.64601e+07
P54276	Msh6	169	P54276_169	DNA mismatch repair protein Msh6	1	177.1	0	0	0	0	0	0	4.09964e+07	0	4.07222e+07	2.17268e+07	0	0	0	0	0
P54276	Msh6	503	P54276_503	DNA mismatch repair protein Msh6	1	61.65	0	0	0	0	0	0	0	3.63953e+06	2.45866e+06	0	0	0	0	0	0
P54822	Adsl	295	P54822_295	Adenylosuccinate lyase	1	241.13	0	7.98886e+06	0	4.77156e+06	6.4151e+06	4.65186e+06	1.76057e+07	1.52563e+07	1.62119e+07	6.4255e+06	7.92328e+06	7.01749e+06	6.04869e+06	5.82519e+06	0
P54822	Adsl	35	P54822_35	Adenylosuccinate lyase	1	134.06	0	0	0	0	0	0	3.81048e+07	2.82339e+07	3.36609e+07	0	0	0	0	0	0
P54923	Adprh	209	P54923_209	[Protein ADP-ribosylarginine] hydrolase	1	152.54	0	2.45602e+06	0	0	0	0	0	0	1.14117e+07	0	0	0	0	0	3.92562e+06
P54987	Acod1	292	P54987_292	Cis-aconitate decarboxylase	1	152.47	0	0	0	0	0	0	1.40067e+07	0	0	0	0	0	0	0	0
P55096	Abcd3	260	P55096_260	ATP-binding cassette sub-family D member 3	1	94.616	0	0	0	0	0	0	0	0	0	0	0	0	0	0	0
P55200	Kmt2a	2142	P55200_2142	Histone-lysine N-methyltransferase 2A	1	53.867	0	0	0	0	0	0	0	0	1.35868e+07	0	0	0	0	0	0
P55200	Kmt2a	3459	P55200_3459	Histone-lysine N-methyltransferase 2A	1	99.669	0	0	0	0	0	0	0	0	0	0	4.98363e+06	0	0	0	0
P55200	Kmt2a	2771	P55200_2771	Histone-lysine N-methyltransferase 2A	1	242.92	1.34825e+07	1.5069e+07	1.44403e+07	9.18013e+06	8.65718e+06	8.54758e+06	3.44181e+07	2.9755e+07	2.91435e+07	1.43595e+07	1.70772e+07	1.67815e+07	1.93301e+07	2.36572e+07	2.25086e+07
P55200	Kmt2a	2274	P55200_2274	Histone-lysine N-methyltransferase 2A	0.999988	66.874	0	0	0	0	0	0	0	0	4.50419e+06	0	0	0	0	0	0
P55258	Rab8a	3	P55258_3	Ras-related protein Rab-8A	1	53.965	0	0	0	0	0	0	0	1.69162e+07	3.07799e+07	0	0	0	0	0	0
P55264	Adk	164	P55264_164	Adenosine kinase	1	64.841	0	0	0	0	0	0	8.10109e+06	0	1.19578e+07	0	0	0	0	0	0
P55264	Adk	161	P55264_161	Adenosine kinase	1	143.96	0	0	0	0	0	0	6.40387e+06	0	0	0	0	0	0	0	0
P55264	Adk	60	P55264_60	Adenosine kinase	1	135.09	0	0	0	0	0	0	2.46215e+07	2.19264e+07	2.71645e+07	0	0	0	0	0	9.39296e+06
P55302	Lrpap1	293	P55302_293	Alpha-2-macroglobulin receptor-associated protein	1	102.07	0	0	0	0	0	0	1.8722e+07	1.78815e+07	0	0	5.06508e+06	0	5.41241e+06	0	0
P55302	Lrpap1	309	P55302_309	Alpha-2-macroglobulin receptor-associated protein	1	139.04	0	0	0	0	0	0	3.45525e+07	3.17533e+07	3.30677e+07	5.46193e+06	0	7.912e+06	1.1618e+07	0	1.21824e+07
P55302	Lrpap1	223	P55302_223	Alpha-2-macroglobulin receptor-associated protein	1	129.16	0	0	0	0	0	0	7.10581e+06	6.44592e+06	6.47138e+06	0	0	0	0	0	0
P56212	Arpp19	58	P56212_58	cAMP-regulated phosphoprotein 19	1	152.7	0	0	0	0	4.28661e+06	0	1.44291e+07	1.42952e+07	1.27044e+07	2.83441e+06	0	4.32315e+06	4.64847e+06	7.37741e+06	7.02633e+06
P56376	Acyp1	25	P56376_25	Acylphosphatase-1	1	191.85	1.32036e+07	1.76969e+07	0	1.20102e+07	1.19399e+07	0	0	3.34628e+07	3.15481e+07	1.55262e+07	1.7266e+07	1.60741e+07	1.69865e+07	1.69872e+07	1.64808e+07
P56390	Cks2	4	P56390_4	Cyclin-dependent kinases regulatory subunit 2	1	54.419	0	0	0	0	0	0	1.9744e+06	0	0	0	0	0	0	0	0
P56394	Cox17	30	P56394_30	Cytochrome c oxidase copper chaperone	1	113.48	6.52309e+06	1.34904e+07	9.29852e+06	0	0	0	1.02051e+07	0	1.08739e+07	0	8.59702e+06	0	0	0	0
P56395	Cyb5a	19	P56395_19	Cytochrome b5	1	128.36	0	0	0	0	0	0	1.39477e+07	1.15965e+07	1.3915e+07	0	5.03778e+06	0	0	0	0
P56399	Usp5	353	P56399_353	Ubiquitin carboxyl-terminal hydrolase 5	1	207.29	3.23171e+07	2.64021e+07	3.39525e+07	2.51708e+07	0	2.0535e+07	7.96803e+07	6.20971e+07	5.7532e+07	3.2411e+07	3.21286e+07	3.35805e+07	3.44085e+07	2.96286e+07	2.74183e+07
P56480	Atp5f1b	264	P56480_264	ATP synthase subunit beta, mitochondrial	1	234.66	0	0	0	0	0	0	2.00762e+07	3.24188e+07	2.72925e+07	0	0	0	0	0	0
P56480	Atp5f1b	133	P56480_133	ATP synthase subunit beta, mitochondrial	1	69.92	0	0	0	0	0	0	0	0	0	0	0	0	0	3.41622e+07	0
P56546	Ctbp2	6	P56546_6	C-terminal-binding protein 2	1	64.757	0	0	0	0	0	0	1.83554e+07	1.31246e+07	1.26031e+07	0	0	0	4.9032e+06	3.78537e+06	3.20431e+06
P56812	Pdcd5	20	P56812_20	Programmed cell death protein 5	1	168.2	0	0	0	5.10171e+06	4.6685e+06	5.04675e+06	1.78473e+07	1.57034e+07	2.3598e+07	4.92635e+06	0	0	8.50342e+06	6.78511e+06	8.06663e+06
P56960	Exosc10	178	P56960_178	Exosome component 10	1	154.66	0	0	0	0	0	0	0	0	2.5048e+07	9.2831e+06	0	0	1.0617e+07	8.11264e+06	1.08226e+07
P57776	Eef1d	10	P57776_10	Elongation factor 1-delta	1	115.8	0	0	0	0	0	0	3.28625e+07	0	0	0	0	1.5333e+07	0	0	0
P57776	Eef1d	17	P57776_17	Elongation factor 1-delta	1	175.12	3.27291e+07	3.42045e+07	3.69774e+07	2.87368e+07	3.26418e+07	3.09128e+07	7.88852e+07	7.60504e+07	9.12004e+07	3.34321e+07	3.31226e+07	3.76482e+07	3.26145e+07	0	4.1746e+07
P57780	Actn4	456	P57780_456	Alpha-actinin-4	1	268.12	0	1.3539e+07	1.70613e+07	0	0	1.32052e+07	1.21793e+08	1.22318e+08	1.07052e+08	0	1.17577e+07	1.28247e+07	0	3.97155e+07	3.42057e+07
P57780	Actn4	418	P57780_418	Alpha-actinin-4	1	244.68	8.96798e+06	8.76341e+06	1.02173e+07	9.10683e+06	0	7.24482e+06	4.5264e+07	3.57536e+07	3.94437e+07	9.48849e+06	1.14467e+07	1.23567e+07	2.22308e+07	1.99164e+07	2.04616e+07
P58252	Eef2	275	P58252_275	Elongation factor 2	1	205.53	5.34914e+07	7.02574e+07	6.26334e+07	5.69872e+07	6.29088e+07	5.77378e+07	1.29484e+08	1.44927e+08	1.48286e+08	7.00632e+07	6.67766e+07	6.35239e+07	7.17168e+07	6.04979e+07	5.62921e+07
P58252	Eef2	32	P58252_32	Elongation factor 2	1	243.86	0	6.31365e+06	0	0	6.64894e+06	5.59492e+06	2.41005e+07	3.12103e+07	2.64037e+07	6.22768e+06	8.80201e+06	7.42112e+06	9.88064e+06	7.27943e+06	1.2406e+07
P58252	Eef2	235	P58252_235	Elongation factor 2	1	102.52	0	0	0	0	0	0	2.12143e+07	0	0	0	0	0	0	0	0
P58252	Eef2	498	P58252_498	Elongation factor 2	1	183.67	3.04429e+07	2.70957e+07	2.88322e+07	2.16185e+07	2.13547e+07	2.10103e+07	7.70864e+07	7.28656e+07	8.14878e+07	1.99914e+07	2.15722e+07	2.1347e+07	5.73207e+07	4.42704e+07	4.84609e+07
P58252	Eef2	272	P58252_272	Elongation factor 2	1	157.24	5.91399e+07	6.04544e+07	5.59738e+07	5.57878e+07	5.69941e+07	0	1.38847e+08	1.2694e+08	1.32842e+08	4.95711e+07	5.20679e+07	5.24451e+07	4.65059e+07	4.62249e+07	4.39302e+07
P58252	Eef2	638	P58252_638	Elongation factor 2	1	181.32	0	3.14478e+07	3.73902e+07	2.64572e+07	2.84171e+07	2.8285e+07	8.8524e+07	1.20305e+08	1.0071e+08	0	0	0	4.72566e+07	0	0
P58281	Opa1	204	P58281_204	Dynamin-like 120 kDa protein, mitochondrial	1	70.438	0	0	0	0	0	0	1.95008e+06	0	2.15738e+06	0	0	0	0	0	0
P58281	Opa1	228	P58281_228	Dynamin-like 120 kDa protein, mitochondrial	1	165.75	0	0	0	0	0	0	0	0	1.84244e+07	0	0	0	7.21429e+06	0	0
P58389	Ptpa	302	P58389_302	Serine/threonine-protein phosphatase 2A activator	1	102.28	0	0	0	0	0	0	5.92883e+07	0	4.85085e+07	0	0	0	0	0	0
P58389	Ptpa	296	P58389_296	Serine/threonine-protein phosphatase 2A activator	1	105.1	7.71607e+06	6.90588e+06	9.35852e+06	6.2442e+06	6.08882e+06	0	1.85786e+07	1.256e+07	1.25562e+07	0	0	0	0	0	0
P58389	Ptpa	286	P58389_286	Serine/threonine-protein phosphatase 2A activator	1	150.11	2.7754e+08	2.45079e+08	2.65953e+08	2.13455e+08	1.98269e+08	1.77738e+08	5.58394e+08	3.55177e+08	4.19443e+08	2.76265e+08	2.36971e+08	2.18096e+08	2.61925e+08	2.53601e+08	1.93177e+08
P58501	Paxbp1	252	P58501_252	PAX3- and PAX7-binding protein 1	1	73.707	7.53558e+06	0	6.11478e+06	0	0	0	0	0	0	0	0	5.90028e+06	0	0	0
P58742	Aaas	189	P58742_189	Aladin	1	59.673	0	0	0	0	0	0	0	0	9.09556e+06	0	0	0	0	0	0
P59325	Eif5	55	P59325_55	Eukaryotic translation initiation factor 5	1	72.499	0	0	0	0	3.65649e+07	0	0	8.00031e+07	9.04679e+07	0	0	0	0	4.61646e+07	0
P59328	Wdhd1	664	P59328_664	WD repeat and HMG-box DNA-binding protein 1	1	295.17	4.36215e+07	4.57345e+07	4.26116e+07	4.46095e+07	3.80219e+07	4.00478e+07	1.14471e+08	1.03725e+08	1.18342e+08	3.99205e+07	3.48777e+07	4.36797e+07	5.50735e+07	5.63484e+07	5.63336e+07
P59708	Sf3b6	29	P59708_29	Splicing factor 3B subunit 6	1	117.07	0	0	0	0	0	0	0	0	0	4.52481e+07	4.35862e+07	0	0	0	0
P59759	Mrtfb	406	P59759_406	Myocardin-related transcription factor B	1	134.3	0	0	0	0	3.2906e+06	0	9.64111e+06	0	0	0	0	0	0	0	0
P59999	Arpc4	89	P59999_89	Actin-related protein 2/3 complex subunit 4	1	108.24	0	0	0	0	0	0	3.92756e+06	0	0	0	0	0	0	0	0
P59999	Arpc4	128	P59999_128	Actin-related protein 2/3 complex subunit 4	0.999999	60.171	0	0	0	0	0	0	0	5.7967e+07	0	0	0	0	0	0	0
P60122	Ruvbl1	453	P60122_453	RuvB-like 1	1	127.4	0	0	0	3.15094e+06	0	0	1.03098e+07	0	9.88568e+06	0	0	0	0	3.88598e+06	4.77556e+06
P60122	Ruvbl1	2	P60122_2	RuvB-like 1	1	93.429	0	0	0	0	0	0	0	0	0	0	0	0	0	0	0
P60229	Eif3e	120	P60229_120	Eukaryotic translation initiation factor 3 subunit E	1	90.412	0	0	0	0	0	0	0	0	0	0	0	0	0	0	0
P60229	Eif3e	409	P60229_409	Eukaryotic translation initiation factor 3 subunit E	1	166.05	1.43222e+07	1.52529e+07	1.55829e+07	1.25264e+07	1.1357e+07	1.10449e+07	2.69885e+07	2.85575e+07	2.97668e+07	1.44676e+07	1.30294e+07	1.29769e+07	1.31111e+07	1.14908e+07	1.11472e+07
P60710	Actb	326	P60710_326	Actin, cytoplasmic 1	1	192.38	8.19493e+07	8.17025e+07	8.77969e+07	6.82601e+07	7.13895e+07	7.04975e+07	1.64392e+08	1.26995e+08	1.53374e+08	7.13188e+07	9.27309e+07	8.88322e+07	9.94151e+07	7.6292e+07	8.37069e+07
P60710	Actb	328	P60710_328	Actin, cytoplasmic 1	1	130.75	1.36387e+07	1.6038e+07	1.24398e+07	1.18285e+07	0	1.05006e+07	2.90469e+07	2.91718e+07	2.19221e+07	1.12363e+07	1.01503e+07	9.87892e+06	1.05189e+07	0	0
P60766	Cdc42	153	P60766_153	Cell division control protein 42 homolog	1	194.96	1.37255e+07	1.68773e+07	1.32242e+07	1.25317e+07	1.13634e+07	1.20209e+07	5.06824e+07	4.85661e+07	5.33102e+07	1.2872e+07	1.47157e+07	1.58638e+07	2.47756e+07	2.2685e+07	2.44985e+07
P60766	Cdc42	96	P60766_96	Cell division control protein 42 homolog	1	89.507	0	0	0	0	0	0	0	1.53395e+07	0	0	0	0	0	0	0
P60843	Eif4a1	309	P60843_309	Eukaryotic initiation factor 4A-I	1	178.15	5.59106e+06	3.38171e+06	4.83068e+06	3.40132e+06	3.48063e+06	0	8.65327e+06	3.91395e+06	0	3.03647e+06	0	4.87277e+06	0	0	0
P60843	Eif4a1	174	P60843_174	Eukaryotic initiation factor 4A-I	1	136.99	0	0	0	0	0	0	3.75421e+08	0	3.15161e+08	8.93137e+07	9.64438e+07	0	0	0	0
P60867	Rps20	75	P60867_75	40S ribosomal protein S20	1	321.23	1.1757e+07	1.11473e+07	1.27299e+07	0	0	0	1.63644e+07	1.40431e+07	1.53624e+07	1.42814e+07	1.31237e+07	9.75503e+06	1.15977e+07	0	1.20218e+07
P60897	Sem1	62	P60897_62	26S proteasome complex subunit SEM1	1	127.94	0	0	0	0	0	0	1.61036e+07	1.82611e+07	1.52751e+07	2.88696e+06	0	0	0	7.93563e+06	8.49657e+06
P61025	Cks1b	4	P61025_4	Cyclin-dependent kinases regulatory subunit 1	0.999999	100.67	0	0	0	0	0	0	0	9.68159e+06	9.03229e+06	0	0	0	0	0	0
P61079	Ube2d3	133	P61079_133	Ubiquitin-conjugating enzyme E2 D3	1	154.49	0	0	0	0	0	0	9.83515e+06	0	1.00211e+07	0	0	0	0	0	0
P61089	Ube2n	94	P61089_94	Ubiquitin-conjugating enzyme E2 N	1	138.06	0	0	0	0	0	0	2.63005e+07	2.16065e+07	2.54735e+07	0	0	0	0	0	0
P61089	Ube2n	92	P61089_92	Ubiquitin-conjugating enzyme E2 N	1	129.42	1.12259e+08	0	0	0	0	0	1.59546e+08	1.60036e+08	1.39698e+08	0	0	0	0	0	0
P61161	Actr2	299	P61161_299	Actin-related protein 2	1	220.64	9.26302e+07	9.71057e+07	1.0896e+08	7.17805e+07	8.98099e+07	9.75342e+07	2.52568e+08	2.11147e+08	1.98037e+08	8.06567e+07	6.6649e+07	6.85406e+07	0	9.82266e+07	6.42744e+07
P61202	Cops2	331	P61202_331	COP9 signalosome complex subunit 2	1	48.216	0	0	0	0	0	0	0	0	5.89141e+06	0	0	0	0	0	0
P61205	Arf3	36	P61205_36	ADP-ribosylation factor 3	1	124.83	0	0	0	0	0	0	3.58848e+07	2.73911e+07	2.83301e+07	0	0	0	1.49118e+07	0	1.68659e+07
P61222	Abce1	419	P61222_419	ATP-binding cassette sub-family E member 1	1	109.66	2.81022e+07	3.77855e+07	3.89617e+07	2.11553e+07	2.08683e+07	2.22487e+07	0	5.40491e+07	5.90196e+07	2.55992e+07	3.36617e+07	0	0	0	2.64505e+07
P61222	Abce1	210	P61222_210	ATP-binding cassette sub-family E member 1	1	159.19	6.33281e+06	8.35341e+06	6.77939e+06	0	0	0	1.33274e+07	1.69552e+07	1.89187e+07	0	0	0	0	0	0
P61255	Rpl26	63	P61255_63	60S ribosomal protein L26	1	247.1	1.40765e+07	2.05722e+07	1.7038e+07	9.88336e+06	1.05831e+07	1.08769e+07	4.6649e+07	4.48181e+07	5.10111e+07	1.37575e+07	1.35182e+07	1.77274e+07	3.81208e+07	2.45528e+07	2.60655e+07
P61255	Rpl26	69	P61255_69	60S ribosomal protein L26	1	133.13	0	0	0	0	0	0	4.48392e+06	6.43404e+06	5.53684e+06	0	2.4753e+06	0	2.8673e+06	0	2.75771e+06
P61255	Rpl26	134	P61255_134	60S ribosomal protein L26	1	272.58	2.0113e+07	2.26259e+07	0	1.49038e+07	1.28579e+07	1.36297e+07	7.6923e+07	7.45933e+07	5.8626e+07	1.87234e+07	2.22761e+07	1.88975e+07	2.89072e+07	3.13205e+07	3.03113e+07
P61255	Rpl26	77	P61255_77	60S ribosomal protein L26	1	270.57	2.89031e+07	3.39926e+07	4.32421e+07	2.83842e+07	1.95091e+07	2.13764e+07	6.26482e+07	5.25846e+07	5.54267e+07	2.8463e+07	3.10186e+07	3.51421e+07	4.49824e+07	3.0611e+07	3.51916e+07
P61255	Rpl26	2	P61255_2	60S ribosomal protein L26	1	98.04	0	0	0	0	0	0	0	9.15633e+06	1.152e+07	0	0	0	0	0	0
P61290	Psme3	195	P61290_195	Proteasome activator complex subunit 3	1	134.84	0	0	0	0	0	0	0	4.54068e+06	3.92233e+06	0	0	0	2.35936e+06	3.37084e+06	2.6694e+06
Q9CQL1	Magohb	41	Q9CQL1_41	Protein mago nashi homolog 2	1	72.652	0	0	0	0	0	0	0	2.42172e+06	0	0	0	0	0	0	0
P61358	Rpl27	27	P61358_27	60S ribosomal protein L27	1	268.28	7.8598e+07	7.65186e+07	7.50678e+07	8.42825e+07	7.9125e+07	7.09286e+07	1.38357e+08	1.97233e+08	2.025e+08	6.40039e+07	5.71222e+07	5.0768e+07	1.10457e+08	8.16354e+07	9.2082e+07
P61358	Rpl27	3	P61358_3	60S ribosomal protein L27	1	133.9	1.08749e+07	1.20015e+07	9.25375e+06	8.79272e+06	7.95502e+06	8.56038e+06	3.91849e+07	3.08867e+07	3.17553e+07	1.06443e+07	1.18165e+07	1.07041e+07	0	0	0
P61358	Rpl27	128	P61358_128	60S ribosomal protein L27	1	188.08	5.57822e+07	5.52696e+07	5.66875e+07	4.97775e+07	4.47063e+07	5.15394e+07	1.20136e+08	9.50845e+07	0	0	5.10353e+07	4.72908e+07	0	0	0
P61358	Rpl27	98	P61358_98	60S ribosomal protein L27	1	125.54	0	0	0	0	0	0	6.9969e+06	5.43544e+06	6.06559e+06	0	0	0	0	0	0
P61514	Rpl37a	36	P61514_36	60S ribosomal protein L37a	1	169.43	0	0	0	7.44309e+06	0	0	3.94027e+07	0	0	6.20639e+06	7.77321e+06	0	0	0	0
P61514	Rpl37a	44	P61514_44	60S ribosomal protein L37a	1	123.86	5.67004e+06	0	0	0	0	0	1.18696e+07	1.19883e+07	0	4.51566e+06	3.63652e+06	0	0	0	0
P61514	Rpl37a	80	P61514_80	60S ribosomal protein L37a	1	259.08	0	1.2625e+07	1.35699e+07	0	1.13881e+07	0	2.62987e+07	3.89805e+07	3.34971e+07	0	0	0	1.59264e+07	1.62258e+07	0
P61514	Rpl37a	13	P61514_13	60S ribosomal protein L37a	1	154.49	1.11539e+07	1.26381e+07	1.09247e+07	7.09285e+06	7.86795e+06	8.57207e+06	3.40714e+07	2.91426e+07	3.58603e+07	1.8641e+07	1.34107e+07	1.47495e+07	0	2.08002e+07	2.04806e+07
P61759	Vbp1	58	P61759_58	Prefoldin subunit 3	1	172.88	0	0	0	0	0	0	0	7.7833e+06	0	0	0	0	0	0	0
P61957	Sumo2	5	P61957_5	Small ubiquitin-related modifier 2	1	63.306	0	0	0	0	0	0	0	0	0	0	1.412e+07	0	0	0	0
P61957	Sumo2	11	P61957_11	Small ubiquitin-related modifier 2	1	134.13	1.55055e+07	1.78631e+07	1.76693e+07	1.74108e+07	1.64374e+07	1.97675e+07	3.06843e+07	2.8031e+07	2.68293e+07	1.42805e+07	1.18923e+07	1.74583e+07	0	0	0
P61957	Sumo2	33	P61957_33	Small ubiquitin-related modifier 2	1	224.09	1.4349e+07	1.403e+07	1.41878e+07	1.1496e+07	0	8.67208e+06	2.21546e+07	2.12609e+07	2.15211e+07	1.18251e+07	1.33844e+07	1.01221e+07	1.67836e+07	1.6864e+07	1.98599e+07
P61961	Ufm1	69	P61961_69	Ubiquitin-fold modifier 1	1	111.08	0	0	0	0	0	0	4.3594e+07	0	0	0	0	0	0	0	0
P61961	Ufm1	3	P61961_3	Ubiquitin-fold modifier 1	1	67.981	0	0	4.05754e+06	0	0	0	0	0	0	0	0	0	3.35445e+06	0	0
P61979	Hnrnpk	179	P61979_179	Heterogeneous nuclear ribonucleoprotein K	1	140.06	0	6.2989e+06	7.53902e+06	0	0	5.41451e+06	1.78985e+07	2.27107e+07	1.90279e+07	0	7.89311e+06	0	0	0	0
P61979	Hnrnpk	52	P61979_52	Heterogeneous nuclear ribonucleoprotein K	1	132.78	0	0	0	0	0	0	8.09364e+06	8.61114e+06	9.35975e+06	0	0	0	0	0	0
P61979	Hnrnpk	461	P61979_461	Heterogeneous nuclear ribonucleoprotein K	1	133.9	0	0	0	0	0	0	0	0	0	0	0	5.42415e+07	0	0	6.17164e+07
P61979	Hnrnpk	34	P61979_34	Heterogeneous nuclear ribonucleoprotein K	1	275.44	8.3369e+06	8.8577e+06	1.08647e+07	8.5212e+06	6.02666e+06	6.52838e+06	1.65661e+07	9.9189e+06	1.29211e+07	8.25967e+06	8.83837e+06	1.01565e+07	1.08182e+07	9.02981e+06	1.09426e+07
P61982	Ywhag	120	P61982_120	14-3-3 protein gamma	1	234.92	1.01313e+07	1.09447e+07	9.80894e+06	9.00039e+06	0	6.8775e+06	2.5756e+07	2.84807e+07	3.46231e+07	8.41583e+06	0	1.32904e+07	1.54183e+07	1.61901e+07	1.54975e+07
P61982	Ywhag	50	P61982_50	14-3-3 protein gamma	1	245.58	1.0232e+08	1.40179e+08	1.44519e+08	1.48528e+08	1.1387e+08	1.06259e+08	3.64984e+08	4.57853e+08	4.12853e+08	9.34796e+07	8.35259e+07	7.83935e+07	1.88795e+08	1.19046e+08	1.16799e+08
P62082	Rps7	169	P62082_169	40S ribosomal protein S7	1	128.69	0	0	0	0	0	0	1.76921e+07	1.73565e+07	1.82212e+07	4.87978e+06	0	0	0	0	0
P62082	Rps7	178	P62082_178	40S ribosomal protein S7	1	183.65	1.33107e+07	1.68082e+07	1.61444e+07	1.19581e+07	1.18476e+07	1.21377e+07	5.62805e+07	4.51216e+07	4.61039e+07	1.34449e+07	1.46499e+07	1.20645e+07	2.38464e+07	2.67997e+07	2.60145e+07
P62082	Rps7	90	P62082_90	40S ribosomal protein S7	1	224.58	4.09862e+07	4.45658e+07	3.87916e+07	3.92704e+07	3.72896e+07	3.40931e+07	1.11906e+08	1.05919e+08	1.08029e+08	3.06033e+07	3.04825e+07	3.55795e+07	4.88892e+07	5.2345e+07	4.78825e+07
P62082	Rps7	74	P62082_74	40S ribosomal protein S7	1	123.69	0	0	0	0	0	0	1.05277e+07	1.26244e+07	1.44142e+07	0	0	0	7.63262e+06	0	5.76942e+06
P62137	Ppp1ca	238	P62137_238	Serine/threonine-protein phosphatase PP1-alpha catalytic subunit	1	124.48	0	0	0	0	0	0	2.76982e+07	3.67463e+07	3.58678e+07	8.32103e+06	0	0	1.61825e+07	1.70705e+07	1.87928e+07
P62137	Ppp1ca	305	P62137_305	Serine/threonine-protein phosphatase PP1-alpha catalytic subunit	1	172.61	3.21204e+06	2.41485e+06	0	0	1.99385e+06	2.68515e+06	1.26627e+07	1.2796e+07	1.00165e+07	0	0	0	5.94335e+06	7.34512e+06	7.45635e+06
P62141	Ppp1cb	303	P62141_303	Serine/threonine-protein phosphatase PP1-beta catalytic subunit	1	55.912	0	0	0	0	0	0	0	0	0	0	0	0	0	3.96365e+06	0
P62192	Psmc1	24	P62192_24	26S proteasome regulatory subunit 4	1	155.07	0	0	5.55619e+06	6.02547e+06	5.78734e+06	0	1.58271e+07	1.47534e+07	1.95853e+07	0	0	0	8.78833e+06	8.82926e+06	6.87792e+06
P62192	Psmc1	258	P62192_258	26S proteasome regulatory subunit 4	1	131.13	0	0	0	0	0	0	8.66198e+07	7.3202e+07	6.46404e+07	0	0	0	0	0	0
P62196	Psmc5	222	P62196_222	26S proteasome regulatory subunit 8	1	134.56	0	0	0	0	0	0	0	7.05181e+07	7.47353e+07	0	0	0	0	5.30036e+07	2.95326e+07
P62242	Rps8	37	P62242_37	40S ribosomal protein S8	1	86.641	0	0	0	0	0	0	6.94171e+06	5.93529e+06	0	0	0	3.70188e+06	0	3.49568e+06	0
P62245	Rps15a	88	P62245_88	40S ribosomal protein S15a	1	253.97	0	0	0	0	0	0	3.85913e+07	4.43757e+07	5.64737e+07	0	0	0	2.09787e+07	0	0
P62259	Ywhae	118	P62259_118	14-3-3 protein epsilon	1	169.62	0	0	0	6.24781e+06	0	0	2.4705e+07	1.92187e+07	1.74035e+07	0	0	5.27441e+06	0	0	0
P62259	Ywhae	106	P62259_106	14-3-3 protein epsilon	1	180.45	0	0	0	0	0	0	2.65075e+08	2.43617e+08	0	0	0	0	0	0	6.0272e+07
P62259	Ywhae	50	P62259_50	14-3-3 protein epsilon	1	167.18	6.41428e+07	0	6.84987e+07	0	0	0	1.38718e+08	1.57198e+08	1.32945e+08	0	0	0	0	6.48454e+07	0
P62267	Rps23	48	P62267_48	40S ribosomal protein S23	1	126.16	4.98954e+06	4.26623e+06	6.76802e+06	0	0	0	1.5485e+07	1.12148e+07	1.12625e+07	0	2.93841e+06	0	0	3.60691e+06	3.43093e+06
P62267	Rps23	21	P62267_21	40S ribosomal protein S23	1	100.25	0	0	0	0	0	0	0	7.09039e+06	5.66055e+06	0	0	0	0	0	0
P62267	Rps23	25	P62267_25	40S ribosomal protein S23	1	142.64	5.57111e+06	0	5.26776e+06	0	0	0	8.72969e+06	9.75143e+06	9.98868e+06	5.6057e+06	5.18923e+06	5.21117e+06	0	0	0
P62267	Rps23	135	P62267_135	40S ribosomal protein S23	1	108.98	0	0	0	0	0	0	3.40878e+07	2.67293e+07	0	0	0	0	0	0	0
P62270	Rps18	94	P62270_94	40S ribosomal protein S18	1	265.53	1.16056e+07	1.29191e+07	1.20467e+07	9.41787e+06	1.28837e+07	1.33474e+07	3.85731e+07	3.6154e+07	3.36741e+07	1.35122e+07	1.15295e+07	1.26542e+07	1.34247e+07	1.37104e+07	1.40126e+07
P62274	Rps29	13	P62274_13	40S ribosomal protein S29	1	173.59	0	0	0	0	0	0	0	0	3.49884e+07	2.26922e+07	0	2.31196e+07	2.24041e+07	2.35909e+07	0
P62274	Rps29	33	P62274_33	40S ribosomal protein S29	1	132.29	0	2.28397e+06	2.57232e+06	0	0	2.19609e+06	8.94261e+06	8.2932e+06	7.68932e+06	3.28276e+06	0	3.06003e+06	2.70549e+06	2.86641e+06	0
P62281	Rps11	107	P62281_107	40S ribosomal protein S11	1	147.35	0	0	0	0	0	0	3.59992e+07	3.42727e+07	0	0	0	0	0	0	0
P62281	Rps11	45	P62281_45	40S ribosomal protein S11	1	108.43	0	2.02977e+08	2.17786e+08	0	0	0	0	0	0	0	0	0	0	0	0
P62281	Rps11	38	P62281_38	40S ribosomal protein S11	1	102.46	0	0	0	0	0	0	5.95642e+07	0	0	0	0	0	0	0	0
P62301	Rps13	39	P62301_39	40S ribosomal protein S13	1	118.74	3.50901e+07	3.71955e+07	3.34376e+07	3.47058e+07	3.2805e+07	3.0582e+07	8.51985e+07	7.30923e+07	7.10276e+07	3.89077e+07	3.51369e+07	3.55811e+07	4.02733e+07	3.43916e+07	3.31948e+07
P62301	Rps13	9	P62301_9	40S ribosomal protein S13	1	227.57	3.69569e+07	5.00932e+07	3.28305e+07	3.82836e+07	2.82163e+07	2.7426e+07	6.74622e+07	5.13761e+07	4.84257e+07	2.34522e+07	2.1327e+07	2.57045e+07	1.71091e+07	2.16993e+07	2.75581e+07
P62317	Snrpd2	8	P62317_8	Small nuclear ribonucleoprotein Sm D2	0.999985	294.48	3.5673e+07	4.98747e+07	4.70514e+07	3.17505e+07	4.37476e+07	4.44146e+07	8.11198e+07	8.56068e+07	7.83168e+07	3.62335e+07	4.41091e+07	4.05764e+07	4.94869e+07	3.8463e+07	4.06703e+07
P62334	Psmc6	322	P62334_322	26S proteasome regulatory subunit 10B	1	123	0	0	0	0	0	0	1.48114e+07	0	0	0	0	0	9.67012e+06	8.07933e+06	7.57842e+06
P62334	Psmc6	206	P62334_206	26S proteasome regulatory subunit 10B	1	284.15	1.18319e+08	1.25644e+08	1.16303e+08	1.37353e+08	1.34742e+08	1.33397e+08	2.89743e+08	3.19142e+08	2.98026e+08	1.02211e+08	9.3195e+07	9.53784e+07	1.47123e+08	1.67977e+08	1.32675e+08
P62482	Kcnab2	134	P62482_134	Voltage-gated potassium channel subunit beta-2	1	115.71	0	0	0	0	0	0	1.13044e+07	1.04515e+07	0	0	0	0	0	0	0
P62631	Eef1a2	79	P62631_79	Elongation factor 1-alpha 2	1	152.7	0	1.92998e+07	0	0	0	0	0	0	0	0	0	0	0	6.82241e+07	0
P62702	Rps4x	134	P62702_134	40S ribosomal protein S4, X isoform	1	232.53	2.03365e+07	1.70799e+07	2.14589e+07	1.17541e+07	7.95631e+06	8.31722e+06	2.75802e+07	2.03596e+07	1.81393e+07	1.02194e+07	7.86681e+06	8.47179e+06	1.05071e+07	0	7.29318e+06
P62702	Rps4x	120	P62702_120	40S ribosomal protein S4, X isoform	1	127.56	2.73096e+07	3.14963e+07	2.9922e+07	2.43156e+07	2.05301e+07	2.38421e+07	9.00034e+07	8.73327e+07	9.53694e+07	3.63882e+07	3.28534e+07	3.2077e+07	3.97373e+07	4.6564e+07	3.86527e+07
P62702	Rps4x	53	P62702_53	40S ribosomal protein S4, X isoform	1	157.38	1.08694e+07	9.49493e+06	1.13679e+07	0	0	8.3556e+06	4.44235e+07	3.89787e+07	4.0709e+07	1.15307e+07	1.23247e+07	1.01244e+07	1.5529e+07	2.02215e+07	1.8046e+07
P62702	Rps4x	62	P62702_62	40S ribosomal protein S4, X isoform	1	104.2	0	0	0	0	0	0	1.40989e+07	0	1.32167e+07	7.89288e+06	7.71241e+06	5.94976e+06	7.764e+06	6.24549e+06	7.97132e+06
P62702	Rps4x	94	P62702_94	40S ribosomal protein S4, X isoform	1	77.324	0	0	0	0	0	0	0	0	3.22637e+07	0	0	0	0	0	0
P62702	Rps4x	16	P62702_16	40S ribosomal protein S4, X isoform	1	176.48	0	0	1.48961e+07	0	9.10102e+06	1.09446e+07	2.71065e+07	2.79835e+07	2.52532e+07	0	0	0	0	0	0
P62717	Rpl18a	41	P62717_41	60S ribosomal protein L18a	1	160.91	0	1.01465e+07	0	4.87269e+06	0	0	2.54528e+07	2.22134e+07	2.33193e+07	6.95493e+06	6.61787e+06	8.22019e+06	1.46886e+07	1.51007e+07	1.48992e+07
P62717	Rpl18a	70	P62717_70	60S ribosomal protein L18a	1	101.36	0	0	0	0	0	1.14386e+07	0	0	1.82864e+07	0	0	0	0	1.3051e+07	0
P62717	Rpl18a	76	P62717_76	60S ribosomal protein L18a	1	144.38	0	0	0	0	0	0	4.14303e+07	0	3.68922e+07	0	0	0	2.54299e+07	2.4071e+07	0
P62743	Ap2s1	45	P62743_45	AP-2 complex subunit sigma	1	192.5	0	0	3.72478e+06	2.40596e+06	0	0	9.48736e+06	9.74046e+06	4.64428e+06	0	0	0	0	2.96269e+06	0
P62751	Rpl23a	70	P62751_70	60S ribosomal protein L23a	1	210.27	8.2679e+06	5.9997e+06	6.07815e+06	6.33895e+06	3.95303e+06	3.6261e+06	2.05554e+07	1.71654e+07	2.02651e+07	6.56187e+06	0	0	8.12491e+06	7.60608e+06	8.34903e+06
P62754	Rps6	79	P62754_79	40S ribosomal protein S6	1	165.58	3.2052e+07	3.01045e+07	3.10127e+07	1.55263e+07	2.49288e+07	1.84751e+07	5.548e+07	5.90878e+07	5.08567e+07	2.21675e+07	2.34117e+07	2.66275e+07	2.19975e+07	2.92088e+07	2.82402e+07
P62774	Mtpn	66	P62774_66	Myotrophin	1	192.22	9.46439e+06	0	0	0	0	0	2.77781e+07	2.43068e+07	2.78329e+07	0	0	0	0	0	1.19605e+07
P62806	Hist1h4a	78	P62806_78	Histone H4	1	258.52	1.42354e+07	1.77436e+07	1.63351e+07	9.11937e+06	8.81468e+06	8.76769e+06	3.04809e+07	3.15632e+07	3.52878e+07	1.06435e+07	1.0455e+07	1.33126e+07	1.85675e+07	1.62836e+07	1.52307e+07
P62806	Hist1h4a	32	P62806_32	Histone H4	1	319.29	2.07152e+08	1.9114e+08	1.83141e+08	1.82691e+08	1.87597e+08	1.61186e+08	5.16172e+08	4.72351e+08	4.40514e+08	2.01336e+08	1.96786e+08	1.87224e+08	2.3384e+08	2.52658e+08	2.48205e+08
P62806	Hist1h4a	9	P62806_9	Histone H4	1	229.68	5.6597e+10	2.58597e+09	5.10192e+10	1.68095e+09	6.86077e+08	5.4874e+10	4.25557e+09	1.30562e+11	1.34856e+11	5.24607e+10	5.24508e+10	6.15325e+10	8.13675e+10	8.40658e+10	3.03173e+09
P62806	Hist1h4a	13	P62806_13	Histone H4	1	229.68	5.60058e+10	1.17765e+09	4.99034e+10	1.15077e+09	8.17093e+08	5.48784e+10	3.5687e+09	1.30562e+11	1.34047e+11	5.09955e+10	5.1207e+10	6.03839e+10	8.02972e+10	8.4093e+10	1.58377e+09
P62806	Hist1h4a	17	P62806_17	Histone H4	1	229.68	1.0583e+11	1.48338e+08	4.78456e+10	1.15523e+08	9.34044e+07	1.02144e+11	3.06552e+08	2.09666e+11	2.11426e+11	9.1301e+10	9.13385e+10	9.91639e+10	7.88921e+10	8.41542e+10	4.61636e+10
P62806	Hist1h4a	6	P62806_6	Histone H4	1	208.63	3.11856e+09	3.23141e+09	4.02225e+09	5.96259e+10	5.35016e+10	2.69584e+10	5.96677e+09	3.70626e+10	3.96225e+10	2.5255e+09	2.96858e+09	3.19799e+09	2.24641e+10	2.40719e+09	2.71774e+09
P62806	Hist1h4a	92	P62806_92	Histone H4	1	172.27	0	7.79936e+07	0	0	0	0	1.63888e+08	1.56949e+08	1.68747e+08	6.53351e+07	0	5.672e+07	8.64714e+07	7.71401e+07	0
P62814	Atp6v1b2	460	P62814_460	V-type proton ATPase subunit B, brain isoform	1	110.31	0	0	0	0	0	0	0	0	1.95194e+07	0	5.50932e+06	0	1.11657e+07	0	0
P62814	Atp6v1b2	64	P62814_64	V-type proton ATPase subunit B, brain isoform	1	101.64	0	0	0	0	0	0	5.95406e+07	4.2701e+07	3.06029e+07	0	0	0	1.51046e+07	0	0
P62827	Ran	134	P62827_134	GTP-binding nuclear protein Ran	1	204.19	1.07105e+07	9.61068e+06	1.20548e+07	9.36104e+06	8.31823e+06	0	2.69141e+07	2.32647e+07	2.35792e+07	1.1401e+07	1.1589e+07	9.69385e+06	1.67422e+07	1.81404e+07	1.26779e+07
P62827	Ran	38	P62827_38	GTP-binding nuclear protein Ran	1	249.6	0	4.05198e+07	0	0	3.40837e+07	0	6.9232e+07	8.88757e+07	1.03856e+08	2.58911e+07	3.43811e+07	3.42443e+07	4.7856e+07	4.85729e+07	5.84686e+07
P62827	Ran	23	P62827_23	GTP-binding nuclear protein Ran	1	158.04	0	0	0	0	0	0	1.79577e+07	2.16503e+07	2.16171e+07	0	0	0	0	8.37522e+06	9.18748e+06
P62827	Ran	99	P62827_99	GTP-binding nuclear protein Ran	1	274.95	1.85981e+08	1.94109e+08	1.64184e+08	1.3219e+08	1.44029e+08	1.24575e+08	4.35014e+08	3.55251e+08	4.41343e+08	1.6208e+08	1.74741e+08	1.80662e+08	1.89885e+08	1.63813e+08	1.57367e+08
P62830	Rpl23	13	P62830_13	60S ribosomal protein L23	1	136.11	2.66834e+07	3.79806e+07	0	2.50369e+07	2.45616e+07	2.48632e+07	6.96404e+07	7.07722e+07	7.09372e+07	3.43319e+07	0	0	3.61569e+07	3.26768e+07	3.1684e+07
P62843	Rps15	77	P62843_77	40S ribosomal protein S15	0.999946	103.61	0	0	0	0	0	0	1.60546e+07	0	1.38225e+07	0	0	0	0	6.38044e+06	6.00959e+06
P62849	Rps24	37	P62849_37	40S ribosomal protein S24	1	168.27	1.03382e+08	1.11463e+08	1.03883e+08	9.19224e+07	8.85784e+07	9.57323e+07	2.79142e+08	2.76982e+08	2.44548e+08	5.71313e+07	7.76548e+07	6.26146e+07	8.7655e+07	9.82776e+07	8.41162e+07
P62849	Rps24	68	P62849_68	40S ribosomal protein S24	1	167.61	1.13506e+08	1.47712e+08	1.29941e+08	1.06249e+08	1.15073e+08	1.51184e+08	3.69485e+08	3.79073e+08	2.8025e+08	1.0621e+08	1.09578e+08	1.13686e+08	1.52526e+08	2.36946e+08	2.0598e+08
P62852	Rps25	52	P62852_52	40S ribosomal protein S25	1	171.73	1.71968e+07	0	1.52247e+07	0	0	0	0	0	0	0	0	0	0	0	0
P62852	Rps25	66	P62852_66	40S ribosomal protein S25	1	121.66	4.41527e+07	4.31916e+07	0	0	3.26279e+07	2.08978e+07	6.04046e+07	7.46481e+07	0	0	3.13644e+07	3.1635e+07	3.10183e+07	3.36549e+07	4.71245e+07
P62852	Rps25	14	P62852_14	40S ribosomal protein S25	0.999845	53.968	0	0	0	0	0	0	0	3.53623e+06	0	0	0	0	0	0	0
P62855	Rps26	82	P62855_82	40S ribosomal protein S26	1	114.64	0	0	0	0	0	0	1.08085e+07	0	7.28993e+06	0	0	0	0	0	0
P62862	Fau	51	P62862_51	40S ribosomal protein S30	1	151.83	7.20553e+07	6.94126e+07	7.02404e+07	5.22929e+07	4.71306e+07	5.98198e+07	0	0	1.11914e+08	0	0	0	0	0	0
P62889	Rpl30	68	P62889_68	60S ribosomal protein L30	1	228.21	0	3.91774e+07	0	0	0	0	0	1.15729e+08	0	0	0	0	0	0	0
P62889	Rpl30	87	P62889_87	60S ribosomal protein L30	1	200.99	1.32008e+07	1.573e+07	1.13599e+07	1.20675e+07	1.146e+07	1.05714e+07	4.40315e+07	4.05564e+07	4.07844e+07	1.2324e+07	1.83203e+07	1.32048e+07	2.33087e+07	1.94261e+07	2.73017e+07
P62889	Rpl30	26	P62889_26	60S ribosomal protein L30	1	179.37	3.11449e+07	3.21237e+07	3.05873e+07	2.86115e+07	2.51178e+07	2.65063e+07	9.34305e+07	9.26273e+07	8.22824e+07	2.80231e+07	3.88483e+07	3.03059e+07	4.48919e+07	3.67999e+07	4.61887e+07
P62889	Rpl30	32	P62889_32	60S ribosomal protein L30	1	121.35	0	0	0	0	0	0	4.54165e+07	4.13499e+07	4.27163e+07	0	0	0	0	0	0
P62900	Rpl31	75	P62900_75	60S ribosomal protein L31	1	150.02	0	1.67503e+07	2.10802e+07	1.45044e+07	1.29814e+07	1.35989e+07	3.48665e+07	3.53715e+07	2.97555e+07	0	0	0	1.73881e+07	1.79772e+07	2.04841e+07
P62900	Rpl31	31	P62900_31	60S ribosomal protein L31	1	68.224	0	0	0	0	0	0	4.76818e+06	0	4.78306e+06	0	0	0	0	0	0
P62911	Rpl32	76	P62911_76	60S ribosomal protein L32	1	208.67	0	0	0	0	0	0	2.71755e+07	2.19758e+07	2.44021e+07	0	0	0	0	0	0
P62911	Rpl32	106	P62911_106	60S ribosomal protein L32	1	84.718	0	0	0	0	0	0	0	0	3.77282e+06	0	0	0	0	0	0
P62911	Rpl32	67	P62911_67	60S ribosomal protein L32	1	103.08	0	0	0	0	0	0	0	0	3.19586e+07	0	1.24198e+07	0	1.52077e+07	1.69371e+07	1.28307e+07
P62918	Rpl8	46	P62918_46	60S ribosomal protein L8	1	223.71	1.79358e+07	1.7303e+07	1.65634e+07	1.53372e+07	1.614e+07	1.62267e+07	6.00071e+07	5.55556e+07	5.73983e+07	1.47312e+07	1.75073e+07	1.71103e+07	3.37803e+07	2.957e+07	2.99409e+07
P62960	Ybx1	135	P62960_135	Nuclease-sensitive element-binding protein 1	1	264.38	1.46409e+07	1.6755e+07	1.01197e+07	1.2399e+07	1.62452e+07	1.38635e+07	2.76982e+07	2.95667e+07	2.56938e+07	1.79367e+07	1.7843e+07	1.67692e+07	1.89962e+07	2.0965e+07	2.45538e+07
P62960	Ybx1	62	P62960_62	Nuclease-sensitive element-binding protein 1	1	93.178	0	0	0	0	0	0	2.34797e+07	0	0	0	0	0	0	0	1.67338e+07
P62983	Rps27a	143	P62983_143	Ubiquitin-40S ribosomal protein S27a	0.999999	76.713	0	0	0	0	0	0	0	0	8.1226e+06	0	0	0	0	0	0
P62983	Rps27a	107	P62983_107	Ubiquitin-40S ribosomal protein S27a	1	198.07	1.2242e+07	0	1.95015e+07	0	1.85675e+07	1.44182e+07	5.00416e+07	4.45073e+07	4.5635e+07	1.9495e+07	2.44196e+07	2.3128e+07	1.96471e+07	2.10874e+07	1.78872e+07
P62983	Rps27a	6	P62983_6	Ubiquitin-40S ribosomal protein S27a	1	170.99	1.91689e+08	1.62182e+08	2.06011e+08	1.73927e+08	1.77838e+08	1.79425e+08	5.27681e+08	4.92169e+08	4.9241e+08	1.74586e+08	1.47505e+08	1.44092e+08	2.37661e+08	2.60807e+08	2.29575e+08
P63001	Rac1	153	P63001_153	Ras-related C3 botulinum toxin substrate 1	1	251.3	0	2.33765e+07	0	0	0	0	6.63658e+07	7.87069e+07	6.99185e+07	1.87982e+07	0	0	0	0	0
P63005	Pafah1b1	46	P63005_46	Platelet-activating factor acetylhydrolase IB subunit alpha	1	133.86	0	0	0	0	0	0	6.66126e+06	0	7.82772e+06	0	0	0	0	0	0
P63017	Hspa8	539	P63017_539	Heat shock cognate 71 kDa protein	1	218.31	0	0	0	0	0	0	8.98328e+06	9.40241e+06	9.21137e+06	0	0	0	0	7.23626e+06	0
P63017	Hspa8	88	P63017_88	Heat shock cognate 71 kDa protein	1	228.25	1.38419e+08	1.16626e+08	1.53125e+08	1.11444e+08	1.12839e+08	1.39782e+08	5.5725e+08	3.96167e+08	4.5974e+08	1.40411e+08	1.33171e+08	1.08188e+08	1.79148e+08	1.65971e+08	1.95223e+08
P63017	Hspa8	112	P63017_112	Heat shock cognate 71 kDa protein	1	95.57	0	0	0	0	0	0	0	1.55699e+07	1.49423e+07	0	0	0	0	0	0
P63017	Hspa8	328	P63017_328	Heat shock cognate 71 kDa protein	1	324.84	1.7207e+07	2.05143e+07	1.87152e+07	1.44322e+07	1.6461e+07	1.84542e+07	5.97312e+07	5.15443e+07	6.04017e+07	1.25327e+07	1.54188e+07	1.3695e+07	2.43985e+07	2.80726e+07	2.35756e+07
P63017	Hspa8	56	P63017_56	Heat shock cognate 71 kDa protein	1	268.93	1.17053e+07	1.39637e+07	1.59088e+07	1.10254e+07	1.07006e+07	1.36341e+07	5.19276e+07	4.3436e+07	4.43339e+07	1.08489e+07	1.35685e+07	1.60435e+07	1.73594e+07	1.23423e+07	1.56961e+07
P63017	Hspa8	246	P63017_246	Heat shock cognate 71 kDa protein	1	311.01	4.40668e+07	4.10435e+07	4.05494e+07	3.47876e+07	3.51585e+07	2.67478e+07	6.8593e+07	4.52222e+07	5.61517e+07	0	3.37352e+07	0	3.30575e+07	3.59255e+07	3.34874e+07
P63017	Hspa8	524	P63017_524	Heat shock cognate 71 kDa protein	1	295.78	9.4219e+07	9.69097e+07	9.29583e+07	7.68146e+07	8.30782e+07	7.96998e+07	2.60773e+08	2.25261e+08	1.88039e+08	8.26474e+07	8.49337e+07	1.03706e+08	1.00041e+08	1.08297e+08	9.06921e+07
P63017	Hspa8	108	P63017_108	Heat shock cognate 71 kDa protein	1	96.89	3.29166e+06	0	0	0	0	0	0	0	0	0	4.05849e+06	0	0	0	0
P63028	Tpt1	19	P63028_19	Translationally-controlled tumor protein	1	168.1	0	0	0	0	0	0	6.62441e+07	6.64539e+07	8.37587e+07	0	0	0	0	0	0
P63028	Tpt1	112	P63028_112	Translationally-controlled tumor protein	1	127.83	9.41728e+06	1.09466e+07	1.18667e+07	1.02427e+07	9.20033e+06	9.3582e+06	1.94064e+07	1.69581e+07	1.45913e+07	0	9.85865e+06	9.45907e+06	9.6194e+06	9.76063e+06	1.07458e+07
P63037	Dnaja1	32	P63037_32	DnaJ homolog subfamily A member 1	1	124.92	3.19901e+06	5.47048e+06	7.05976e+06	5.70328e+06	4.46451e+06	4.36019e+06	1.46108e+07	1.50914e+07	1.38449e+07	0	0	0	0	0	0
P63037	Dnaja1	44	P63037_44	DnaJ homolog subfamily A member 1	1	118.51	0	1.07496e+07	0	0	0	0	0	0	0	0	1.26588e+07	9.67091e+06	0	0	0
P63037	Dnaja1	296	P63037_296	DnaJ homolog subfamily A member 1	1	123.19	5.92185e+06	0	8.24079e+06	0	5.85391e+06	4.85708e+06	2.23996e+07	2.31861e+07	2.65393e+07	0	0	0	1.3106e+07	1.32396e+07	1.58921e+07
P63038	Hspd1	91	P63038_91	60 kDa heat shock protein, mitochondrial	1	258.83	1.60939e+07	1.57953e+07	1.59303e+07	1.34889e+07	1.29964e+07	1.26968e+07	4.8653e+07	4.63703e+07	4.5667e+07	2.26515e+07	1.82538e+07	1.79217e+07	1.8324e+07	1.87471e+07	1.85226e+07
P63038	Hspd1	31	P63038_31	60 kDa heat shock protein, mitochondrial	1	122.52	0	0	0	1.53128e+07	0	0	3.82972e+07	3.40972e+07	3.45139e+07	1.70262e+07	1.81215e+07	2.12284e+07	0	0	0
P63038	Hspd1	233	P63038_233	60 kDa heat shock protein, mitochondrial	1	186.87	0	0	0	0	0	0	1.23625e+07	1.59823e+07	0	0	0	0	0	0	0
P63038	Hspd1	481	P63038_481	60 kDa heat shock protein, mitochondrial	1	80.236	0	0	0	0	0	0	0	1.38716e+07	0	0	0	0	0	0	0
P63073	Eif4e	206	P63073_206	Eukaryotic translation initiation factor 4E	1	107.45	0	0	0	0	0	0	0	5.34348e+06	6.25841e+06	0	0	0	0	0	0
P63085	Mapk1	136	P63085_136	Mitogen-activated protein kinase 1	1	66.004	0	0	0	0	3.19515e+06	0	0	0	1.79637e+07	0	0	0	5.96321e+06	0	0
P63101	Ywhaz	9	P63101_9	14-3-3 protein zeta/delta	0.999997	68.893	2.50031e+06	0	0	0	0	0	0	0	0	0	0	0	0	0	0
P63154	Crnkl1	220	P63154_220	Crooked neck-like protein 1	1	122.98	0	0	0	0	0	0	0	1.20554e+07	1.56639e+07	0	0	0	0	0	0
P63158	Hmgb1	59	P63158_59	High mobility group protein B1	1	199.68	7.70471e+06	1.01652e+07	9.90833e+06	6.93946e+06	7.19231e+06	7.18373e+06	1.7487e+07	2.09574e+07	1.45266e+07	6.75528e+06	8.45624e+06	7.36774e+06	9.48497e+06	8.30707e+06	1.08796e+07
P63158	Hmgb1	30	P63158_30	High mobility group protein B1	1	214.42	0	1.28538e+07	0	9.6486e+06	9.60134e+06	1.02699e+07	4.44653e+07	3.20477e+07	3.448e+07	1.01737e+07	1.14297e+07	1.24844e+07	1.61386e+07	2.00379e+07	2.02363e+07
P63168	Dynll1	9	P63168_9	Dynein light chain 1, cytoplasmic	1	186.62	0	0	3.73812e+07	0	0	0	8.37663e+07	6.10897e+07	7.36902e+07	1.77821e+07	2.53602e+07	2.9311e+07	2.71546e+07	0	0
P63242	Eif5a	47	P63242_47	Eukaryotic translation initiation factor 5A-1	1	160.36	2.50669e+07	3.73972e+07	3.44387e+07	1.7619e+07	1.72459e+07	1.90783e+07	7.1187e+07	6.24225e+07	6.46648e+07	1.12122e+08	1.3741e+08	1.14397e+08	1.01605e+08	9.66885e+07	1.05161e+08
P63242	Eif5a	50	P63242_50	Eukaryotic translation initiation factor 5A-1	1	145.69	0	7.88954e+06	4.77274e+06	0	0	0	1.03617e+07	1.13535e+07	1.18263e+07	1.3163e+07	1.59618e+07	1.11958e+07	4.8737e+07	4.19046e+07	4.86949e+07
P63242	Eif5a	68	P63242_68	Eukaryotic translation initiation factor 5A-1	1	220.46	1.41356e+07	2.11874e+07	1.88245e+07	1.92146e+07	1.68164e+07	1.89328e+07	1.02606e+08	1.00326e+08	1.02301e+08	2.55809e+07	2.54322e+07	2.68233e+07	2.90788e+07	3.42642e+07	2.73268e+07
P63254	Crip1	49	P63254_49	Cysteine-rich protein 1	1	138.11	0	0	5.95019e+06	0	0	7.2478e+06	0	1.96484e+07	1.86841e+07	0	0	0	0	0	0
P63254	Crip1	22	P63254_22	Cysteine-rich protein 1	1	143.17	2.24971e+07	2.09979e+07	2.33063e+07	2.12488e+07	1.62205e+07	1.71e+07	0	5.41167e+07	5.31445e+07	0	1.28228e+07	0	5.89465e+07	3.89694e+07	0
P63276	Rps17	59	P63276_59	40S ribosomal protein S17	1	89.08	0	0	0	0	0	0	0	0	0	2.04396e+06	0	0	0	0	0
P63276	Rps17	19	P63276_19	40S ribosomal protein S17	1	183.65	0	0	0	5.5739e+07	0	5.46634e+07	1.70945e+08	1.73373e+08	0	7.44395e+07	8.00063e+07	0	0	0	9.33943e+07
P63325	Rps10	31	P63325_31	40S ribosomal protein S10	1	166.04	1.11613e+07	1.03519e+07	1.33702e+07	9.12659e+06	0	7.40185e+06	4.12578e+07	3.87666e+07	2.88874e+07	1.05071e+07	1.16525e+07	1.0363e+07	1.68919e+07	1.59845e+07	1.41801e+07
P63330	Ppp2ca	136	P63330_136	Serine/threonine-protein phosphatase 2A catalytic subunit alpha isoform	1	143.12	0	0	0	0	0	0	1.57961e+07	1.34345e+07	1.58976e+07	0	0	0	0	0	0
P68134	Acta1	70	P68134_70	Actin, alpha skeletal muscle	1	232.28	3.08465e+08	2.25951e+08	2.56569e+08	2.50752e+08	2.84665e+08	1.93507e+08	8.29459e+08	6.15541e+08	7.17582e+08	2.98757e+08	3.2913e+08	3.13704e+08	4.23666e+08	2.93048e+08	3.48265e+08
P68134	Acta1	86	P68134_86	Actin, alpha skeletal muscle	1	230.9	1.72587e+08	1.8693e+08	1.81538e+08	1.2178e+08	1.67563e+08	1.54746e+08	7.35667e+08	5.92212e+08	5.92041e+08	1.32727e+08	1.4817e+08	1.70025e+08	3.32198e+08	5.2594e+08	4.50068e+08
P68037	Ube2l3	138	P68037_138	Ubiquitin-conjugating enzyme E2 L3	1	157.34	6.98744e+06	0	6.17934e+06	5.14017e+06	3.98996e+06	3.80596e+06	1.24552e+07	1.13654e+07	1.33414e+07	0	6.65894e+06	6.25313e+06	0	0	0
P68040	Rack1	185	P68040_185	Receptor of activated protein C kinase 1	1	158.77	0	8.45768e+06	0	8.14791e+06	8.38684e+06	0	3.86294e+07	3.9454e+07	4.06695e+07	1.13544e+07	1.33357e+07	1.15659e+07	1.90706e+07	2.10823e+07	1.72129e+07
P68040	Rack1	139	P68040_139	Receptor of activated protein C kinase 1	1	266.4	0	0	0	0	0	4.18067e+07	1.33995e+08	1.52962e+08	1.43848e+08	0	0	0	0	6.31535e+07	5.53597e+07
P68254	Ywhaq	49	P68254_49	14-3-3 protein theta	1	185.29	8.04611e+07	6.16755e+07	6.17576e+07	0	6.74879e+07	0	1.22966e+08	1.67155e+08	1.6248e+08	5.68129e+07	4.76503e+07	5.77149e+07	7.68165e+07	9.6612e+07	6.6412e+07
P68372	Tubb4b	58	P68372_58	Tubulin beta-4B chain	1	281.26	5.23747e+07	5.34698e+07	5.12959e+07	5.78487e+07	6.42605e+07	6.9516e+07	2.24795e+08	2.01932e+08	2.17395e+08	3.49272e+07	4.0038e+07	3.83143e+07	7.84e+07	8.14026e+07	8.02528e+07
P68404	Prkcb	578	P68404_578	Protein kinase C beta type	1	80.229	0	0	0	0	6.25395e+07	0	0	0	0	0	0	0	0	0	9.71757e+07
P84228	Hist1h3b	19	P84228_19	Histone H3.2	1	254.82	1.22466e+08	1.09671e+08	1.16366e+08	1.06929e+08	8.87749e+07	9.27858e+07	2.80014e+08	3.00019e+08	2.72662e+08	1.0853e+08	9.96153e+07	1.13916e+08	1.48053e+08	1.24349e+08	1.78466e+08
P84228	Hist1h3b	24	P84228_24	Histone H3.2	1	254.82	1.72836e+10	2.42073e+10	1.70676e+10	1.35919e+08	1.03962e+10	9.50762e+09	3.43455e+08	2.636e+10	2.61872e+10	1.1233e+10	1.2566e+10	1.94359e+10	1.4408e+10	1.45798e+08	1.95845e+08
P84228	Hist1h3b	28	P84228_28	Histone H3.2	1	289.37	1.43906e+08	1.49243e+08	1.71213e+08	6.87073e+07	7.91637e+07	6.80439e+07	2.10292e+08	1.72923e+08	1.65555e+08	1.16238e+08	1.32452e+08	1.39213e+08	4.83126e+07	8.11901e+07	1.17205e+08
P84228	Hist1h3b	37	P84228_37	Histone H3.2	0.99975	289.37	7.47674e+07	6.2399e+07	8.73473e+07	4.03964e+07	3.89387e+07	2.78902e+07	1.03093e+08	7.07375e+07	7.16753e+07	4.80253e+07	8.27059e+07	6.0429e+07	2.18115e+07	5.09081e+07	5.48193e+07
P68510	Ywhah	110	P68510_110	14-3-3 protein eta	1	143.79	0	0	0	0	0	0	9.88071e+06	1.32529e+07	1.22526e+07	0	0	0	0	0	0
P70288	Hdac2	67	P70288_67	Histone deacetylase 2	1	107.98	0	0	0	0	0	0	8.66816e+06	8.39668e+06	9.07334e+06	0	0	0	0	0	0
P70349	Hint1	30	P70349_30	Histidine triad nucleotide-binding protein 1	1	88.441	0	0	0	0	0	0	0	0	2.29992e+07	0	0	0	0	0	0
P70349	Hint1	58	P70349_58	Histidine triad nucleotide-binding protein 1	1	118.51	0	0	0	0	0	0	0	6.71504e+07	0	0	0	0	0	0	0
P70372	Elavl1	55	P70372_55	ELAV-like protein 1	1	112.58	1.00944e+07	0	0	0	0	0	2.7337e+07	2.93766e+07	2.6302e+07	7.78836e+06	1.10808e+07	1.34158e+07	1.68944e+07	2.01807e+07	1.64126e+07
P70460	Vasp	71	P70460_71	Vasodilator-stimulated phosphoprotein	1	80.534	0	0	0	0	0	0	9.0479e+06	1.06542e+07	8.10904e+06	0	0	0	0	0	0
P70662	Ldb1	13	P70662_13	LIM domain-binding protein 1	1	101.89	0	0	0	0	0	0	0	0	0	0	0	0	0	4.46545e+06	4.04096e+06
Q60817	Naca	68	Q60817_68	Nascent polypeptide-associated complex subunit alpha	0.999969	64.836	0	5.66316e+06	0	0	0	0	1.80762e+07	1.86465e+07	2.07095e+07	0	0	5.82449e+06	0	0	0
Q60817	Naca	142	Q60817_142	Nascent polypeptide-associated complex subunit alpha	1	267.93	1.33671e+08	1.52744e+08	1.11199e+08	1.06876e+08	1.15019e+08	1.58484e+08	0	0	3.24972e+08	0	0	1.58194e+08	2.21649e+08	0	5.67592e+08
Q60817	Naca	108	Q60817_108	Nascent polypeptide-associated complex subunit alpha	1	125.22	0	0	0	0	0	0	0	4.86977e+07	5.15948e+07	0	0	0	0	0	0
P70671	Irf3	129	P70671_129	Interferon regulatory factor 3	1	47.745	0	0	0	0	0	0	8.35921e+06	0	0	0	0	0	0	0	0
P80313	Cct7	172	P80313_172	T-complex protein 1 subunit eta	1	122.33	1.43684e+07	1.22955e+07	0	0	0	0	2.74241e+07	3.50461e+07	2.86238e+07	1.24362e+07	8.96368e+06	9.42772e+06	0	1.43044e+07	1.55821e+07
P80314	Cct2	284	P80314_284	T-complex protein 1 subunit beta	1	236.56	2.02996e+07	1.59634e+07	1.90385e+07	1.50876e+07	1.07901e+07	1.3686e+07	8.69847e+07	7.77982e+07	7.33305e+07	1.71917e+07	1.59533e+07	1.31864e+07	3.00494e+07	2.372e+07	3.04736e+07
P80315	Cct4	21	P80315_21	T-complex protein 1 subunit delta	1	138.54	1.00057e+08	8.3957e+07	0	7.0067e+07	9.24532e+07	9.52626e+07	2.00907e+08	2.12371e+08	2.1909e+08	1.14326e+08	1.21792e+08	0	1.0732e+08	0	0
P80315	Cct4	375	P80315_375	T-complex protein 1 subunit delta	1	123.96	0	0	0	0	0	0	4.24668e+07	3.43605e+07	3.95529e+07	0	0	0	0	0	0
P80316	Cct5	232	P80316_232	T-complex protein 1 subunit epsilon	1	148.18	5.88296e+06	3.81403e+06	6.83366e+06	0	2.8781e+06	4.25841e+06	1.00595e+07	8.14365e+06	1.11164e+07	0	4.64374e+06	4.62293e+06	4.66378e+06	5.58751e+06	4.75242e+06
P80316	Cct5	223	P80316_223	T-complex protein 1 subunit epsilon	1	133.55	7.30723e+06	8.20133e+06	8.14032e+06	5.92849e+06	0	0	1.91123e+07	1.44512e+07	1.45232e+07	0	0	0	7.80635e+06	6.90382e+06	7.86807e+06
P80317	Cct6a	5	P80317_5	T-complex protein 1 subunit zeta	1	155.1	1.99033e+07	2.08606e+07	0	0	0	0	0	4.19807e+07	5.09583e+07	1.62745e+07	1.44001e+07	0	1.525e+07	0	0
P80317	Cct6a	381	P80317_381	T-complex protein 1 subunit zeta	1	305.4	2.31308e+07	1.78678e+07	2.14231e+07	1.6936e+07	1.127e+07	1.29383e+07	8.10744e+07	5.75045e+07	5.80046e+07	2.62062e+07	1.93143e+07	2.41214e+07	3.108e+07	2.82885e+07	3.06307e+07
P80317	Cct6a	388	P80317_388	T-complex protein 1 subunit zeta	1	170.89	0	0	4.62311e+06	0	0	0	0	0	0	2.9761e+06	3.4747e+06	0	4.90752e+06	4.45279e+06	4.78972e+06
P80317	Cct6a	199	P80317_199	T-complex protein 1 subunit zeta	1	308.21	0	6.54824e+07	0	4.83073e+07	4.90159e+07	4.70424e+07	1.27195e+08	1.2111e+08	1.35444e+08	0	0	0	4.37447e+07	4.68095e+07	4.85956e+07
P80317	Cct6a	197	P80317_197	T-complex protein 1 subunit zeta	1	115.76	0	3.75923e+07	0	0	0	4.17107e+07	7.78143e+07	5.69341e+07	8.50712e+07	0	4.80177e+07	2.1753e+07	4.03511e+07	5.95682e+07	4.58589e+07
P80317	Cct6a	251	P80317_251	T-complex protein 1 subunit zeta	1	245.15	5.42932e+06	6.15326e+06	7.43828e+06	7.26378e+06	7.22484e+06	6.85864e+06	2.84025e+07	2.56725e+07	2.58953e+07	6.50325e+06	5.94358e+06	6.16388e+06	1.09822e+07	1.48967e+07	1.19389e+07
P80318	Cct3	469	P80318_469	T-complex protein 1 subunit gamma	1	107.17	0	0	3.68717e+06	0	0	0	8.83806e+06	1.42203e+07	1.15879e+07	0	0	0	6.17635e+06	5.5836e+06	5.19755e+06
P80318	Cct3	78	P80318_78	T-complex protein 1 subunit gamma	1	157.11	1.01415e+07	1.35875e+07	0	8.69233e+06	0	0	3.53475e+07	3.5302e+07	3.43915e+07	1.0315e+07	0	0	1.67118e+07	0	2.06222e+07
P80318	Cct3	222	P80318_222	T-complex protein 1 subunit gamma	1	161.51	8.11937e+06	7.40223e+06	5.9133e+06	4.12346e+06	3.37251e+06	3.8794e+06	1.20021e+07	1.1545e+07	9.77251e+06	0	0	6.9739e+06	5.06172e+06	6.95727e+06	9.42404e+06
P81269	Atf1	69	P81269_69	Cyclic AMP-dependent transcription factor ATF-1	1	97.456	0	0	0	0	0	0	0	7.13189e+06	0	0	0	0	0	0	0
P83870	Phf5a	3	P83870_3	PHD finger-like domain-containing protein 5A	1	240.08	6.13171e+08	5.4702e+08	5.43682e+08	5.42783e+08	4.47536e+08	5.4198e+08	1.41339e+09	1.2211e+09	1.48454e+09	5.2913e+08	5.69737e+08	4.87445e+08	7.7394e+08	6.9894e+08	7.21462e+08
P83882	Rpl36a	89	P83882_89	60S ribosomal protein L36a	1	60.08	0	0	0	0	0	0	0	7.00171e+06	0	0	0	0	0	0	0
P83882	Rpl36a	30	P83882_30	60S ribosomal protein L36a	1	162.34	1.68689e+07	1.57542e+07	1.76684e+07	1.06271e+07	1.31961e+07	1.23792e+07	3.49427e+07	4.72662e+07	0	1.63735e+07	2.12961e+07	1.4059e+07	0	0	0
P83882	Rpl36a	22	P83882_22	60S ribosomal protein L36a	1	197.06	2.26606e+07	3.18978e+07	2.77344e+07	2.02365e+07	1.76356e+07	1.6606e+07	6.6206e+07	5.86581e+07	6.44558e+07	2.05818e+07	2.18376e+07	2.97683e+07	2.34144e+07	2.6402e+07	2.65817e+07
P84091	Ap2m1	405	P84091_405	AP-2 complex subunit mu	1	105.57	0	0	0	0	0	0	7.80067e+06	0	0	0	0	0	0	0	0
P84099	Rpl19	80	P84099_80	60S ribosomal protein L19	1	189.46	2.80985e+07	2.81198e+07	3.13691e+07	0	0	1.29085e+07	3.16191e+07	2.54897e+07	0	2.03531e+07	2.63797e+07	0	0	0	0
P84099	Rpl19	126	P84099_126	60S ribosomal protein L19	1	195.27	1.00279e+07	0	9.69342e+06	0	0	0	2.62824e+07	2.79633e+07	2.41234e+07	7.17171e+06	9.02479e+06	5.90632e+06	1.7017e+07	1.93776e+07	1.8078e+07
P84099	Rpl19	144	P84099_144	60S ribosomal protein L19	1	50.978	0	0	0	0	0	0	0	0	0	0	0	0	0	0	0
P84104	Srsf3	23	P84104_23	Serine/arginine-rich splicing factor 3	1	182.02	0	0	0	0	0	0	1.09865e+07	9.95674e+06	7.6494e+06	3.21574e+06	4.41686e+06	0	2.81785e+06	4.30552e+06	0
P97304	Polr1d	15	P97304_15	DNA-directed RNA polymerases I and III subunit RPAC2	1	129.84	0	8.21954e+06	0	0	0	0	8.02575e+06	7.23372e+06	7.03365e+06	3.92187e+06	0	0	0	0	0
P97310	Mcm2	216	P97310_216	DNA replication licensing factor MCM2	1	87.647	0	0	0	2.89674e+06	3.92501e+06	2.93006e+06	0	0	1.21587e+07	0	0	6.24227e+06	0	0	0
P97311	Mcm6	611	P97311_611	DNA replication licensing factor MCM6	1	123.29	0	0	0	0	0	0	1.14147e+07	9.30478e+06	1.15633e+07	0	4.88895e+06	0	0	0	0
P97311	Mcm6	643	P97311_643	DNA replication licensing factor MCM6	1	192.15	2.9957e+07	3.73001e+07	3.64723e+07	2.28306e+07	2.38552e+07	2.62174e+07	7.93263e+07	8.30052e+07	7.93675e+07	2.85054e+07	3.10812e+07	2.82342e+07	3.13167e+07	4.01081e+07	3.25335e+07
P97311	Mcm6	407	P97311_407	DNA replication licensing factor MCM6	1	71.279	0	0	0	0	0	0	2.12307e+07	0	0	0	0	0	0	0	0
P97313	Prkdc	3008	P97313_3008	DNA-dependent protein kinase catalytic subunit	1	250.8	0	0	0	0	0	0	5.89724e+07	6.33202e+07	7.65392e+07	0	0	2.15236e+07	1.87899e+07	3.05753e+07	0
P97315	Csrp1	173	P97315_173	Cysteine and glycine-rich protein 1	1	123.69	3.77208e+06	4.15383e+06	0	0	0	0	1.01993e+07	0	1.09449e+07	0	0	0	4.88469e+06	0	5.18615e+06
P97315	Csrp1	108	P97315_108	Cysteine and glycine-rich protein 1	1	163.79	0	0	0	0	0	0	0	3.93096e+07	4.66161e+07	0	0	0	2.45853e+07	0	2.01172e+07
P97315	Csrp1	141	P97315_141	Cysteine and glycine-rich protein 1	1	57.59	0	0	0	0	0	0	0	0	4.85537e+06	0	0	0	0	0	0
P97315	Csrp1	137	P97315_137	Cysteine and glycine-rich protein 1	1	145.84	4.03608e+07	3.74205e+07	3.51372e+07	3.5187e+07	2.6346e+07	2.52514e+07	6.93972e+07	5.94351e+07	9.19329e+07	3.12752e+07	2.80328e+07	2.71712e+07	4.54051e+07	4.45219e+07	0
P97351	Rps3a	249	P97351_249	40S ribosomal protein S3a	1	116.23	0	0	0	0	0	1.62145e+06	4.25684e+06	3.01335e+06	3.04127e+06	2.51103e+06	0	0	0	0	0
P97351	Rps3a	222	P97351_222	40S ribosomal protein S3a	0.923774	189.82	0	0	2.23992e+07	1.66417e+07	1.80318e+07	1.89063e+07	5.84896e+07	5.71388e+07	5.25495e+07	0	0	0	0	0	0
P97351	Rps3a	116	P97351_116	40S ribosomal protein S3a	1	129.34	0	3.58849e+06	0	0	0	0	0	4.79628e+06	0	0	0	0	6.49652e+06	6.11624e+06	4.64623e+06
P97351	Rps3a	56	P97351_56	40S ribosomal protein S3a	1	89.548	0	0	0	0	0	0	0	5.96911e+06	7.81172e+06	0	0	2.51003e+06	0	0	0
P97450	Atp5pf	99	P97450_99	ATP synthase-coupling factor 6, mitochondrial	1	198.74	4.94557e+07	5.71283e+07	6.15418e+07	4.26453e+07	4.91909e+07	5.40128e+07	9.72733e+07	1.34083e+08	1.16149e+08	4.62384e+07	4.23292e+07	4.93387e+07	5.76369e+07	5.03931e+07	5.2181e+07
P97450	Atp5pf	84	P97450_84	ATP synthase-coupling factor 6, mitochondrial	1	120.57	1.63821e+07	1.86556e+07	2.00513e+07	0	0	0	0	3.18246e+07	0	1.68425e+07	1.18876e+07	0	0	0	0
P97452	Bop1	7	P97452_7	Ribosome biogenesis protein BOP1	1	177.81	1.4434e+07	1.45519e+07	1.36836e+07	1.04724e+07	1.07187e+07	1.19139e+07	1.88709e+07	2.4166e+07	2.23176e+07	1.18483e+07	1.22001e+07	1.43412e+07	8.51272e+06	9.25756e+06	9.78059e+06
P97461	Rps5	47	P97461_47	40S ribosomal protein S5	1	172.88	0	0	0	0	0	1.77462e+07	6.98328e+07	6.92109e+07	8.1243e+07	1.89379e+07	0	0	2.20338e+07	2.24394e+07	0
P97496	Smarcc1	881	P97496_881	SWI/SNF complex subunit SMARCC1	1	94.767	0	0	0	0	0	0	1.50335e+07	1.18567e+07	1.21018e+07	4.63798e+06	0	0	0	0	0
P97496	Smarcc1	302	P97496_302	SWI/SNF complex subunit SMARCC1	1	100.02	7.6854e+06	7.38282e+06	6.50153e+06	6.15858e+06	0	0	1.75008e+07	1.81485e+07	2.09373e+07	7.86686e+06	7.9519e+06	7.1221e+06	0	0	4.41201e+06
P97496	Smarcc1	345	P97496_345	SWI/SNF complex subunit SMARCC1	1	105.4	0	0	0	0	0	0	0	0	0	0	0	0	0	0	0
P97496	Smarcc1	353	P97496_353	SWI/SNF complex subunit SMARCC1	1	105.4	0	0	0	0	0	0	0	0	0	0	0	0	0	0	0
P97496	Smarcc1	64	P97496_64	SWI/SNF complex subunit SMARCC1	1	178.1	0	0	0	0	0	0	1.07146e+07	0	0	0	0	0	0	0	0
P97801	Smn1	52	P97801_52	Survival motor neuron protein	1	81.992	0	0	0	0	0	0	0	0	7.63904e+06	0	0	0	0	0	0
P97807	Fh	77	P97807_77	Fumarate hydratase, mitochondrial	1	165.09	1.31168e+07	1.3258e+07	9.04868e+06	1.08342e+07	9.974e+06	1.26075e+07	0	0	0	8.74844e+06	9.37984e+06	7.04739e+06	0	0	0
P97807	Fh	63	P97807_63	Fumarate hydratase, mitochondrial	1	277.77	2.01961e+08	2.39917e+08	2.52235e+08	2.15643e+08	2.05516e+08	1.70294e+08	5.20492e+08	4.5959e+08	4.76461e+08	1.57956e+08	1.96523e+08	1.98542e+08	2.0676e+08	1.86494e+08	2.17911e+08
P97825	Jpt1	148	P97825_148	Jupiter microtubule associated homolog 1	1	174.73	4.91934e+08	4.63871e+08	4.63386e+08	3.95562e+08	3.81238e+08	3.52035e+08	1.65233e+09	1.54787e+09	1.29757e+09	3.44558e+08	3.48607e+08	3.2841e+08	8.70463e+08	8.57603e+08	8.81453e+08
P97825	Jpt1	69	P97825_69	Jupiter microtubule associated homolog 1	1	206.7	2.20694e+07	2.32972e+07	2.68416e+07	2.29772e+07	1.71525e+07	1.76106e+07	7.0666e+07	8.18314e+07	6.7335e+07	2.29184e+07	2.2215e+07	1.94688e+07	4.16015e+07	4.49876e+07	4.02637e+07
P97825	Jpt1	8	P97825_8	Jupiter microtubule associated homolog 1	1	205.12	1.29339e+07	1.58999e+07	1.27586e+07	0	1.53788e+07	1.47523e+07	4.25884e+07	3.40368e+07	0	1.14151e+07	1.19464e+07	1.1351e+07	2.08409e+07	2.0213e+07	1.76049e+07
P97855	G3bp1	76	P97855_76	Ras GTPase-activating protein-binding protein 1	1	94.09	3.55704e+06	2.87714e+06	4.03587e+06	0	2.08587e+06	2.20281e+06	6.80938e+06	9.61833e+06	1.32568e+07	0	0	6.11915e+06	4.86863e+06	5.9168e+06	0
P99024	Tubb5	58	P99024_58	Tubulin beta-5 chain	1	256.96	1.39472e+08	1.37761e+08	1.21273e+08	1.38362e+08	1.27935e+08	1.51592e+08	4.8486e+08	4.47322e+08	4.52867e+08	9.52341e+07	9.43708e+07	9.19906e+07	2.07927e+08	2.35543e+08	2.19923e+08
P99027	Rplp2	21	P99027_21	60S acidic ribosomal protein P2	1	258.91	4.31375e+08	4.6837e+08	4.3602e+08	4.37596e+08	4.57166e+08	4.26492e+08	6.66399e+08	6.92566e+08	5.99648e+08	4.05774e+08	3.85837e+08	4.19345e+08	4.16006e+08	4.23397e+08	4.19912e+08
P99028	Uqcrh	83	P99028_83	Cytochrome b-c1 complex subunit 6, mitochondrial	1	253.26	7.08961e+07	7.48308e+07	6.72208e+07	4.91263e+07	4.01616e+07	4.31079e+07	1.34155e+08	1.19024e+08	1.21954e+08	5.82855e+07	6.05342e+07	7.64113e+07	7.40579e+07	5.97739e+07	6.17285e+07
Q00612	G6pdx	119	Q00612_119	Glucose-6-phosphate 1-dehydrogenase X	1	246.62	0	0	0	0	0	0	2.70284e+07	2.82705e+07	2.67107e+07	6.16265e+06	0	0	1.27577e+07	0	0
Q00899	Yy1	315	Q00899_315	Transcriptional repressor protein YY1	1	113.74	0	0	0	0	0	0	0	1.94345e+06	0	0	0	0	1.62527e+06	2.84398e+06	2.23644e+06
Q01320	Top2a	1438	Q01320_1438	DNA topoisomerase 2-alpha	1	238.86	3.45155e+07	4.00512e+07	3.41083e+07	2.60248e+07	2.85867e+07	0	8.72152e+07	7.56208e+07	8.77206e+07	3.01584e+07	3.20644e+07	3.3657e+07	5.66494e+07	5.59796e+07	5.95961e+07
Q01320	Top2a	1238	Q01320_1238	DNA topoisomerase 2-alpha	1	154.07	0	0	0	0	3.26837e+06	3.02854e+06	8.24195e+06	7.92554e+06	6.9621e+06	0	0	0	3.93061e+06	0	0
Q01320	Top2a	1418	Q01320_1418	DNA topoisomerase 2-alpha	1	211.67	1.19584e+07	1.54359e+07	1.57307e+07	0	1.1066e+07	9.13732e+06	3.37265e+07	4.59937e+07	5.89028e+07	1.1302e+07	1.50529e+07	1.34342e+07	2.47434e+07	2.28371e+07	2.30714e+07
Q01320	Top2a	396	Q01320_396	DNA topoisomerase 2-alpha	1	106.67	0	0	0	0	0	0	0	0	0	0	0	0	0	0	0
Q01730	Rsu1	89	Q01730_89	Ras suppressor protein 1	1	85.807	0	0	0	0	0	0	0	9.25341e+06	7.92074e+06	0	0	0	5.81924e+06	4.98985e+06	4.6894e+06
Q01768	Nme2	49	Q01768_49	Nucleoside diphosphate kinase B	1	85.563	0	0	0	0	0	0	1.58782e+07	1.82057e+07	0	0	0	0	0	0	0
Q01768	Nme2	39	Q01768_39	Nucleoside diphosphate kinase B	1	143.37	2.7426e+07	2.69939e+07	2.95011e+07	1.72621e+07	0	0	8.78088e+07	8.26468e+07	9.64239e+07	0	0	0	4.89991e+07	5.61818e+07	5.44757e+07
Q01853	Vcp	502	Q01853_502	Transitional endoplasmic reticulum ATPase	1	186.13	0	0	0	0	0	0	0	2.17162e+07	0	0	0	0	0	1.13735e+07	0
Q01853	Vcp	231	Q01853_231	Transitional endoplasmic reticulum ATPase	0.999969	94.725	0	0	0	0	0	0	0	7.86447e+06	0	0	0	0	0	0	0
Q01853	Vcp	754	Q01853_754	Transitional endoplasmic reticulum ATPase	1	122.33	0	0	0	0	0	0	5.35994e+06	4.81072e+06	5.68974e+06	0	0	0	0	0	0
Q01853	Vcp	109	Q01853_109	Transitional endoplasmic reticulum ATPase	1	129.71	0	0	0	0	0	0	0	2.58078e+07	2.02274e+07	0	0	1.18175e+07	1.37654e+07	0	1.46178e+07
Q01887	Ryk	181	Q01887_181	Tyrosine-protein kinase RYK	1	68.657	0	0	0	0	0	0	0	0	0	5.24549e+07	0	5.57289e+07	3.87887e+07	0	0
Q01887	Ryk	186	Q01887_186	Tyrosine-protein kinase RYK	1	68.657	0	0	0	0	0	0	0	0	0	5.24549e+07	0	5.57289e+07	3.87887e+07	0	0
Q02053	Uba1	528	Q02053_528	Ubiquitin-like modifier-activating enzyme 1	1	138.66	0	0	0	0	0	0	9.10744e+06	0	6.90617e+06	0	0	0	3.2858e+06	3.50613e+06	3.87554e+06
Q02053	Uba1	671	Q02053_671	Ubiquitin-like modifier-activating enzyme 1	1	194.59	7.74849e+06	0	7.05887e+06	0	6.69629e+06	0	1.63552e+07	1.28072e+07	1.59385e+07	7.81497e+06	0	0	6.80079e+06	8.38185e+06	6.25219e+06
Q02788	Col6a2	477	Q02788_477	Collagen alpha-2(VI) chain	1	90.15	0	0	0	6.17334e+06	7.71109e+06	7.56296e+06	0	0	0	0	0	0	1.41721e+07	0	0
Q03265	Atp5f1a	305	Q03265_305	ATP synthase subunit alpha, mitochondrial	1	228.03	1.70324e+07	1.48581e+07	1.74097e+07	0	1.42762e+07	0	4.58067e+07	4.09952e+07	4.6038e+07	1.60849e+07	1.81532e+07	2.01402e+07	1.63533e+07	1.65071e+07	1.62287e+07
Q03265	Atp5f1a	506	Q03265_506	ATP synthase subunit alpha, mitochondrial	1	248.18	0	4.2736e+07	0	0	0	0	9.27407e+07	9.96643e+07	1.2431e+08	0	0	0	0	5.14587e+07	0
Q04750	Top1	445	Q04750_445	DNA topoisomerase 1	1	122.52	0	0	0	0	0	0	0	0	0	0	0	0	0	0	0
Q04750	Top1	150	Q04750_150	DNA topoisomerase 1	1	187.85	1.26106e+07	1.27613e+07	1.63602e+07	0	0	7.08228e+06	2.49464e+07	1.9248e+07	1.85459e+07	9.90675e+06	9.98474e+06	1.04892e+07	1.11192e+07	1.06385e+07	8.91554e+06
Q04750	Top1	551	Q04750_551	DNA topoisomerase 1	1	132.32	0	0	0	0	0	0	0	0	5.42178e+07	0	0	0	0	0	0
Q05144	Rac2	153	Q05144_153	Ras-related C3 botulinum toxin substrate 2	1	73.877	0	0	0	0	0	0	3.01851e+07	0	0	0	0	0	0	0	0
Q05816	Fabp5	10	Q05816_10	Fatty acid-binding protein 5	1	125.08	0	0	0	0	0	0	3.73079e+07	5.0579e+07	4.70115e+07	0	0	0	1.78557e+07	0	2.14061e+07
Q05816	Fabp5	40	Q05816_40	Fatty acid-binding protein 5	1	135.14	1.10504e+07	1.41066e+07	1.12676e+07	7.64694e+06	0	8.03471e+06	3.66781e+07	3.19874e+07	3.87752e+07	0	1.08217e+07	7.99536e+06	0	1.56284e+07	0
Q05816	Fabp5	61	Q05816_61	Fatty acid-binding protein 5	1	287.45	1.85694e+07	1.98823e+07	1.95507e+07	1.57664e+07	1.43492e+07	1.53103e+07	5.047e+07	5.43617e+07	5.54249e+07	1.86319e+07	1.73689e+07	1.78223e+07	1.91728e+07	2.16848e+07	1.96069e+07
Q05816	Fabp5	72	Q05816_72	Fatty acid-binding protein 5	1	244.36	0	0	1.21443e+07	0	0	0	3.09384e+07	4.3851e+07	5.24892e+07	0	0	0	0	0	0
Q06138	Cab39	7	Q06138_7	Calcium-binding protein 39	1	80.755	0	0	0	0	0	0	9.95423e+06	9.66587e+06	8.97693e+06	4.40241e+06	3.38149e+06	3.26169e+06	6.76934e+06	6.98481e+06	6.2742e+06
Q06831	Sox4	254	Q06831_254	Transcription factor SOX-4	1	110.01	0	0	0	0	0	0	0	0	0	0	0	0	1.06009e+07	6.9639e+06	7.83863e+06
Q07231	Zscan21	376	Q07231_376	Zinc finger and SCAN domain-containing protein 21	1	104.22	0	0	0	0	0	0	0	0	0	0	0	0	0	0	5.44135e+06
Q08024	Cbfb	28	Q08024_28	Core-binding factor subunit beta	1	141.2	0	0	0	2.1763e+06	0	0	7.41712e+06	9.13567e+06	8.8566e+06	2.87557e+06	0	0	2.41922e+06	4.50624e+06	3.07205e+06
Q08024	Cbfb	11	Q08024_11	Core-binding factor subunit beta	1	148.52	0	0	0	0	0	0	0	1.41872e+07	0	0	0	0	0	0	0
Q08288	Lyar	20	Q08288_20	Cell growth-regulating nucleolar protein	1	84.289	0	0	0	0	0	0	6.95115e+06	1.32233e+07	9.30024e+06	0	3.92876e+06	0	3.26229e+06	0	0
Q08288	Lyar	61	Q08288_61	Cell growth-regulating nucleolar protein	1	152.86	1.56801e+07	2.12378e+07	0	1.6851e+07	1.76871e+07	1.95095e+07	4.95025e+07	4.09184e+07	4.37934e+07	1.5917e+07	1.6938e+07	1.55938e+07	0	1.00394e+07	0
Q08874	Mitf	45	Q08874_45	Microphthalmia-associated transcription factor	1	122.75	2.01915e+07	0	0	1.31872e+07	1.53187e+07	0	3.23524e+07	2.74002e+07	3.39038e+07	1.3627e+07	1.69566e+07	2.06946e+07	0	0	0
Q08874	Mitf	128	Q08874_128	Microphthalmia-associated transcription factor	1	301.61	1.78674e+07	1.64665e+07	1.70559e+07	1.77072e+07	1.66865e+07	1.48196e+07	5.96186e+07	4.73466e+07	5.03972e+07	1.28495e+07	1.54319e+07	1.28698e+07	1.79732e+07	0	1.94723e+07
Q08943	Ssrp1	228	Q08943_228	FACT complex subunit SSRP1	1	78.95	0	8.32913e+06	0	0	0	0	0	2.14803e+07	2.25755e+07	0	0	0	0	0	0
Q08943	Ssrp1	90	Q08943_90	FACT complex subunit SSRP1	1	53.237	0	0	0	0	0	0	1.1917e+07	0	0	0	0	2.53098e+06	0	0	0
Q0KK55	Kndc1	1151	Q0KK55_1151	Kinase non-catalytic C-lobe domain-containing protein 1	0.983914	41.227	0	0	0	0	0	0	0	0	0	0	0	0	0	288544	0
Q0P678	Zc3h18	785	Q0P678_785	Zinc finger CCCH domain-containing protein 18	1	90.299	0	0	0	0	0	0	1.59764e+07	1.7817e+07	1.17356e+07	0	4.78599e+06	4.44536e+06	0	0	4.25074e+06
Q0P678	Zc3h18	810	Q0P678_810	Zinc finger CCCH domain-containing protein 18	1	127.24	2.87026e+07	3.21704e+07	4.17135e+07	2.07899e+07	2.35288e+07	2.35554e+07	6.28007e+07	5.74423e+07	5.67072e+07	2.2407e+07	2.12381e+07	2.78121e+07	2.19924e+07	2.52556e+07	2.79751e+07
Q0P678	Zc3h18	913	Q0P678_913	Zinc finger CCCH domain-containing protein 18	1	155	0	0	0	0	0	0	3.12579e+06	2.71534e+06	2.40838e+06	0	0	0	0	0	0
Q0P678	Zc3h18	647	Q0P678_647	Zinc finger CCCH domain-containing protein 18	0.999999	162.44	0	7.70451e+06	1.00068e+07	0	0	0	9.26336e+06	8.94315e+06	9.88285e+06	4.27327e+06	6.22143e+06	4.89969e+06	0	5.84236e+06	0
Q0VBL3	Rbm15	831	Q0VBL3_831	RNA-binding protein 15	1	113.89	1.46935e+07	1.54266e+07	0	7.04282e+06	6.1906e+06	0	0	0	0	1.29584e+07	5.99015e+06	1.63846e+07	0	5.44389e+06	6.96512e+06
Q0VG62	sp|Q0VG62|CH059_MOUSE Uncharacterized protein C8orf59 homolog OS=Mus musculus OX=10090	63	Q0VG62_63	Uncharacterized protein C8orf59 homolog	1	186.27	3.23965e+07	2.72226e+07	3.02569e+07	1.43259e+07	1.71331e+07	1.76161e+07	3.52259e+07	3.43495e+07	3.05219e+07	3.555e+07	3.4221e+07	2.90012e+07	3.85241e+07	4.60014e+07	4.90048e+07
Q0VGB7	Ppp4r2	231	Q0VGB7_231	Serine/threonine-protein phosphatase 4 regulatory subunit 2	1	113.54	4.36114e+06	4.55544e+06	0	4.08299e+06	0	4.25058e+06	1.02427e+07	9.96497e+06	0	0	0	5.26898e+06	0	0	0
Q11011	Npepps	822	Q11011_822	Puromycin-sensitive aminopeptidase	1	138.52	0	0	0	0	0	0	0	3.49016e+07	0	0	0	0	0	2.72866e+07	0
Q149F3	Gspt2	241	Q149F3_241	Eukaryotic peptide chain release factor GTP-binding subunit ERF3B	1	131.06	0	0	0	0	7.98648e+06	0	2.71773e+07	0	0	0	0	0	0	0	0
Q14AX6	Cdk12	490	Q14AX6_490	Cyclin-dependent kinase 12	1	138.83	2.52405e+07	0	3.0342e+07	1.5043e+07	1.17971e+07	1.2098e+07	0	3.69822e+07	3.34839e+07	3.77303e+07	3.73198e+07	4.0776e+07	2.45397e+07	2.66586e+07	2.26234e+07
Q14AX6	Cdk12	1464	Q14AX6_1464	Cyclin-dependent kinase 12	1	42.571	0	0	0	0	0	0	1.96496e+07	0	0	0	0	0	0	0	0
Q1HFZ0	Nsun2	95	Q1HFZ0_95	tRNA (cytosine(34)-C(5))-methyltransferase	1	182.09	0	0	0	0	0	0	5.80884e+06	6.8677e+06	6.95419e+06	0	0	0	0	0	0
Q1HFZ0	Nsun2	46	Q1HFZ0_46	tRNA (cytosine(34)-C(5))-methyltransferase	1	93.348	0	0	0	0	0	0	1.10758e+07	0	0	0	0	0	0	0	0
Q1HFZ0	Nsun2	691	Q1HFZ0_691	tRNA (cytosine(34)-C(5))-methyltransferase	1	107.66	0	0	0	0	0	0	1.28713e+07	0	1.12791e+07	0	0	0	0	0	0
Q1HFZ0	Nsun2	585	Q1HFZ0_585	tRNA (cytosine(34)-C(5))-methyltransferase	1	307.23	1.5475e+08	1.51792e+08	1.65643e+08	1.43387e+08	1.47625e+08	1.45053e+08	3.23742e+08	3.31044e+08	3.15557e+08	1.42523e+08	1.47915e+08	1.38533e+08	1.57082e+08	1.4454e+08	1.47965e+08
Q1HFZ0	Nsun2	445	Q1HFZ0_445	tRNA (cytosine(34)-C(5))-methyltransferase	1	111.46	0	0	0	0	0	0	6.79341e+06	5.48078e+06	7.0039e+06	2.91714e+06	0	0	3.36518e+06	0	0
Q2VPQ9	Meaf6	6	Q2VPQ9_6	Chromatin modification-related protein MEAF6	1	174.39	1.25422e+07	9.89821e+06	1.05262e+07	7.9158e+06	7.1178e+06	7.47231e+06	1.80226e+07	2.12116e+07	1.54323e+07	9.73213e+06	9.13385e+06	9.31071e+06	8.29772e+06	9.44706e+06	9.06058e+06
Q2VPQ9	Meaf6	91	Q2VPQ9_91	Chromatin modification-related protein MEAF6	1	268.82	4.76434e+07	4.37853e+07	4.73272e+07	5.84096e+07	4.37808e+07	5.98231e+07	1.14147e+08	1.13576e+08	1.16898e+08	3.59724e+07	4.54318e+07	2.97186e+07	5.96e+07	5.60416e+07	6.23475e+07
Q2VPQ9	Meaf6	69	Q2VPQ9_69	Chromatin modification-related protein MEAF6	1	318.18	2.86028e+08	3.12928e+08	2.55288e+08	3.16751e+08	3.24003e+08	3.1409e+08	8.83588e+08	8.49669e+08	8.64552e+08	3.02416e+08	3.47401e+08	3.5318e+08	4.9492e+08	4.34724e+08	5.36806e+08
Q2VPQ9	Meaf6	74	Q2VPQ9_74	Chromatin modification-related protein MEAF6	1	318.18	2.28416e+08	2.44958e+08	1.93788e+08	2.8126e+08	2.846e+08	2.79387e+08	7.84895e+08	7.6811e+08	7.84053e+08	2.41033e+08	2.82834e+08	2.95962e+08	4.47279e+08	4.34724e+08	4.93329e+08
Q3THS6	Mat2a	234	Q3THS6_234	S-adenosylmethionine synthase isoform type-2	1	102.8	0	0	0	0	0	0	0	1.19766e+08	0	0	0	0	0	0	0
Q3THS6	Mat2a	88	Q3THS6_88	S-adenosylmethionine synthase isoform type-2	1	76.165	0	0	0	0	0	0	1.77193e+07	1.87946e+07	1.98075e+07	0	0	0	0	0	0
Q3THW5	H2afv	5	Q3THW5_5	Histone H2A.V	1	184.98	6.19804e+09	9.80019e+09	9.08988e+09	6.29402e+09	1.02721e+10	9.88928e+09	1.62552e+10	1.64588e+10	1.86331e+10	1.33975e+10	1.07281e+10	9.19447e+09	1.68352e+10	1.62181e+10	2.09261e+10
Q3THW5	H2afv	8	Q3THW5_8	Histone H2A.V	1	184.98	6.19804e+09	9.80019e+09	9.08988e+09	6.29402e+09	1.02721e+10	9.88928e+09	1.62552e+10	1.64588e+10	1.86331e+10	1.4436e+10	1.07281e+10	9.19447e+09	1.68352e+10	1.62181e+10	2.09261e+10
Q3THW5	H2afv	12	Q3THW5_12	Histone H2A.V	1	184.98	6.62701e+09	1.01643e+10	9.26091e+09	6.29402e+09	1.02721e+10	1.00942e+10	1.46315e+10	1.48953e+10	1.86331e+10	1.23589e+10	1.21777e+10	9.99745e+09	1.49338e+10	1.56318e+10	2.09468e+10
Q3THW5	H2afv	14	Q3THW5_14	Histone H2A.V	1	180.95	1.11049e+07	1.2499e+07	1.13008e+07	6.05447e+06	0	0	3.14648e+07	3.18667e+07	3.30546e+07	1.23024e+07	1.33148e+07	1.49621e+07	4.70858e+07	5.42239e+07	5.80438e+07
Q3TKY6	Cwc27	200	Q3TKY6_200	Spliceosome-associated protein CWC27 homolog	1	191.96	0	0	0	0	0	0	0	4.79353e+07	0	0	0	0	0	0	0
Q3TKY6	Cwc27	230	Q3TKY6_230	Spliceosome-associated protein CWC27 homolog	1	47.894	0	0	0	0	0	0	6.28225e+06	0	0	0	4.50822e+06	0	0	0	0
Q3TLH4	Prrc2c	29	Q3TLH4_29	Protein PRRC2C	1	114.28	0	0	0	0	0	0	1.04656e+07	1.30461e+07	1.11209e+07	0	0	0	0	0	0
Q3TQI7	sp|Q3TQI7|TLS1_MOUSE Telomere length and silencing protein 1 homolog OS=Mus musculus OX=10090	6	Q3TQI7_6	Telomere length and silencing protein 1 homolog	1	192.56	0	1.01223e+09	0	7.15744e+08	0	0	1.59597e+09	1.60432e+09	1.41279e+09	1.15448e+09	1.13036e+09	1.14726e+09	0	0	0
Q3TRM8	Hk3	790	Q3TRM8_790	Hexokinase-3	1	73.848	0	0	0	0	0	0	0	0	0	0	0	0	0	0	0
Q3TSG4	Alkbh5	133	Q3TSG4_133	RNA demethylase ALKBH5	1	213.38	2.93825e+07	2.30274e+07	2.81418e+07	2.28677e+07	2.54946e+07	2.84416e+07	5.61008e+07	6.11409e+07	5.54475e+07	1.69131e+07	1.70533e+07	2.22318e+07	3.06192e+07	3.30515e+07	0
Q3TW96	Uap1l1	410	Q3TW96_410	UDP-N-acetylhexosamine pyrophosphorylase-like protein 1	1	166.25	0	7.01846e+06	0	0	0	0	2.2013e+07	1.8524e+07	1.66623e+07	7.32928e+06	0	6.94009e+06	0	0	0
Q3TWW8	Srsf6	101	Q3TWW8_101	Serine/arginine-rich splicing factor 6	1	126.67	0	1.20005e+07	0	1.04338e+07	9.99375e+06	9.47145e+06	3.39389e+07	2.83784e+07	2.78857e+07	1.32777e+07	1.32568e+07	1.15139e+07	1.38407e+07	1.61247e+07	1.57237e+07
Q3TX08	Trmt1	360	Q3TX08_360	tRNA (guanine(26)-N(2))-dimethyltransferase	1	88.948	0	0	0	0	0	0	1.37413e+07	1.10747e+07	0	0	0	0	0	0	0
Q3U186	Rars2	111	Q3U186_111	Probable arginine--tRNA ligase, mitochondrial	1	201.46	1.87163e+07	0	2.62927e+07	1.99762e+07	0	2.43427e+07	6.13086e+07	6.00129e+07	6.71052e+07	2.03748e+07	2.30783e+07	2.24367e+07	3.10453e+07	0	0
Q3U186	Rars2	557	Q3U186_557	Probable arginine--tRNA ligase, mitochondrial	1	106.42	0	0	0	0	0	0	0	1.72194e+07	1.86214e+07	0	0	0	0	8.04245e+06	6.6835e+06
Q3U319	Rnf40	20	Q3U319_20	E3 ubiquitin-protein ligase BRE1B	1	222.18	7.35656e+06	7.58791e+06	9.57522e+06	5.1816e+06	4.42575e+06	4.59298e+06	9.90032e+06	9.14024e+06	1.02736e+07	1.0014e+07	9.94142e+06	1.11882e+07	6.67262e+06	6.06254e+06	5.55022e+06
Q3U4G0	sp|Q3U4G0|CO041_MOUSE Uncharacterized protein C15orf41 homolog OS=Mus musculus OX=10090	50	Q3U4G0_50	Uncharacterized protein C15orf41 homolog	1	167.53	0	2.86425e+07	4.18075e+07	0	3.94208e+07	0	9.11397e+07	7.83778e+07	8.48057e+07	0	0	0	4.59741e+07	4.09418e+07	3.73007e+07
Q3U821	Wdr75	204	Q3U821_204	WD repeat-containing protein 75	1	103.01	0	0	0	9.73666e+06	0	0	3.56543e+07	2.38991e+07	3.04334e+07	2.15273e+07	1.75236e+07	1.81297e+07	0	0	0
Q3U8K7	Kmt5b	116	Q3U8K7_116	Histone-lysine N-methyltransferase KMT5B	1	66.246	0	0	0	0	0	0	0	0	6.78961e+06	0	0	0	0	0	0
Q3U9G9	Lbr	612	Q3U9G9_612	Lamin-B receptor	1	132.13	0	0	0	0	0	0	8.34886e+07	0	7.36506e+07	1.90743e+07	0	0	0	0	0
Q3UB74	Tbrg1	18	Q3UB74_18	Transforming growth factor beta regulator 1	1	166.45	1.25681e+07	1.31105e+07	1.31642e+07	1.03075e+07	1.05211e+07	9.33482e+06	2.01433e+07	1.56236e+07	1.81273e+07	1.29285e+07	1.3625e+07	1.2128e+07	5.99255e+06	6.62135e+06	6.47717e+06
Q3UEB3	Puf60	459	Q3UEB3_459	Poly(U)-binding-splicing factor PUF60	1	97.093	3.21647e+06	0	0	0	0	0	0	0	0	0	0	3.13796e+06	0	0	0
Q3UFY0	Rrp36	3	Q3UFY0_3	Ribosomal RNA processing protein 36 homolog	1	47.288	0	0	0	0	0	0	0	0	0	0	0	0	0	0	0
Q3UFY8	Trmt10c	369	Q3UFY8_369	tRNA methyltransferase 10 homolog C	1	214.26	2.17831e+07	0	1.52946e+07	2.09875e+07	2.48333e+07	2.237e+07	6.21273e+07	5.86654e+07	0	0	0	2.12017e+07	3.15061e+07	1.39603e+07	1.61191e+07
Q3UH60	Dip2b	83	Q3UH60_83	Disco-interacting protein 2 homolog B	1	110.77	0	0	0	0	0	0	1.08459e+07	1.41363e+07	1.00678e+07	0	0	0	0	5.63705e+06	0
Q3UHB1	Nt5dc3	246	Q3UHB1_246	5'-nucleotidase domain-containing protein 3	1	105.65	0	0	0	0	0	0	4.61062e+06	4.00226e+06	0	0	0	0	0	0	0
Q3UHH1	Zswim8	814	Q3UHH1_814	Zinc finger SWIM domain-containing protein 8	1	40.496	0	0	1.71294e+06	0	0	0	0	0	0	0	0	0	0	0	0
Q3UHH1	Zswim8	815	Q3UHH1_815	Zinc finger SWIM domain-containing protein 8	1	40.496	0	0	1.71294e+06	0	0	0	0	0	0	0	0	0	0	0	0
Q3UHH1	Zswim8	817	Q3UHH1_817	Zinc finger SWIM domain-containing protein 8	1	40.496	0	0	1.71294e+06	0	0	0	0	0	0	0	0	0	0	0	0
Q3UHH1	Zswim8	593	Q3UHH1_593	Zinc finger SWIM domain-containing protein 8	1	190.27	0	3.89338e+06	4.14377e+06	5.46161e+06	4.62481e+06	4.18012e+06	2.61208e+07	2.02901e+07	2.19071e+07	4.18987e+06	4.90589e+06	4.47656e+06	2.26282e+07	2.22754e+07	2.16219e+07
Q3UHU5	Mtcl1	1363	Q3UHU5_1363	Microtubule cross-linking factor 1	1	130.01	0	0	0	0	0	0	0	0	0	0	0	0	0	0	0
Q3UHX2	Pdap1	132	Q3UHX2_132	28 kDa heat- and acid-stable phosphoprotein	1	147.3	3.70798e+06	3.61201e+06	3.66308e+06	3.36552e+06	3.81861e+06	2.80755e+06	1.02639e+07	8.30765e+06	9.74558e+06	4.591e+06	3.97695e+06	3.59397e+06	4.24139e+06	4.83069e+06	7.14598e+06
Q3UHX9	Spout1	244	Q3UHX9_244	Putative methyltransferase C9orf114 homolog	1	223.87	8.62085e+07	9.17052e+07	9.44179e+07	7.30021e+07	7.51848e+07	6.15014e+07	1.11808e+08	1.06462e+08	1.08865e+08	1.06127e+08	7.60358e+07	8.08025e+07	6.66975e+07	6.87026e+07	7.81221e+07
Q3UIR3	Dtx3l	690	Q3UIR3_690	E3 ubiquitin-protein ligase DTX3L	1	66.267	0	0	0	0	0	0	0	0	1.75603e+07	0	0	0	0	0	0
Q3UKJ7	Smu1	210	Q3UKJ7_210	WD40 repeat-containing protein SMU1	1	143.02	0	0	0	0	0	0	5.83662e+06	0	0	0	0	0	0	0	0
Q3UMB5	Smcr8	418	Q3UMB5_418	Guanine nucleotide exchange protein SMCR8	1	45.077	0	0	0	0	0	0	7.3603e+06	0	0	0	0	0	0	0	0
Q3UMB9	Washc4	813	Q3UMB9_813	WASH complex subunit 4	1	85.457	0	0	0	0	0	0	0	0	0	0	0	0	0	0	0
Q3UMU9	Hdgfl2	39	Q3UMU9_39	Hepatoma-derived growth factor-related protein 2	0.998835	100.1	1.12241e+08	7.68145e+07	0	7.61412e+07	7.07689e+07	1.07605e+08	2.00653e+08	0	1.66873e+08	0	0	0	1.23975e+08	1.31113e+08	1.06517e+08
Q3UPF5	Zc3hav1	556	Q3UPF5_556	Zinc finger CCCH-type antiviral protein 1	1	193.4	4.58117e+06	5.33857e+06	5.90936e+06	7.38881e+06	5.44131e+06	6.42814e+06	4.01705e+07	2.93967e+07	3.63442e+07	5.87037e+06	6.10324e+06	5.72745e+06	2.13803e+07	2.28091e+07	3.08267e+07
Q3UQ84	Tars2	365	Q3UQ84_365	Threonine--tRNA ligase, mitochondrial	1	116.21	0	0	0	0	0	0	0	0	0	0	0	0	0	0	0
Q3UQI9	Mindy4	515	Q3UQI9_515	Probable ubiquitin carboxyl-terminal hydrolase MINDY-4	1	113.36	0	0	0	0	0	0	1.38179e+07	1.80293e+07	0	0	0	0	9.81047e+06	0	0
Q3UQV5	Kbtbd8	178	Q3UQV5_178	Kelch repeat and BTB domain-containing protein 8	1	189.82	8.16343e+06	8.76033e+06	7.72841e+06	0	6.78636e+06	6.70889e+06	1.73454e+07	1.60855e+07	1.63215e+07	0	0	0	0	0	0
Q3URE1	Acsf3	306	Q3URE1_306	Acyl-CoA synthetase family member 3, mitochondrial	1	43.115	0	0	0	0	0	0	0	0	9.81977e+06	0	0	0	0	0	0
Q3UUG6	Tbc1d24	319	Q3UUG6_319	TBC1 domain family member 24	1	126.16	4.51521e+09	0	0	0	0	0	0	0	0	4.98298e+09	0	0	0	0	0
Q3V1H1	Ckap2	234	Q3V1H1_234	Cytoskeleton-associated protein 2	0.997845	70.76	0	0	0	0	0	0	0	7.66135e+06	0	0	0	0	0	0	0
Q3V1L4	Nt5c2	224	Q3V1L4_224	Cytosolic purine 5'-nucleotidase	1	105.4	0	0	0	0	0	0	0	5.7627e+06	0	0	0	0	0	0	0
Q3V1V3	Esf1	575	Q3V1V3_575	ESF1 homolog	1	158.31	0	0	0	3.32175e+06	0	2.61589e+06	1.19982e+07	9.03786e+06	7.21838e+06	0	0	0	0	0	0
Q3V1V3	Esf1	426	Q3V1V3_426	ESF1 homolog	1	117.92	0	0	0	0	0	0	0	6.02158e+06	5.05422e+06	0	0	0	0	0	0
Q4JK59	Tet2	653	Q4JK59_653	Methylcytosine dioxygenase TET2	1	135.27	0	0	0	0	5.43433e+06	7.32146e+06	1.43131e+07	1.58675e+07	1.35169e+07	4.09865e+06	0	4.3035e+06	0	5.73809e+06	0
Q4VA53	Pds5b	282	Q4VA53_282	Sister chromatid cohesion protein PDS5 homolog B	1	95.502	0	1.56525e+06	0	0	0	0	0	3.19179e+06	3.18024e+06	0	0	0	0	0	0
Q4VBE8	Wdr18	263	Q4VBE8_263	WD repeat-containing protein 18	1	46.41	0	0	0	0	0	0	3.54855e+06	0	0	0	0	0	0	0	0
Q501J6	Ddx17	53	Q501J6_53	Probable ATP-dependent RNA helicase DDX17	1	51.695	2.74741e+06	0	0	0	0	0	0	0	0	0	0	2.31005e+06	0	0	0
Q501J6	Ddx17	30	Q501J6_30	Probable ATP-dependent RNA helicase DDX17	1	95.531	0	0	0	0	0	0	0	0	0	0	0	0	0	0	0
Q501J6	Ddx17	195	Q501J6_195	Probable ATP-dependent RNA helicase DDX17	1	162.36	1.83265e+07	2.04452e+07	1.95597e+07	1.3815e+07	1.33142e+07	1.4695e+07	3.77363e+07	4.47541e+07	3.72688e+07	1.6534e+07	1.95208e+07	2.10089e+07	1.86554e+07	1.95782e+07	1.91822e+07
Q52KI8	Srrm1	678	Q52KI8_678	Serine/arginine repetitive matrix protein 1	1	194	1.95735e+07	1.8524e+07	2.25863e+07	1.9768e+07	0	1.5071e+07	5.76092e+07	4.65678e+07	4.63016e+07	1.46764e+07	2.32485e+07	1.93143e+07	2.2476e+07	1.95153e+07	2.25837e+07
Q569Z5	Ddx46	389	Q569Z5_389	Probable ATP-dependent RNA helicase DDX46	0.999245	81.574	0	0	0	0	0	0	0	5.56086e+06	6.735e+06	0	0	0	0	0	0
Q569Z5	Ddx46	776	Q569Z5_776	Probable ATP-dependent RNA helicase DDX46	1	130.31	1.70832e+07	1.66e+07	1.51271e+07	1.02812e+07	0	9.79808e+06	2.23107e+07	2.15059e+07	2.0975e+07	1.6756e+07	1.88602e+07	1.68075e+07	1.6771e+07	1.34028e+07	1.52092e+07
Q569Z6	Thrap3	706	Q569Z6_706	Thyroid hormone receptor-associated protein 3	0.999999	219.74	1.95421e+07	2.18922e+07	2.21189e+07	1.72854e+07	2.06718e+07	1.5275e+07	4.71246e+07	4.53429e+07	4.67667e+07	0	2.22901e+07	1.7862e+07	1.92109e+07	1.84242e+07	1.92461e+07
Q569Z6	Thrap3	555	Q569Z6_555	Thyroid hormone receptor-associated protein 3	1	250.51	1.8527e+08	2.06095e+08	1.93322e+08	1.98424e+08	1.88875e+08	2.23314e+08	5.17334e+08	5.67951e+08	4.82826e+08	1.82153e+08	1.799e+08	1.83882e+08	2.04241e+08	2.02461e+08	1.68987e+08
Q569Z6	Thrap3	516	Q569Z6_516	Thyroid hormone receptor-associated protein 3	1	143.12	3.40592e+07	3.35594e+07	3.579e+07	3.0479e+07	2.80735e+07	0	8.22906e+07	8.72376e+07	7.93016e+07	3.7243e+07	3.73383e+07	3.79128e+07	4.45723e+07	3.72299e+07	3.56026e+07
Q569Z6	Thrap3	685	Q569Z6_685	Thyroid hormone receptor-associated protein 3	1	106.36	0	0	0	0	0	0	3.34742e+06	3.93553e+06	3.0938e+06	0	0	0	0	0	0
Q569Z6	Thrap3	468	Q569Z6_468	Thyroid hormone receptor-associated protein 3	1	282.61	5.80278e+07	6.41717e+07	5.88017e+07	5.40255e+07	4.45195e+07	4.52979e+07	1.36645e+08	1.48152e+08	1.84214e+08	5.35874e+07	6.24069e+07	6.88878e+07	5.55749e+07	4.98169e+07	4.91904e+07
Q569Z6	Thrap3	524	Q569Z6_524	Thyroid hormone receptor-associated protein 3	1	228.2	7.31518e+07	7.66129e+07	8.47702e+07	5.3625e+07	4.91855e+07	4.9432e+07	1.59606e+08	1.49693e+08	1.47348e+08	7.58289e+07	6.85557e+07	6.97787e+07	0	5.56269e+07	5.73661e+07
Q569Z6	Thrap3	922	Q569Z6_922	Thyroid hormone receptor-associated protein 3	1	75.184	0	0	0	0	0	0	0	0	3.10529e+06	0	0	0	0	0	0
Q571H0	Urb1	1798	Q571H0_1798	Nucleolar pre-ribosomal-associated protein 1	1	104.79	0	0	0	0	0	0	4.89979e+06	0	3.00549e+06	0	0	0	0	0	0
Q571H0	Urb1	319	Q571H0_319	Nucleolar pre-ribosomal-associated protein 1	1	69.602	0	0	0	0	0	0	0	0	0	0	0	0	0	0	0
Q571H0	Urb1	1579	Q571H0_1579	Nucleolar pre-ribosomal-associated protein 1	1	172.58	0	3.14375e+07	2.82976e+07	3.13628e+07	0	0	5.24486e+07	0	0	2.11007e+07	2.98212e+07	0	2.53116e+07	0	0
Q59J78	Ndufaf2	31	Q59J78_31	NADH dehydrogenase [ubiquinone] 1 alpha subcomplex assembly factor 2	1	165.17	0	0	0	0	0	0	1.85732e+07	2.12609e+07	1.63034e+07	0	0	0	0	0	0
Q5DTI6	Kansl1l	863	Q5DTI6_863	KAT8 regulatory NSL complex subunit 1-like protein	1	199.12	0	3.26212e+07	3.3297e+07	2.937e+07	2.97752e+07	2.79211e+07	5.48065e+07	6.06765e+07	6.12867e+07	4.84153e+07	4.44177e+07	3.96013e+07	2.99852e+07	2.56508e+07	2.76384e+07
Q5DTI6	Kansl1l	695	Q5DTI6_695	KAT8 regulatory NSL complex subunit 1-like protein	1	149.72	4.80073e+06	0	2.39098e+06	0	2.93447e+06	2.82299e+06	7.59664e+06	0	0	2.19272e+06	2.71718e+06	2.43906e+06	0	2.77344e+06	0
Q5DTI6	Kansl1l	852	Q5DTI6_852	KAT8 regulatory NSL complex subunit 1-like protein	1	243.65	0	0	0	0	0	0	0	5.01238e+07	0	0	0	0	0	0	0
Q5DTW7	Kiaa1551	860	Q5DTW7_860	Uncharacterized protein KIAA1551	1	170.45	0	4.43286e+06	0	0	5.24269e+06	4.87296e+06	7.75565e+06	1.23189e+07	9.70302e+06	3.92303e+06	0	4.61819e+06	0	0	0
Q5DU02	Usp22	59	Q5DU02_59	Ubiquitin carboxyl-terminal hydrolase 22	1	50.102	0	0	0	0	0	0	1.10978e+07	0	0	0	0	0	0	0	0
Q5EG47	Prkaa1	45	Q5EG47_45	5'-AMP-activated protein kinase catalytic subunit alpha-1	1	70.808	0	0	0	0	0	0	0	0	5.60312e+06	0	0	0	0	0	0
Q5F285	Tmem256	46	Q5F285_46	Transmembrane protein 256	1	45.916	0	0	0	0	0	0	0	3.1022e+06	0	0	0	0	0	0	0
Q5NCQ5	Dph1	409	Q5NCQ5_409	2-(3-amino-3-carboxypropyl)histidine synthase subunit 1	1	96.64	0	0	0	0	0	0	0	0	3.59808e+06	0	0	0	0	0	0
Q5NCR9	Nsrp1	277	Q5NCR9_277	Nuclear speckle splicing regulatory protein 1	1	80.387	0	0	0	0	0	0	0	0	7.78724e+06	0	3.08422e+06	0	0	0	0
Q5PSV9	Mdc1	1418	Q5PSV9_1418	Mediator of DNA damage checkpoint protein 1	1	53.091	0	0	0	0	0	0	0	0	1.12959e+07	0	0	0	0	0	0
Q5RJG1	Nol10	18	Q5RJG1_18	Nucleolar protein 10	1	171.29	7.55331e+07	0	0	0	0	0	1.14062e+08	0	1.29275e+08	0	0	0	0	0	0
Q5SF07	Igf2bp2	439	Q5SF07_439	Insulin-like growth factor 2 mRNA-binding protein 2	1	53.124	0	0	0	3.59083e+06	0	0	0	3.54026e+06	0	0	0	0	0	0	0
Q5SF07	Igf2bp2	444	Q5SF07_444	Insulin-like growth factor 2 mRNA-binding protein 2	1	53.124	0	0	0	3.59083e+06	0	0	0	3.54026e+06	0	0	0	0	0	0	0
Q5SQM0	Eml6	805	Q5SQM0_805	Echinoderm microtubule-associated protein-like 6	0.999899	96.342	0	0	0	0	0	0	0	0	0	0	0	0	0	0	0
Q5SQX6	Cyfip2	182	Q5SQX6_182	Cytoplasmic FMR1-interacting protein 2	1	305.74	2.05148e+07	2.32169e+07	2.11625e+07	1.55805e+07	1.53616e+07	1.73437e+07	4.90741e+07	5.49541e+07	5.82343e+07	3.07364e+07	2.58027e+07	2.99931e+07	2.33155e+07	1.78132e+07	1.98064e+07
Q5SSL4	Abr	340	Q5SSL4_340	Active breakpoint cluster region-related protein	1	90.793	0	0	0	0	0	0	6.12324e+06	0	5.64473e+06	0	0	0	0	0	0
Q5SUR0	Pfas	282	Q5SUR0_282	Phosphoribosylformylglycinamidine synthase	1	97.457	4.99998e+06	0	4.24979e+06	0	0	0	8.17751e+06	9.50589e+06	9.65877e+06	0	0	0	0	0	0
Q5SV85	Synrg	736	Q5SV85_736	Synergin gamma	1	234.37	4.34137e+07	5.15588e+07	4.53357e+07	5.98851e+07	5.88429e+07	6.58495e+07	1.9764e+08	2.1537e+08	2.08846e+08	5.38842e+07	6.12335e+07	5.28917e+07	7.6081e+07	8.82417e+07	1.10842e+08
Q5SV85	Synrg	534	Q5SV85_534	Synergin gamma	1	198.64	8.44636e+06	0	4.82325e+06	6.99088e+06	0	5.35298e+06	4.85985e+07	3.79987e+07	2.77143e+07	5.76278e+06	6.40863e+06	0	9.25417e+06	1.09767e+07	1.71033e+07
Q5SVQ0	Kat7	201	Q5SVQ0_201	Histone acetyltransferase KAT7	1	233.49	3.6133e+07	3.70695e+07	3.24741e+07	2.85786e+07	3.22586e+07	3.1698e+07	9.02557e+07	9.74174e+07	8.92232e+07	3.79673e+07	3.68363e+07	3.54511e+07	3.93873e+07	4.50165e+07	3.7495e+07
Q5SVQ0	Kat7	173	Q5SVQ0_173	Histone acetyltransferase KAT7	1	181.31	1.40349e+07	1.33737e+07	1.57029e+07	1.30076e+07	1.14149e+07	1.07562e+07	3.30241e+07	3.31282e+07	2.81926e+07	1.65498e+07	0	1.91912e+07	1.41788e+07	1.69388e+07	1.44468e+07
Q5SWD9	Tsr1	636	Q5SWD9_636	Pre-rRNA-processing protein TSR1 homolog	1	119.31	0	0	0	0	0	0	1.32828e+07	1.58633e+07	1.96249e+07	0	2.06053e+06	2.42507e+06	3.08137e+06	0	2.72948e+06
Q5U430	Ubr3	1168	Q5U430_1168	E3 ubiquitin-protein ligase UBR3	1	73.781	0	0	0	0	0	2.10268e+08	0	0	0	0	0	0	0	0	0
Q5U430	Ubr3	1174	Q5U430_1174	E3 ubiquitin-protein ligase UBR3	1	73.781	0	0	0	0	0	2.10268e+08	0	0	0	0	0	0	0	0	0
Q5U430	Ubr3	1175	Q5U430_1175	E3 ubiquitin-protein ligase UBR3	1	73.781	0	0	0	0	0	2.10268e+08	0	0	0	0	0	0	0	0	0
Q5U458	Dnajc11	45	Q5U458_45	DnaJ homolog subfamily C member 11	1	53.777	0	0	0	0	0	0	0	7.49004e+06	0	0	0	0	0	0	0
Q5U4E2	Repin1	39	Q5U4E2_39	Replication initiator 1	1	184.36	3.24843e+07	4.09894e+07	3.3914e+07	2.71232e+07	3.02605e+07	2.81736e+07	6.01922e+07	7.10044e+07	7.64262e+07	3.79581e+07	3.64983e+07	3.70624e+07	4.60062e+07	4.26753e+07	4.05088e+07
Q60598	Cttn	87	Q60598_87	Src substrate cortactin	1	145.17	0	0	0	0	0	0	0	0	0	0	0	0	4.97498e+06	3.85828e+06	5.31013e+06
Q60598	Cttn	161	Q60598_161	Src substrate cortactin	1	204.85	0	0	0	0	0	0	0	2.84259e+06	0	0	0	0	0	9.43516e+06	1.02321e+07
Q60598	Cttn	124	Q60598_124	Src substrate cortactin	1	108.47	0	0	0	0	0	0	0	0	0	0	0	0	0	9.12074e+06	1.00145e+07
Q60598	Cttn	198	Q60598_198	Src substrate cortactin	0.99981	90.561	0	0	0	0	0	0	0	0	3.68526e+06	0	0	0	0	9.2686e+06	9.66145e+06
Q60598	Cttn	309	Q60598_309	Src substrate cortactin	1	126.57	0	0	0	0	0	0	0	0	0	0	0	0	2.43545e+07	0	2.84206e+07
Q60598	Cttn	272	Q60598_272	Src substrate cortactin	1	136.53	0	0	0	0	0	0	0	0	0	0	0	0	0	5.64572e+06	6.93861e+06
Q60605	Myl6	81	Q60605_81	Myosin light polypeptide 6	1	83.314	0	0	0	0	0	0	0	0	0	0	0	0	0	0	0
Q60605	Myl6	56	Q60605_56	Myosin light polypeptide 6	1	141.91	0	0	0	5.62701e+06	6.21615e+06	3.78005e+06	1.24207e+07	1.33025e+07	1.26671e+07	5.85923e+06	5.89616e+06	6.26605e+06	0	0	0
Q60631	Grb2	6	Q60631_6	Growth factor receptor-bound protein 2	1	51.949	0	0	0	0	0	0	0	0	0	0	0	5.50735e+06	0	0	0
Q60668	Hnrnpd	243	Q60668_243	Heterogeneous nuclear ribonucleoprotein D0	1	185.81	0	6.05608e+06	4.93509e+06	0	0	4.38412e+06	1.70421e+07	1.5292e+07	1.41835e+07	6.13239e+06	4.08463e+06	0	8.30922e+06	6.88334e+06	7.12578e+06
Q60676	Ppp5c	111	Q60676_111	Serine/threonine-protein phosphatase 5	1	148.14	3.84127e+06	3.56646e+06	4.16195e+06	3.72213e+06	0	0	7.95914e+06	9.39565e+06	7.76445e+06	0	3.40671e+06	0	0	0	0
Q60676	Ppp5c	135	Q60676_135	Serine/threonine-protein phosphatase 5	1	160.26	0	0	0	0	0	0	1.32343e+07	1.13193e+07	1.05321e+07	0	0	0	0	0	0
Q60710	Samhd1	378	Q60710_378	Deoxynucleoside triphosphate triphosphohydrolase SAMHD1	1	109.71	0	0	0	0	0	0	0	5.40088e+06	6.38344e+06	0	0	0	1.60363e+06	0	0
Q60710	Samhd1	498	Q60710_498	Deoxynucleoside triphosphate triphosphohydrolase SAMHD1	1	101.95	0	0	0	0	0	0	0	0	4.38292e+06	0	0	0	0	0	0
Q60749	Khdrbs1	169	Q60749_169	KH domain-containing, RNA-binding, signal transduction-associated protein 1	1	104.06	0	0	0	0	0	0	2.87964e+07	0	3.67057e+07	0	0	0	0	0	0
Q60765	Atf3	52	Q60765_52	Cyclic AMP-dependent transcription factor ATF-3	1	99.53	0	0	0	0	0	0	0	0	4.93201e+07	0	0	0	0	0	0
Q60864	Stip1	246	Q60864_246	Stress-induced-phosphoprotein 1	1	145.34	0	8.85443e+06	9.37732e+06	6.71776e+06	6.38633e+06	5.74125e+06	2.59066e+07	2.16522e+07	1.8866e+07	1.0167e+07	8.13832e+06	1.11599e+07	0	1.32855e+07	0
Q60864	Stip1	325	Q60864_325	Stress-induced-phosphoprotein 1	1	201.06	1.79949e+07	1.7893e+07	1.73138e+07	1.97489e+07	1.56053e+07	1.78785e+07	5.70229e+07	6.85161e+07	6.64274e+07	2.07232e+07	1.64925e+07	1.55602e+07	2.38769e+07	2.51162e+07	2.52358e+07
Q60864	Stip1	446	Q60864_446	Stress-induced-phosphoprotein 1	1	125.48	0	0	0	0	0	0	0	0	6.26594e+06	0	0	0	0	0	3.85051e+06
Q60864	Stip1	381	Q60864_381	Stress-induced-phosphoprotein 1	0.999588	57.499	0	0	0	0	0	0	0	0	7.34981e+06	0	0	0	2.89233e+06	0	0
Q60864	Stip1	100	Q60864_100	Stress-induced-phosphoprotein 1	1	201.95	0	0	0	0	0	0	1.31031e+07	0	1.12247e+07	0	0	0	4.09048e+06	0	0
Q60864	Stip1	317	Q60864_317	Stress-induced-phosphoprotein 1	1	54.199	0	0	0	0	0	0	0	0	1.279e+07	0	0	0	0	0	0
Q60872	Eif1a	88	Q60872_88	Eukaryotic translation initiation factor 1A	1	167.12	9.57061e+06	9.55187e+06	0	0	8.57354e+06	8.12491e+06	0	0	1.78742e+07	7.22758e+06	7.48121e+06	7.2154e+06	0	0	0
Q60898	Sla	255	Q60898_255	Src-like-adapter	0.999999	64.439	0	0	0	0	0	0	1.38796e+07	0	0	0	0	0	1.10178e+07	1.01039e+07	0
Q60898	Sla	256	Q60898_256	Src-like-adapter	0.999998	64.439	0	0	0	0	0	0	1.38796e+07	0	0	0	0	0	1.10178e+07	1.01039e+07	0
Q60898	Sla	257	Q60898_257	Src-like-adapter	0.999998	64.439	0	0	0	0	0	0	1.38796e+07	0	0	0	0	0	1.10178e+07	1.01039e+07	0
Q60930	Vdac2	278	Q60930_278	Voltage-dependent anion-selective channel protein 2	1	138.42	0	0	0	0	0	0	0	3.49565e+07	0	0	1.05742e+07	0	0	1.36934e+07	1.63669e+07
Q60930	Vdac2	46	Q60930_46	Voltage-dependent anion-selective channel protein 2	1	138.39	2.56414e+06	2.75354e+06	3.13055e+06	0	0	1.81553e+06	4.72988e+06	6.14426e+06	5.59785e+06	2.75433e+06	0	0	1.54876e+06	0	0
Q60930	Vdac2	73	Q60930_73	Voltage-dependent anion-selective channel protein 2	1	163.32	2.77115e+07	3.46918e+07	3.07852e+07	2.12446e+07	2.44253e+07	2.57311e+07	7.80448e+07	6.85728e+07	8.5911e+07	2.13335e+07	2.52063e+07	2.20727e+07	2.46902e+07	2.36436e+07	1.83404e+07
Q60930	Vdac2	75	Q60930_75	Voltage-dependent anion-selective channel protein 2	1	200.82	8.65891e+08	9.14112e+08	9.87341e+08	7.26941e+08	9.89047e+08	8.49068e+08	1.80682e+09	1.94418e+09	1.55637e+09	5.77808e+08	0	0	7.32293e+08	7.00818e+08	0
Q60931	Vdac3	61	Q60931_61	Voltage-dependent anion-selective channel protein 3	1	190.02	1.7473e+07	1.72386e+07	0	1.2895e+07	1.46133e+07	1.3761e+07	4.14357e+07	3.22049e+07	3.68639e+07	1.3765e+07	1.08395e+07	1.27452e+07	1.61183e+07	1.68189e+07	1.84406e+07
Q60931	Vdac3	63	Q60931_63	Voltage-dependent anion-selective channel protein 3	1	251.24	8.32582e+08	8.56112e+08	8.43789e+08	5.36601e+08	4.94636e+08	5.69791e+08	9.32236e+08	1.00213e+09	1.25362e+09	3.099e+08	3.21271e+08	2.78511e+08	5.62808e+08	4.57822e+08	5.36857e+08
Q60931	Vdac3	224	Q60931_224	Voltage-dependent anion-selective channel protein 3	1	97.068	0	0	0	1.04589e+07	7.90488e+06	8.59588e+06	2.82537e+07	0	2.2423e+07	0	0	0	1.95262e+07	1.69022e+07	0
Q60931	Vdac3	174	Q60931_174	Voltage-dependent anion-selective channel protein 3	1	198.44	0	8.67155e+07	9.26986e+07	9.79466e+07	9.15041e+07	1.23054e+08	1.32962e+08	1.40376e+08	1.29309e+08	0	4.70988e+07	0	1.44401e+08	1.72311e+08	1.7838e+08
Q60932	Vdac1	237	Q60932_237	Voltage-dependent anion-selective channel protein 1	1	249.75	7.67376e+08	7.35444e+08	6.52714e+08	5.28687e+08	5.99413e+08	5.67685e+08	1.04578e+09	1.47949e+09	1.56268e+09	5.51016e+08	6.21339e+08	4.25494e+08	6.98078e+08	6.74236e+08	7.70343e+08
Q60932	Vdac1	47	Q60932_47	Voltage-dependent anion-selective channel protein 1	1	112.72	0	0	0	0	0	0	5.54782e+06	6.00403e+06	0	0	0	0	3.61873e+06	0	0
Q60932	Vdac1	74	Q60932_74	Voltage-dependent anion-selective channel protein 1	1	140.83	0	0	0	0	0	0	1.29989e+07	1.22465e+07	1.25861e+07	4.89883e+06	5.19488e+06	0	0	0	0
Q60932	Vdac1	187	Q60932_187	Voltage-dependent anion-selective channel protein 1	1	103.5	5.87742e+07	0	0	3.86097e+07	5.24752e+07	3.91734e+07	0	8.10708e+07	9.94989e+07	0	0	0	5.6329e+07	0	0
Q60972	Rbbp4	156	Q60972_156	Histone-binding protein RBBP4	0.999698	118.43	0	0	0	0	0	0	3.19803e+07	2.28277e+07	1.52024e+07	0	0	0	0	0	0
Q60972	Rbbp4	22	Q60972_22	Histone-binding protein RBBP4	1	96.668	0	0	0	0	0	0	0	0	1.3316e+07	0	0	0	0	0	1.1174e+07
Q60973	Rbbp7	119	Q60973_119	Histone-binding protein RBBP7	1	185.12	1.69493e+07	0	1.56357e+07	1.37863e+07	1.23468e+07	1.57988e+07	2.76474e+07	2.8159e+07	0	1.42623e+07	1.63818e+07	1.59311e+07	1.31508e+07	0	1.13674e+07
Q60973	Rbbp7	155	Q60973_155	Histone-binding protein RBBP7	0.999968	162.91	0	5.1612e+06	0	0	0	7.38773e+06	3.12579e+07	0	2.15324e+07	0	0	7.23337e+06	0	1.11772e+07	9.70289e+06
Q61024	Asns	168	Q61024_168	Asparagine synthetase [glutamine-hydrolyzing]	1	243.11	5.36937e+06	6.41353e+06	8.2493e+06	0	0	0	2.10927e+07	2.09812e+07	1.54946e+07	0	5.51071e+06	0	1.03989e+07	7.28954e+06	1.12267e+07
Q61024	Asns	232	Q61024_232	Asparagine synthetase [glutamine-hydrolyzing]	1	77.593	0	0	0	0	0	0	0	2.79633e+07	0	0	0	0	0	0	0
Q61024	Asns	556	Q61024_556	Asparagine synthetase [glutamine-hydrolyzing]	1	205.18	8.58713e+06	9.17949e+06	8.24223e+06	6.72201e+06	5.4616e+06	8.35505e+06	2.70048e+07	2.34146e+07	0	8.66695e+06	8.11202e+06	0	1.44325e+07	1.56471e+07	1.56736e+07
Q61024	Asns	203	Q61024_203	Asparagine synthetase [glutamine-hydrolyzing]	1	182.54	6.97073e+06	0	0	0	0	0	3.0363e+07	2.63855e+07	2.40556e+07	0	0	0	1.71894e+07	1.79874e+07	2.27935e+07
Q61026	Ncoa2	780	Q61026_780	Nuclear receptor coactivator 2	1	239.98	4.81431e+07	4.52883e+07	4.48655e+07	4.3084e+07	4.46806e+07	4.66113e+07	8.43944e+07	6.5931e+07	6.51036e+07	5.55822e+07	6.40971e+07	6.93956e+07	6.55781e+07	7.88481e+07	7.7074e+07
Q61026	Ncoa2	785	Q61026_785	Nuclear receptor coactivator 2	1	239.98	4.81431e+07	4.52883e+07	4.48655e+07	4.3084e+07	4.46806e+07	4.66113e+07	8.43944e+07	6.5931e+07	6.51036e+07	5.55822e+07	6.40971e+07	6.93956e+07	6.55781e+07	7.88481e+07	7.7074e+07
Q61033	Tmpo	562	Q61033_562	Lamina-associated polypeptide 2, isoforms alpha/zeta	1	71.309	0	0	0	0	0	0	0	0	7.68706e+06	0	0	0	0	0	0
Q61033	Tmpo	673	Q61033_673	Lamina-associated polypeptide 2, isoforms alpha/zeta	1	121.27	7.77805e+07	5.8466e+07	5.45079e+07	0	0	0	1.47208e+08	1.41144e+08	1.40645e+08	4.87213e+07	5.30735e+07	4.65314e+07	6.09975e+07	0	0
Q61074	Ppm1g	380	Q61074_380	Protein phosphatase 1G	1	251.56	2.20334e+07	3.07365e+07	2.73404e+07	2.43995e+07	2.65404e+07	2.2907e+07	9.40023e+07	7.086e+07	8.21186e+07	3.34571e+07	3.50131e+07	3.85643e+07	3.81589e+07	3.70574e+07	4.08266e+07
Q61074	Ppm1g	172	Q61074_172	Protein phosphatase 1G	1	121.7	1.20434e+07	1.05461e+07	9.06749e+06	9.7816e+06	9.22052e+06	7.57156e+06	1.7777e+07	2.08587e+07	1.73061e+07	1.08356e+07	1.28514e+07	1.26977e+07	8.45185e+06	8.72644e+06	8.95957e+06
Q61081	Cdc37	155	Q61081_155	Hsp90 co-chaperone Cdc37	1	114.99	0	0	0	0	0	0	0	0	3.25687e+07	0	0	0	0	0	0
Q61081	Cdc37	261	Q61081_261	Hsp90 co-chaperone Cdc37	1	99.136	0	0	0	0	0	0	0	0	0	0	0	0	0	0	0
Q61102	Abcb7	350	Q61102_350	ATP-binding cassette sub-family B member 7, mitochondrial	1	235.66	1.62685e+07	1.8959e+07	1.71258e+07	0	1.48012e+07	1.44899e+07	3.98147e+07	4.1061e+07	4.07599e+07	1.68949e+07	1.73155e+07	2.02824e+07	1.68842e+07	1.56148e+07	1.41576e+07
Q61137	Astn1	330	Q61137_330	Astrotactin-1	1	67.993	0	0	0	0	0	0	0	0	0	0	0	0	0	0	0
Q61137	Astn1	335	Q61137_335	Astrotactin-1	1	67.993	0	0	0	0	0	0	0	0	0	0	0	0	0	0	0
Q61164	Ctcf	436	Q61164_436	Transcriptional repressor CTCF	1	80.412	0	0	0	0	0	0	0	1.29273e+07	0	0	0	0	0	4.67764e+06	0
Q61166	Mapre1	83	Q61166_83	Microtubule-associated protein RP/EB family member 1	1	124.37	0	9.12263e+06	0	0	6.03224e+06	0	1.27418e+07	1.54024e+07	1.32923e+07	0	0	0	0	0	6.34033e+06
Q61171	Prdx2	196	Q61171_196	Peroxiredoxin-2	1	119.56	0	0	0	6.93521e+06	7.1091e+06	0	0	0	0	0	0	0	0	9.04256e+06	0
Q61171	Prdx2	119	Q61171_119	Peroxiredoxin-2	1	353.18	0	1.62808e+07	0	0	1.40625e+07	7.86345e+06	6.28189e+07	5.89159e+07	5.65622e+07	1.93869e+07	0	1.48941e+07	2.58586e+07	2.78415e+07	2.80312e+07
Q61183	Papola	635	Q61183_635	Poly(A) polymerase alpha	1	234.82	9.57523e+06	1.20509e+07	1.14306e+07	8.47265e+06	9.97389e+06	8.48517e+06	2.12052e+07	2.31989e+07	2.3003e+07	1.31006e+07	1.20686e+07	1.3191e+07	1.0054e+07	1.35872e+07	1.33452e+07
Q61233	Lcp1	88	Q61233_88	Plastin-2	1	208.37	1.61013e+07	0	0	9.80369e+06	1.06603e+07	1.10273e+07	4.76056e+07	3.8869e+07	3.62067e+07	1.8276e+07	1.81811e+07	1.72074e+07	2.01848e+07	1.93411e+07	2.00161e+07
Q61233	Lcp1	584	Q61233_584	Plastin-2	1	201.64	0	9.44638e+06	7.30754e+06	0	0	0	3.52894e+07	3.19709e+07	3.00267e+07	9.32884e+06	8.13368e+06	1.01252e+07	1.23857e+07	1.27434e+07	1.56158e+07
Q61233	Lcp1	82	Q61233_82	Plastin-2	1	189.66	1.01997e+07	1.12126e+07	1.01268e+07	6.90727e+06	0	6.81465e+06	4.49391e+07	3.61046e+07	0	0	7.47749e+06	1.04219e+07	0	1.50352e+07	1.6442e+07
Q61233	Lcp1	285	Q61233_285	Plastin-2	1	99.441	0	1.20285e+07	0	0	0	0	3.02214e+07	2.8095e+07	4.46653e+07	0	0	0	0	0	0
Q61316	Hspa4	53	Q61316_53	Heat shock 70 kDa protein 4	1	280.21	1.96705e+07	2.15038e+07	1.94853e+07	1.74671e+07	1.58136e+07	1.3321e+07	3.69086e+07	4.20995e+07	3.77508e+07	1.37775e+07	0	1.79263e+07	1.73822e+07	1.64102e+07	1.53602e+07
Q61316	Hspa4	61	Q61316_61	Heat shock 70 kDa protein 4	1	240.65	1.5378e+07	1.82216e+07	1.82496e+07	1.53064e+07	1.43492e+07	1.56135e+07	3.63822e+07	4.31837e+07	4.08936e+07	1.88132e+07	1.75011e+07	1.87545e+07	1.91103e+07	1.81506e+07	1.87816e+07
Q61316	Hspa4	422	Q61316_422	Heat shock 70 kDa protein 4	1	124.45	0	0	0	2.50135e+07	0	0	5.73642e+07	6.51265e+07	7.00767e+07	3.02507e+07	0	0	2.53733e+07	0	0
Q61334	Bcap29	72	Q61334_72	B-cell receptor-associated protein 29	1	132.01	0	0	0	0	0	0	9.00578e+06	1.07645e+07	8.63912e+06	0	0	0	0	0	0
Q61334	Bcap29	96	Q61334_96	B-cell receptor-associated protein 29	1	150.29	0	0	4.38572e+06	0	0	0	1.78858e+07	2.13542e+07	1.55393e+07	0	0	0	0	0	6.0462e+06
Q61335	Bcap31	95	Q61335_95	B-cell receptor-associated protein 31	1	186.68	1.66537e+07	1.69548e+07	0	0	1.36986e+07	0	6.84896e+07	5.33561e+07	5.95769e+07	1.73023e+07	0	1.44368e+07	3.14909e+07	3.2919e+07	4.09949e+07
Q61464	Znf638	876	Q61464_876	Zinc finger protein 638	1	154.13	0	7.74736e+06	0	5.74907e+06	5.28327e+06	4.71538e+06	1.51118e+07	1.20346e+07	0	0	0	0	0	5.68362e+06	5.3741e+06
Q61464	Znf638	658	Q61464_658	Zinc finger protein 638	1	102.06	0	0	0	0	0	0	0	6.87922e+06	0	0	0	0	0	0	0
Q61545	Ewsr1	438	Q61545_438	RNA-binding protein EWS	0.989135	59.502	0	0	0	5.2687e+06	0	0	0	5.98959e+06	0	0	0	0	0	0	0
Q61553	Fscn1	313	Q61553_313	Fascin	1	75.868	0	0	0	0	0	0	0	0	0	0	0	0	0	0	0
Q61578	Fdxr	61	Q61578_61	NADPH:adrenodoxin oxidoreductase, mitochondrial	1	141.01	0	0	0	0	0	0	1.69998e+07	0	0	0	0	0	0	0	0
Q61598	Gdi2	422	Q61598_422	Rab GDP dissociation inhibitor beta	0.998568	146.97	0	0	0	0	0	0	0	1.71362e+07	1.4823e+07	0	0	0	0	0	7.26668e+06
Q61598	Gdi2	269	Q61598_269	Rab GDP dissociation inhibitor beta	1	199.67	8.50428e+06	9.05495e+06	9.25554e+06	1.08119e+07	6.07454e+06	8.51528e+06	2.42729e+07	2.2091e+07	2.05814e+07	9.95331e+06	1.10336e+07	8.5758e+06	9.91953e+06	9.87875e+06	8.11127e+06
Q61599	Arhgdib	123	Q61599_123	Rho GDP-dissociation inhibitor 2	1	300.7	0	2.29415e+07	1.96e+07	2.01929e+07	2.25389e+07	2.22057e+07	6.80775e+07	7.44178e+07	7.8844e+07	1.66022e+07	2.01141e+07	1.11568e+07	3.62203e+07	2.55216e+07	3.05047e+07
Q61599	Arhgdib	46	Q61599_46	Rho GDP-dissociation inhibitor 2	0.999988	109.22	0	0	0	0	0	0	1.53323e+07	1.55414e+07	1.14717e+07	0	0	0	0	6.9028e+06	0
Q61599	Arhgdib	174	Q61599_174	Rho GDP-dissociation inhibitor 2	0.999997	92.198	1.14467e+08	0	0	1.20526e+08	0	0	1.39729e+08	1.6467e+08	0	0	0	1.0376e+08	0	0	0
Q61656	Ddx5	388	Q61656_388	Probable ATP-dependent RNA helicase DDX5	1	147.75	0	0	0	0	0	0	3.64022e+07	2.64806e+07	3.58791e+07	0	0	0	1.9916e+07	1.54627e+07	1.62469e+07
Q61656	Ddx5	56	Q61656_56	Probable ATP-dependent RNA helicase DDX5	1	110.77	8.85316e+06	7.94919e+06	7.26984e+06	0	0	0	2.25775e+07	2.19867e+07	0	7.5014e+06	7.91477e+06	8.43432e+06	1.27323e+07	1.25828e+07	1.35231e+07
Q61656	Ddx5	33	Q61656_33	Probable ATP-dependent RNA helicase DDX5	1	225.4	0	2.46452e+07	2.59954e+07	0	1.84118e+07	0	0	0	0	2.71334e+07	0	2.31311e+07	0	0	0
Q61656	Ddx5	236	Q61656_236	Probable ATP-dependent RNA helicase DDX5	1	185.77	5.17124e+07	5.25596e+07	0	0	0	0	8.93717e+07	1.33542e+08	1.31152e+08	0	0	3.85093e+07	4.46839e+07	4.16607e+07	0
Q61656	Ddx5	437	Q61656_437	Probable ATP-dependent RNA helicase DDX5	1	71.558	0	0	0	0	0	0	0	0	0	0	0	0	0	0	0
Q61699	Hsph1	665	Q61699_665	Heat shock protein 105 kDa	1	123.11	0	0	0	0	0	0	1.82882e+07	2.49814e+07	2.16529e+07	0	0	0	0	0	0
Q61699	Hsph1	53	Q61699_53	Heat shock protein 105 kDa	1	241.66	3.32214e+07	4.52799e+07	3.29514e+07	3.46909e+07	3.57801e+07	4.18111e+07	8.91067e+07	1.21494e+08	1.06986e+08	2.86401e+07	3.02776e+07	3.23959e+07	4.81519e+07	4.71469e+07	4.17719e+07
Q61753	Phgdh	58	Q61753_58	D-3-phosphoglycerate dehydrogenase	1	228.62	1.93583e+07	1.96275e+07	2.2195e+07	1.88863e+07	1.76356e+07	1.5103e+07	4.20474e+07	4.60102e+07	5.08623e+07	1.90136e+07	1.61041e+07	1.77863e+07	1.53362e+07	1.73169e+07	1.56486e+07
Q61792	Lasp1	96	Q61792_96	LIM and SH3 domain protein 1	1	123.84	0	0	0	0	0	0	0	8.79214e+06	1.04078e+07	0	0	0	6.41899e+06	6.34577e+06	0
Q61792	Lasp1	121	Q61792_121	LIM and SH3 domain protein 1	1	139.19	0	0	0	0	0	0	3.94263e+07	0	3.84362e+07	0	0	0	0	0	0
Q61792	Lasp1	23	Q61792_23	LIM and SH3 domain protein 1	1	135.71	0	0	6.27301e+06	8.17925e+06	0	0	2.55617e+07	2.20032e+07	1.86005e+07	0	0	3.34039e+06	6.25776e+06	0	5.3501e+06
Q61818	Rai1	1076	Q61818_1076	Retinoic acid-induced protein 1	1	159.46	0	0	0	0	6.58763e+06	0	1.50003e+07	1.11917e+07	1.27546e+07	0	0	0	2.73237e+07	2.87355e+07	0
Q61818	Rai1	1079	Q61818_1079	Retinoic acid-induced protein 1	1	159.46	0	0	0	0	6.58763e+06	0	1.50003e+07	1.11917e+07	1.27546e+07	0	0	0	2.73237e+07	2.87355e+07	0
Q61818	Rai1	77	Q61818_77	Retinoic acid-induced protein 1	1	162.49	1.39121e+07	1.38554e+07	1.31499e+07	0	1.25208e+07	1.40576e+07	4.92411e+07	4.93815e+07	3.65137e+07	1.39454e+07	1.55549e+07	1.37064e+07	2.98288e+07	2.12174e+07	0
Q61879	Myh10	583	Q61879_583	Myosin-10	1	187.57	0	6.55711e+06	5.0781e+06	0	0	0	0	1.18819e+07	1.09247e+07	0	0	0	0	8.15675e+06	0
Q61879	Myh10	562	Q61879_562	Myosin-10	0.98535	114.69	0	0	0	0	0	0	0	4.51033e+06	5.11598e+06	0	0	0	0	0	0
Q61879	Myh10	83	Q61879_83	Myosin-10	1	103.83	0	0	0	0	0	9.67722e+06	1.10628e+07	0	0	0	0	0	4.92747e+06	6.42624e+06	5.53649e+06
Q61937	Npm1	32	Q61937_32	Nucleophosmin	1	349.62	1.06043e+08	1.45304e+08	1.09542e+08	9.47205e+07	9.89788e+07	9.94959e+07	3.98492e+08	3.56329e+08	3.35912e+08	1.187e+08	1.1719e+08	1.00479e+08	1.50759e+08	1.60643e+08	1.49821e+08
Q61937	Npm1	201	Q61937_201	Nucleophosmin	1	166.68	7.08905e+07	8.28377e+07	9.21345e+07	7.05111e+07	5.44517e+07	5.61289e+07	0	1.55088e+08	1.67052e+08	8.40502e+07	7.12878e+07	7.64312e+07	1.10786e+08	1.00623e+08	1.12949e+08
Q61937	Npm1	271	Q61937_271	Nucleophosmin	1	182.39	0	0	0	0	0	0	0	8.91701e+06	0	0	0	0	0	0	0
Q61937	Npm1	141	Q61937_141	Nucleophosmin	1	143	4.33407e+06	0	0	0	0	0	0	0	0	3.49962e+06	3.89945e+06	3.48255e+06	0	0	0
Q61937	Npm1	150	Q61937_150	Nucleophosmin	1	177.78	3.15209e+07	3.77136e+07	3.8454e+07	2.5312e+07	2.25679e+07	2.36822e+07	6.1069e+07	5.72065e+07	5.41858e+07	3.25e+07	3.41243e+07	3.2389e+07	2.96377e+07	1.52859e+07	2.54611e+07
Q61937	Npm1	154	Q61937_154	Nucleophosmin	1	236.95	1.07142e+08	1.58793e+08	1.26126e+08	6.8532e+07	4.87625e+07	4.14759e+07	1.32566e+08	1.08879e+08	1.10123e+08	9.61488e+07	1.66441e+08	1.83171e+08	7.76248e+07	5.76936e+07	8.54379e+07
Q61937	Npm1	221	Q61937_221	Nucleophosmin	1	142.04	1.61576e+07	1.88853e+07	0	1.00786e+07	8.61359e+06	8.36288e+06	2.87402e+07	2.33031e+07	2.50913e+07	1.61947e+07	1.42175e+07	1.57644e+07	9.04112e+06	1.29473e+07	1.14019e+07
Q61937	Npm1	227	Q61937_227	Nucleophosmin	1	235.66	0	0	0	9.61981e+07	0	2.20006e+08	0	0	0	0	0	0	0	0	0
Q61937	Npm1	265	Q61937_265	Nucleophosmin	1	217.64	8.3526e+09	8.05963e+09	7.98818e+09	8.53745e+09	7.38191e+09	8.39728e+09	1.48714e+10	1.60217e+10	1.56246e+10	7.78745e+09	7.59259e+09	7.44559e+09	7.64454e+09	6.70905e+09	6.83899e+09
Q62095	Ddx3y	207	Q62095_207	ATP-dependent RNA helicase DDX3Y	1	83.418	0	0	0	0	0	0	1.73138e+07	1.3625e+07	0	0	0	0	0	0	0
Q62159	Rhoc	104	Q62159_104	Rho-related GTP-binding protein RhoC	1	65.924	0	0	0	0	0	0	5.90105e+07	6.17826e+07	6.95758e+07	0	0	0	0	3.43797e+07	0
Q62167	Ddx3x	81	Q62167_81	ATP-dependent RNA helicase DDX3X	1	138.1	0	0	0	1.10254e+07	1.09737e+07	1.12181e+07	5.31129e+07	6.08868e+07	5.58749e+07	0	0	0	4.58118e+07	3.53672e+07	3.99874e+07
Q62167	Ddx3x	118	Q62167_118	ATP-dependent RNA helicase DDX3X	1	170.3	0	0	0	0	0	0	2.67543e+07	2.35737e+07	2.90494e+07	0	0	0	3.41794e+07	3.57827e+07	3.4425e+07
Q62186	Ssr4	94	Q62186_94	Translocon-associated protein subunit delta	1	104.63	0	0	0	0	0	0	1.39635e+07	0	0	0	0	0	0	0	0
Q62189	Snrpa	120	Q62189_120	U1 small nuclear ribonucleoprotein A	0.8389	98.368	0	0	0	0	0	0	1.03875e+07	0	0	0	0	0	0	0	0
Q62203	Sf3a2	10	Q62203_10	Splicing factor 3A subunit 2	1	323.41	1.12647e+08	1.10072e+08	9.24837e+07	7.73575e+07	8.4796e+07	7.33425e+07	2.25303e+08	2.04802e+08	1.69948e+08	9.71217e+07	9.16712e+07	9.29236e+07	7.79587e+07	8.22583e+07	8.84561e+07
Q62241	Snrpc	3	Q62241_3	U1 small nuclear ribonucleoprotein C	1	250.22	0	0	0	0	0	0	0	0	3.93533e+07	0	0	0	1.75521e+07	0	0
Q62318	Trim28	341	Q62318_341	Transcription intermediary factor 1-beta	1	108.43	0	0	0	0	0	1.94874e+07	0	1.62946e+08	6.7785e+07	0	0	1.59402e+07	9.32941e+07	2.97467e+07	0
Q62318	Trim28	267	Q62318_267	Transcription intermediary factor 1-beta	1	88.596	0	5.42128e+06	0	5.57592e+06	4.38667e+06	4.40882e+06	1.68762e+07	1.73464e+07	1.50693e+07	5.15735e+06	4.36859e+06	5.47141e+06	0	6.66257e+06	0
Q62318	Trim28	770	Q62318_770	Transcription intermediary factor 1-beta	1	160.77	1.74795e+07	0	0	8.83447e+06	0	1.10482e+07	1.91595e+07	0	0	0	0	0	0	0	0
Q62318	Trim28	214	Q62318_214	Transcription intermediary factor 1-beta	1	132.35	0	0	0	0	0	0	3.03212e+07	3.91724e+07	3.26685e+07	0	0	0	0	0	0
Q62348	Tsn	69	Q62348_69	Translin	1	115.91	0	0	0	0	0	0	0	0	1.27902e+07	0	0	0	0	0	0
Q62348	Tsn	187	Q62348_187	Translin	1	177.7	1.0704e+07	1.1207e+07	1.39934e+07	0	8.97992e+06	1.28159e+07	3.17353e+07	3.01426e+07	3.25612e+07	1.14883e+07	1.22844e+07	1.01688e+07	1.51705e+07	1.50913e+07	1.28609e+07
Q62348	Tsn	199	Q62348_199	Translin	1	131.44	0	0	0	0	0	0	1.10766e+07	1.01694e+07	9.51095e+06	0	0	0	0	0	0
Q62351	Tfrc	632	Q62351_632	Transferrin receptor protein 1	1	103.26	0	0	0	0	0	0	0	1.06811e+07	0	0	0	0	7.87467e+06	0	0
Q62351	Tfrc	517	Q62351_517	Transferrin receptor protein 1	1	66.023	0	0	0	0	0	0	0	5.62412e+06	6.38796e+06	0	0	0	0	0	0
Q62376	Snrnp70	162	Q62376_162	U1 small nuclear ribonucleoprotein 70 kDa	1	167.2	0	0	1.57387e+07	7.73851e+06	1.06636e+07	8.16924e+06	2.98583e+07	3.94869e+07	3.07271e+07	0	1.1432e+07	0	8.96672e+06	0	1.62719e+07
Q62376	Snrnp70	32	Q62376_32	U1 small nuclear ribonucleoprotein 70 kDa	1	70.414	0	0	0	0	0	0	1.61297e+07	1.54048e+07	1.89564e+07	0	0	0	0	0	5.81172e+06
Q62377	Zrsr2	181	Q62377_181	U2 small nuclear ribonucleoprotein auxiliary factor 35 kDa subunit-related protein 2	1	90.05	0	0	0	0	0	0	0	5.01366e+06	0	0	0	0	0	0	0
Q62422	Ostf1	3	Q62422_3	Osteoclast-stimulating factor 1	0.999996	89.171	1.99541e+07	0	0	1.32679e+07	0	0	4.1659e+07	4.21306e+07	4.03042e+07	1.54214e+07	1.8106e+07	0	1.8264e+07	0	0
Q62426	Cstb	34	Q62426_34	Cystatin-B	1	168.54	1.63202e+07	0	1.81735e+07	1.67702e+07	0	0	5.67506e+07	5.23159e+07	5.21748e+07	2.14391e+07	1.60833e+07	1.88279e+07	0	1.93802e+07	2.21209e+07
Q62426	Cstb	39	Q62426_39	Cystatin-B	1	123.96	0	1.50877e+07	2.54375e+07	0	0	1.35834e+07	3.09257e+07	2.88647e+07	2.788e+07	0	0	1.45614e+07	2.33552e+07	2.29229e+07	2.70712e+07
Q62446	Fkbp3	99	Q62446_99	Peptidyl-prolyl cis-trans isomerase FKBP3	1	105.46	0	0	0	0	0	0	0	0	0	0	0	0	0	0	3.00678e+06
Q62446	Fkbp3	110	Q62446_110	Peptidyl-prolyl cis-trans isomerase FKBP3	1	227.2	7.04536e+06	7.3577e+06	6.88954e+06	5.66302e+06	5.74794e+06	5.64597e+06	2.10945e+07	1.55428e+07	1.94441e+07	6.40047e+06	6.81868e+06	6.43001e+06	8.3383e+06	8.5021e+06	8.21262e+06
Q62448	Eif4g2	271	Q62448_271	Eukaryotic translation initiation factor 4 gamma 2	1	116.52	0	0	0	0	0	0	4.12179e+06	3.19636e+06	0	0	0	0	0	0	0
Q62448	Eif4g2	574	Q62448_574	Eukaryotic translation initiation factor 4 gamma 2	1	56.432	1.98026e+07	1.81413e+07	1.52355e+07	1.65865e+07	1.54915e+07	1.75742e+07	1.60646e+07	1.31449e+07	0	0	0	1.22794e+07	1.67278e+07	1.51211e+07	1.69557e+07
Q62448	Eif4g2	49	Q62448_49	Eukaryotic translation initiation factor 4 gamma 2	1	120.04	0	0	0	0	0	0	8.58865e+06	8.99379e+06	8.84775e+06	0	0	0	0	0	0
Q62465	Vat1	368	Q62465_368	Synaptic vesicle membrane protein VAT-1 homolog	1	168.8	0	0	0	0	0	0	0	5.47091e+06	0	0	0	0	0	0	0
Q62465	Vat1	238	Q62465_238	Synaptic vesicle membrane protein VAT-1 homolog	1	91.64	0	0	0	0	0	0	1.74775e+07	1.55668e+07	0	0	0	0	0	0	0
Q62523	Zyx	270	Q62523_270	Zyxin	1	65.038	0	0	0	0	0	0	0	0	9.11816e+06	0	0	0	0	0	0
Q640M1	Utp14a	304	Q640M1_304	U3 small nucleolar RNA-associated protein 14 homolog A	1	183.43	0	0	0	1.17e+07	1.22567e+07	1.02093e+07	3.79451e+07	0	0	0	0	0	0	0	0
Q640M1	Utp14a	143	Q640M1_143	U3 small nucleolar RNA-associated protein 14 homolog A	1	152.85	0	0	0	0	0	0	1.45946e+07	1.38201e+07	1.2775e+07	4.77983e+06	4.78096e+06	3.61959e+06	5.17307e+06	5.77726e+06	4.07204e+06
Q64105	Spr	227	Q64105_227	Sepiapterin reductase	1	73.624	0	0	0	0	0	0	0	3.71467e+06	2.99005e+06	0	0	0	0	0	0
Q64133	Maoa	61	Q64133_61	Amine oxidase [flavin-containing] A	1	60.747	0	0	0	0	0	0	0	0	4.73787e+06	0	0	0	0	0	0
Q64152	Btf3	65	Q64152_65	Transcription factor BTF3	1	172.97	0	2.77762e+07	0	0	0	0	4.68323e+07	0	0	0	0	0	0	0	0
Q64282	Ifit1	287	Q64282_287	Interferon-induced protein with tetratricopeptide repeats 1	1	147.95	0	0	0	0	4.55008e+06	0	1.05503e+07	9.38395e+06	0	4.11345e+06	0	2.33032e+06	0	0	0
Q64282	Ifit1	250	Q64282_250	Interferon-induced protein with tetratricopeptide repeats 1	1	121.68	0	0	0	0	0	0	0	0	0	0	0	0	0	0	0
Q64338	Pde1c	567	Q64338_567	Calcium/calmodulin-dependent 3',5'-cyclic nucleotide phosphodiesterase 1C	0.97294	90.601	0	0	0	1.26751e+07	0	0	0	0	0	2.48434e+07	2.48133e+07	1.59334e+07	0	4.66014e+07	1.88308e+07
Q64339	Isg15	148	Q64339_148	Ubiquitin-like protein ISG15	1	134.26	0	0	0	0	0	0	0	2.75136e+07	0	0	0	0	1.1585e+07	0	0
Q64378	Fkbp5	283	Q64378_283	Peptidyl-prolyl cis-trans isomerase FKBP5	1	122.94	0	5.24083e+06	0	0	0	3.20762e+06	0	1.37094e+07	0	0	0	0	0	0	0
Q64433	Hspe1	99	Q64433_99	10 kDa heat shock protein, mitochondrial	1	106.42	0	0	0	0	0	0	0	0	6.09534e+07	0	1.30062e+07	0	0	0	0
Q64433	Hspe1	56	Q64433_56	10 kDa heat shock protein, mitochondrial	1	223.08	5.42461e+08	5.07158e+08	5.51777e+08	4.45085e+08	4.06319e+08	4.36262e+08	1.19698e+09	1.07255e+09	1.05248e+09	4.73976e+08	5.41789e+08	5.3294e+08	4.86803e+08	4.97626e+08	5.11484e+08
Q64433	Hspe1	8	Q64433_8	10 kDa heat shock protein, mitochondrial	1	183.9	1.11419e+08	6.91353e+07	1.00337e+08	8.43579e+07	1.35933e+08	8.7281e+07	2.43891e+08	1.84545e+08	2.41573e+08	5.58117e+07	9.04567e+07	9.53325e+07	8.08602e+07	1.02578e+08	9.93426e+07
Q64433	Hspe1	80	Q64433_80	10 kDa heat shock protein, mitochondrial	1	184.7	1.31916e+08	1.51474e+08	1.32977e+08	1.21599e+08	0	1.10169e+08	0	2.2495e+08	1.47362e+08	1.29942e+08	1.28522e+08	0	1.20602e+08	1.60694e+08	1.30828e+08
Q64442	Sord	134	Q64442_134	Sorbitol dehydrogenase	1	110.38	0	0	0	0	0	0	1.36678e+07	1.78461e+07	1.67515e+07	0	0	0	0	5.11418e+06	0
Q64475	Hist1h2bb	21	Q64475_21	Histone H2B type 1-B	1	305.71	5.91242e+08	6.74895e+08	4.42217e+08	3.40429e+08	2.5996e+08	2.92499e+08	5.56506e+08	4.76136e+08	4.29385e+08	5.17223e+08	4.64034e+08	5.97109e+08	3.80971e+08	3.65255e+08	3.30187e+08
Q64475	Hist1h2bb	24	Q64475_24	Histone H2B type 1-B	1	276.75	1.8648e+08	1.96433e+08	1.86749e+08	1.08884e+08	9.96262e+07	1.13769e+08	2.4881e+08	2.5519e+08	2.33777e+08	1.33476e+08	1.33218e+08	1.41049e+08	1.30299e+08	1.32269e+08	1.39064e+08
Q64475	Hist1h2bb	16	Q64475_16	Histone H2B type 1-B	1	305.71	3.88321e+07	4.04508e+07	3.87226e+07	3.17867e+07	3.01864e+07	2.92356e+07	8.25665e+07	6.60004e+07	7.04382e+07	4.86739e+07	4.72032e+07	3.66242e+07	3.85342e+07	3.6777e+07	3.24109e+07
Q64475	Hist1h2bb	17	Q64475_17	Histone H2B type 1-B	1	305.71	5.91242e+08	6.74895e+08	4.42217e+08	3.40429e+08	2.5996e+08	2.92499e+08	5.56506e+08	4.76136e+08	4.29385e+08	5.17223e+08	4.64034e+08	5.97109e+08	3.80971e+08	3.65255e+08	3.30187e+08
Q64475	Hist1h2bb	13	Q64475_13	Histone H2B type 1-B	1	305.71	9.29165e+08	9.45945e+08	9.78655e+08	7.32634e+08	7.81502e+08	6.44203e+08	1.81432e+09	1.63372e+09	1.68295e+09	1.04797e+09	1.13237e+09	1.23031e+09	1.20272e+09	1.30085e+09	1.24595e+09
Q64475	Hist1h2bb	6	Q64475_6	Histone H2B type 1-B	1	205.3	1.13506e+08	1.04322e+08	1.07008e+08	8.03244e+07	7.8337e+07	7.77534e+07	2.85732e+08	2.86727e+08	2.58934e+08	1.1381e+08	1.24778e+08	1.26144e+08	1.36699e+08	1.43053e+08	1.21703e+08
Q64475	Hist1h2bb	12	Q64475_12	Histone H2B type 1-B	1	205.3	2.66815e+07	2.52576e+07	2.69061e+07	2.04638e+07	1.99686e+07	2.20391e+07	1.09272e+08	1.11601e+08	8.46079e+07	2.55784e+07	2.94638e+07	3.26238e+07	4.3305e+07	4.382e+07	2.90051e+07
Q64478	Hist1h2bh	6	Q64478_6	Histone H2B type 1-H	1	240.2	1.71534e+08	1.04518e+09	1.00364e+09	6.8565e+08	6.44967e+08	6.72841e+08	2.92847e+09	2.54221e+09	1.10575e+09	9.88928e+08	1.13485e+09	1.0181e+09	1.27949e+09	1.30714e+09	1.21262e+09
Q64478	Hist1h2bh	12	Q64478_12	Histone H2B type 1-H	1	240.2	1.71534e+08	2.92269e+08	2.99524e+08	2.19499e+08	2.27418e+08	2.45015e+08	1.31317e+09	1.15029e+09	1.10575e+09	3.08162e+08	3.29764e+08	3.2438e+08	4.73327e+08	4.5206e+08	4.14179e+08
Q64478	Hist1h2bh	13	Q64478_13	Histone H2B type 1-H	1	240.2	1.71534e+08	1.46966e+08	1.71652e+08	1.31776e+08	1.37598e+08	1.54316e+08	9.14683e+08	7.95607e+08	8.02073e+08	1.80881e+08	1.99757e+08	1.90581e+08	2.94094e+08	2.7556e+08	2.6264e+08
Q64478	Hist1h2bh	16	Q64478_16	Histone H2B type 1-H	1	211.49	1.71109e+08	1.89684e+08	1.69198e+08	1.43376e+08	1.60058e+08	1.69622e+08	9.60371e+08	9.20935e+08	9.43413e+08	1.92381e+08	1.79413e+08	1.89243e+08	3.88462e+08	3.55278e+08	4.35477e+08
Q64478	Hist1h2bh	17	Q64478_17	Histone H2B type 1-H	1	141.65	1.89371e+08	2.0827e+08	0	0	1.52221e+08	1.44899e+08	4.4242e+08	4.78439e+08	4.91149e+08	2.13934e+08	2.07407e+08	1.77611e+08	2.92446e+08	3.17981e+08	3.11582e+08
Q64511	Top2b	3	Q64511_3	DNA topoisomerase 2-beta	1	239.87	3.05999e+07	0	0	0	0	0	0	0	0	0	0	0	0	0	3.6497e+07
Q64525	Hist2h2bb	21	Q64525_21	Histone H2B type 2-B	1	352.15	9.19494e+09	1.09018e+10	9.58955e+09	5.21272e+09	5.20393e+09	5.62921e+09	1.52454e+10	1.37879e+10	1.42816e+10	9.62403e+09	1.02346e+10	7.62308e+09	9.94066e+09	8.85731e+09	8.72992e+09
Q64525	Hist2h2bb	24	Q64525_24	Histone H2B type 2-B	1	301.75	1.02375e+08	1.74701e+08	9.77849e+07	8.46479e+07	1.04845e+08	1.1357e+08	3.22308e+08	2.42958e+08	2.50272e+08	7.3983e+07	1.41726e+08	7.04081e+07	1.50649e+08	1.37895e+08	1.54138e+08
Q64525	Hist2h2bb	16	Q64525_16	Histone H2B type 2-B	1	352.15	2.85724e+08	2.95173e+08	2.87919e+08	2.66771e+08	2.17745e+08	2.50165e+08	7.87527e+08	6.47572e+08	6.00759e+08	3.08752e+08	2.86121e+08	3.17023e+08	4.46839e+08	4.85516e+08	4.74327e+08
Q64525	Hist2h2bb	17	Q64525_17	Histone H2B type 2-B	1	352.15	5.66099e+09	6.67203e+09	6.0786e+09	3.44551e+09	3.29865e+09	3.22537e+09	9.75165e+09	8.24841e+09	8.27475e+09	5.84169e+09	6.59961e+09	4.24622e+09	6.56584e+09	5.43021e+09	6.01693e+09
Q64525	Hist2h2bb	13	Q64525_13	Histone H2B type 2-B	1	352.15	2.68219e+09	3.5687e+09	2.91232e+09	2.33532e+09	1.88391e+09	1.73404e+09	5.02794e+09	4.47944e+09	4.99321e+09	2.34497e+09	2.57145e+09	2.69701e+09	4.83354e+09	4.25955e+09	4.17408e+09
Q64525	Hist2h2bb	6	Q64525_6	Histone H2B type 2-B	1	242.07	1.98931e+07	2.15617e+07	2.31693e+07	6.20011e+08	5.23367e+08	5.69185e+08	1.45507e+09	9.33495e+07	1.5591e+09	7.11184e+08	7.46512e+08	8.45267e+08	1.33351e+09	1.39348e+09	1.09443e+09
Q64525	Hist2h2bb	12	Q64525_12	Histone H2B type 2-B	1	242.07	1.98931e+07	2.15617e+07	2.31693e+07	1.70613e+07	1.30383e+07	1.77286e+07	9.13648e+07	9.33495e+07	1.03372e+08	1.90701e+07	2.15954e+07	2.07122e+07	3.90956e+07	5.02554e+07	4.87734e+07
Q64674	Srm	277	Q64674_277	Spermidine synthase	1	116.65	1.37966e+07	0	0	0	0	0	0	0	3.15312e+07	0	0	0	0	0	0
Q64737	Gart	162	Q64737_162	Trifunctional purine biosynthetic protein adenosine-3	1	201.33	0	0	0	0	0	0	1.08157e+07	1.01171e+07	9.99244e+06	0	3.83261e+06	3.73996e+06	3.27185e+06	3.88896e+06	3.90179e+06
Q65Z40	Wapl	168	Q65Z40_168	Wings apart-like protein homolog	1	103.88	2.59342e+06	0	0	0	0	0	0	3.2704e+06	0	2.15248e+06	0	2.97568e+06	0	0	1.99333e+06
Q65Z40	Wapl	52	Q65Z40_52	Wings apart-like protein homolog	1	91.307	8.05535e+06	0	1.07268e+07	9.81527e+06	1.11025e+07	9.29171e+06	2.53947e+07	2.16065e+07	2.1683e+07	9.60075e+06	1.06933e+07	1.0402e+07	8.47129e+06	8.44771e+06	8.54647e+06
Q66JQ7	Knl1	204	Q66JQ7_204	Kinetochore scaffold 1	1	164.43	0	0	0	0	0	0	0	1.22236e+07	1.6979e+07	0	0	3.95891e+06	7.13347e+06	0	8.00654e+06
Q67FY2	Bcl9l	49	Q67FY2_49	B-cell CLL/lymphoma 9-like protein	1	266.94	2.98683e+07	2.17886e+07	1.60539e+07	0	1.47378e+07	1.38525e+07	3.05009e+07	7.22641e+07	6.38777e+07	2.28261e+07	2.03137e+07	2.46109e+07	4.08152e+07	4.32524e+07	4.83116e+07
Q67FY2	Bcl9l	73	Q67FY2_73	B-cell CLL/lymphoma 9-like protein	1	266.94	1.25431e+07	0	0	0	1.47378e+07	0	0	3.84576e+07	3.71332e+07	2.28261e+07	2.03137e+07	2.46109e+07	4.08152e+07	4.32524e+07	3.73379e+07
Q67FY2	Bcl9l	108	Q67FY2_108	B-cell CLL/lymphoma 9-like protein	1	122.66	0	0	0	0	0	0	0	1.35442e+07	0	0	0	0	1.22775e+07	1.78642e+07	1.63211e+07
Q67FY2	Bcl9l	110	Q67FY2_110	B-cell CLL/lymphoma 9-like protein	1	122.66	0	0	0	0	0	0	0	1.35442e+07	0	0	0	0	1.22775e+07	1.78642e+07	1.63211e+07
Q67FY2	Bcl9l	112	Q67FY2_112	B-cell CLL/lymphoma 9-like protein	1	118.52	0	0	0	0	0	0	0	0	0	0	0	0	1.22775e+07	1.78642e+07	1.63211e+07
Q689Z5	Sbno1	411	Q689Z5_411	Protein strawberry notch homolog 1	1	135.21	0	0	0	0	0	0	0	0	3.40657e+07	0	0	0	0	0	0
Q68EF6	Begain	3	Q68EF6_3	Brain-enriched guanylate kinase-associated protein	1	48.157	0	0	0	0	0	0	0	1.40923e+07	0	0	0	0	0	0	0
Q68FD5	Cltc	367	Q68FD5_367	Clathrin heavy chain 1	1	250.67	0	0	0	9.33937e+06	9.10392e+06	8.32384e+06	4.03067e+07	3.51009e+07	3.77056e+07	0	1.03529e+07	6.4281e+06	1.50319e+07	1.58459e+07	1.9777e+07
Q68FD5	Cltc	1501	Q68FD5_1501	Clathrin heavy chain 1	1	188.28	3.69357e+06	5.30786e+06	5.00861e+06	5.63498e+06	4.29423e+06	0	1.61276e+07	1.052e+07	1.63891e+07	0	4.32798e+06	0	8.73169e+06	8.76978e+06	6.46025e+06
Q68FD5	Cltc	453	Q68FD5_453	Clathrin heavy chain 1	0.934431	67.866	0	0	0	0	0	0	0	1.55372e+07	0	0	0	0	0	0	0
Q68FG3	Spty2d1	531	Q68FG3_531	Protein SPT2 homolog	1	128.01	4.80563e+06	5.14113e+06	5.19442e+06	0	0	3.88855e+06	7.95315e+06	8.08332e+06	7.00013e+06	0	0	0	0	0	0
Q68FG3	Spty2d1	581	Q68FG3_581	Protein SPT2 homolog	1	144.38	0	0	0	0	0	0	1.69119e+08	1.66526e+08	1.58016e+08	0	0	0	0	0	0
Q68FL6	Mars	337	Q68FL6_337	Methionine--tRNA ligase, cytoplasmic	1	138.42	0	0	0	0	0	0	6.73042e+06	2.94406e+06	0	0	0	0	0	0	0
Q68FL6	Mars	366	Q68FL6_366	Methionine--tRNA ligase, cytoplasmic	1	75.479	0	0	0	0	0	0	0	4.71547e+06	0	0	0	0	0	0	0
Q69Z99	Znf512	29	Q69Z99_29	Zinc finger protein 512	1	138.07	0	0	0	0	0	0	0	0	0	0	0	0	1.39573e+07	0	0
Q69ZH9	Arhgap23	700	Q69ZH9_700	Rho GTPase-activating protein 23	1	133.86	0	0	0	0	0	0	1.40954e+09	0	0	8.16912e+08	4.26742e+08	0	0	0	0
Q69ZH9	Arhgap23	702	Q69ZH9_702	Rho GTPase-activating protein 23	1	133.86	0	0	0	0	0	0	1.40954e+09	0	0	8.16912e+08	4.26742e+08	0	0	0	0
Q69ZH9	Arhgap23	703	Q69ZH9_703	Rho GTPase-activating protein 23	1	133.86	0	0	0	0	0	0	1.40954e+09	0	0	8.16912e+08	4.26742e+08	0	0	0	0
Q69ZJ7	Ric1	524	Q69ZJ7_524	RAB6A-GEF complex partner protein 1	1	157.38	0	0	0	0	0	0	7.23033e+06	0	4.94707e+06	0	0	0	0	0	0
Q69ZK6	Jmjd1c	369	Q69ZK6_369	Probable JmjC domain-containing histone demethylation protein 2C	1	155.47	0	0	0	0	0	0	0	0	0	4.04219e+06	0	4.78054e+06	5.17831e+06	6.17241e+06	0
Q69ZK6	Jmjd1c	1150	Q69ZK6_1150	Probable JmjC domain-containing histone demethylation protein 2C	0.999894	82.406	0	0	0	0	0	0	0	0	0	6.82746e+06	7.02358e+06	8.34408e+06	1.22876e+07	1.2174e+07	1.20356e+07
Q69ZQ2	Isy1	121	Q69ZQ2_121	Pre-mRNA-splicing factor ISY1 homolog	1	98.997	0	0	0	0	0	0	2.56289e+07	0	2.44943e+07	0	0	2.94846e+07	0	0	0
Q6A026	Pds5a	1210	Q6A026_1210	Sister chromatid cohesion protein PDS5 homolog A	1	161.94	3.23226e+07	0	0	2.27998e+07	0	0	0	6.5154e+07	0	3.37298e+07	3.40021e+07	2.6915e+07	0	3.44171e+07	3.31188e+07
Q6A065	Cep170	818	Q6A065_818	Centrosomal protein of 170 kDa	1	110.87	0	0	0	5.44738e+06	0	0	0	6.48523e+06	6.57419e+06	6.05023e+06	0	0	0	0	0
Q6A065	Cep170	822	Q6A065_822	Centrosomal protein of 170 kDa	1	110.87	0	0	0	5.44738e+06	0	0	0	6.48523e+06	6.57419e+06	6.05023e+06	0	0	0	0	0
Q6A068	Cdc5l	543	Q6A068_543	Cell division cycle 5-like protein	1	123.69	1.3186e+07	1.57141e+07	1.42218e+07	1.27612e+07	0	0	2.49446e+07	2.37382e+07	2.27375e+07	1.23506e+07	1.42662e+07	1.25708e+07	0	0	1.07536e+07
Q6A068	Cdc5l	757	Q6A068_757	Cell division cycle 5-like protein	1	118.71	0	0	0	0	0	0	5.43981e+06	4.73686e+06	5.73625e+06	2.00571e+06	0	0	0	1.75574e+06	0
Q6A068	Cdc5l	623	Q6A068_623	Cell division cycle 5-like protein	1	46.403	0	0	0	0	0	0	0	0	9.69606e+06	0	0	0	0	0	0
Q6A068	Cdc5l	28	Q6A068_28	Cell division cycle 5-like protein	1	111.04	0	1.57122e+07	0	1.23873e+07	0	1.13857e+07	0	0	0	0	1.23997e+07	1.53468e+07	0	0	0
Q6A4J8	Usp7	915	Q6A4J8_915	Ubiquitin carboxyl-terminal hydrolase 7	1	131.37	7.31934e+06	5.341e+06	8.09904e+06	0	4.2763e+06	0	1.04088e+07	9.70024e+06	7.55468e+06	5.49777e+06	6.56805e+06	4.98007e+06	0	6.15304e+06	0
Q6DFW4	Nop58	337	Q6DFW4_337	Nucleolar protein 58	1	75.358	0	0	0	0	0	0	0	0	9.17954e+06	0	0	0	0	0	0
Q6DFW4	Nop58	353	Q6DFW4_353	Nucleolar protein 58	1	77.031	0	0	0	0	0	0	0	0	2.91228e+07	0	0	0	0	0	0
Q6DIC0	Smarca2	1004	Q6DIC0_1004	Probable global transcription activator SNF2L2	1	105.27	0	6.6823e+06	0	0	0	0	0	0	0	0	0	0	0	0	0
Q6IE82	Jade3	29	Q6IE82_29	Protein Jade-3	1	121.36	0	0	0	0	0	0	0	0	0	0	0	0	3.51542e+06	0	5.1562e+06
Q6IE82	Jade3	30	Q6IE82_30	Protein Jade-3	1	190.57	0	6.47319e+06	4.72887e+06	0	2.99331e+06	0	5.55798e+06	0	0	4.79139e+06	0	0	0	2.92504e+06	3.47867e+06
Q6IE82	Jade3	32	Q6IE82_32	Protein Jade-3	1	215.93	5.93801e+07	6.02574e+07	6.59896e+07	3.10983e+07	3.7761e+07	3.21865e+07	5.84751e+07	0	0	6.65541e+07	0	5.24382e+07	3.33272e+07	3.92524e+07	3.49102e+07
Q6IE82	Jade3	35	Q6IE82_35	Protein Jade-3	1	215.93	5.93801e+07	6.02574e+07	6.59896e+07	3.10983e+07	3.7761e+07	3.21865e+07	5.84751e+07	0	0	6.65541e+07	0	5.24382e+07	3.33272e+07	3.92524e+07	3.49102e+07
Q6IE82	Jade3	38	Q6IE82_38	Protein Jade-3	1	174.8	0	0	0	0	4.42468e+07	0	0	7.70468e+07	6.89563e+07	0	0	0	0	6.24864e+07	0
Q6IE82	Jade3	299	Q6IE82_299	Protein Jade-3	1	166.7	9.59186e+06	1.02595e+07	6.59564e+06	7.8833e+06	7.27874e+06	7.2747e+06	1.75492e+07	1.55381e+07	1.38391e+07	1.02111e+07	6.65229e+06	6.54251e+06	8.87457e+06	6.57266e+06	9.89368e+06
Q6IE82	Jade3	273	Q6IE82_273	Protein Jade-3	1	98.299	0	0	0	0	0	0	0	4.18874e+07	5.14837e+07	0	0	0	0	0	0
Q6IE82	Jade3	812	Q6IE82_812	Protein Jade-3	1	128.96	0	5.55291e+06	0	2.76119e+06	1.72179e+06	2.14029e+06	3.43982e+06	0	0	0	0	0	0	2.63195e+06	5.57223e+06
Q6IE82	Jade3	389	Q6IE82_389	Protein Jade-3	1	196.27	5.88056e+06	6.70274e+06	6.5369e+06	5.09619e+06	5.23045e+06	4.75067e+06	1.26148e+07	9.8039e+06	1.17032e+07	6.2557e+06	5.43684e+06	5.4565e+06	5.32905e+06	6.80372e+06	4.94814e+06
Q6IE82	Jade3	601	Q6IE82_601	Protein Jade-3	1	317.44	3.25508e+07	2.68268e+07	2.88331e+07	1.88587e+07	2.17498e+07	1.8313e+07	6.45233e+07	5.52118e+07	5.31502e+07	3.14822e+07	2.77953e+07	3.34574e+07	3.03572e+07	3.63912e+07	3.55024e+07
Q6IQY5	Cep70	331	Q6IQY5_331	Centrosomal protein of 70 kDa	1	103.55	0	1.68147e+10	0	1.71431e+10	0	0	6.99199e+10	0	8.24067e+10	0	1.78732e+10	0	0	0	0
Q6IQY5	Cep70	334	Q6IQY5_334	Centrosomal protein of 70 kDa	1	103.55	0	1.68147e+10	0	1.71431e+10	0	0	6.99199e+10	0	8.24067e+10	0	1.78732e+10	0	0	0	0
Q6IRU2	Tpm4	116	Q6IRU2_116	Tropomyosin alpha-4 chain	1	80.469	0	0	0	0	0	0	0	1.13488e+07	0	0	0	0	0	0	0
Q6IRU2	Tpm4	177	Q6IRU2_177	Tropomyosin alpha-4 chain	0.999998	183.45	0	3.9394e+06	5.03136e+06	6.39802e+06	0	0	1.3161e+07	1.39349e+07	1.32985e+07	4.3689e+06	0	0	7.74142e+06	0	4.64425e+06
Q6KAQ7	Zzz3	401	Q6KAQ7_401	ZZ-type zinc finger-containing protein 3	1	128.85	4.98123e+06	0	0	0	3.16015e+06	2.73686e+06	0	0	9.99094e+06	0	3.19731e+06	5.09753e+06	6.65165e+06	7.41599e+06	0
Q6NS46	Pdcd11	1113	Q6NS46_1113	Protein RRP5 homolog	1	121.83	0	0	0	0	0	0	5.85204e+06	0	3.87319e+06	0	0	0	0	0	0
Q6NSQ7	Ltv1	223	Q6NSQ7_223	Protein LTV1 homolog	1	185.08	0	0	0	0	0	0	6.95024e+06	6.0799e+06	0	0	0	0	1.42625e+06	0	0
Q6NV83	U2surp	760	Q6NV83_760	U2 snRNP-associated SURP motif-containing protein	1	237.34	6.50157e+07	5.76958e+07	5.71083e+07	8.17936e+07	6.88632e+07	6.86978e+07	1.75732e+08	1.92059e+08	1.79676e+08	8.70187e+07	9.41851e+07	8.03436e+07	7.99286e+07	8.85816e+07	8.42249e+07
Q6NVE9	Pptc7	248	Q6NVE9_248	Protein phosphatase PTC7 homolog	1	98.254	0	0	0	0	0	0	6.87292e+06	0	4.61453e+06	0	0	0	0	0	0
Q6NXI6	Rprd2	1043	Q6NXI6_1043	Regulation of nuclear pre-mRNA domain-containing protein 2	0.999194	92.575	0	0	0	0	2.00717e+06	0	7.38862e+06	0	0	0	0	5.43562e+06	0	0	4.95737e+06
Q6NXN1	Szrd1	86	Q6NXN1_86	SUZ domain-containing protein 1	1	117.53	0	0	0	0	0	0	0	1.65625e+07	1.54988e+07	0	0	0	0	0	0
Q6NZF1	Zc3h11a	735	Q6NZF1_735	Zinc finger CCCH domain-containing protein 11A	1	158.77	3.30884e+07	2.83821e+07	2.26598e+07	2.17874e+07	2.13525e+07	2.48136e+07	4.03303e+07	3.84996e+07	4.5812e+07	2.40152e+07	2.52163e+07	1.93472e+07	1.55713e+07	1.69175e+07	2.12024e+07
Q6NZF1	Zc3h11a	746	Q6NZF1_746	Zinc finger CCCH domain-containing protein 11A	1	92.492	0	2.89375e+06	0	0	0	0	0	0	0	0	0	0	0	0	0
Q6NZF1	Zc3h11a	577	Q6NZF1_577	Zinc finger CCCH domain-containing protein 11A	1	122.45	2.314e+07	2.23776e+07	1.99107e+07	1.23065e+07	1.30801e+07	1.41745e+07	3.98892e+07	3.31867e+07	3.92798e+07	1.46198e+07	1.67106e+07	1.81029e+07	1.47284e+07	1.37317e+07	1.44874e+07
Q6NZJ6	Eif4g1	597	Q6NZJ6_597	Eukaryotic translation initiation factor 4 gamma 1	1	77.221	0	0	0	0	0	0	0	1.18848e+07	1.11808e+07	0	4.33402e+06	0	0	0	0
Q6NZJ6	Eif4g1	929	Q6NZJ6_929	Eukaryotic translation initiation factor 4 gamma 1	1	90.348	0	0	0	0	0	0	1.29916e+07	0	8.72799e+06	0	0	0	0	0	0
Q6NZK8	Ptpdc1	399	Q6NZK8_399	Protein tyrosine phosphatase domain-containing protein 1	1	50.207	0	0	0	3.18578e+06	0	0	0	0	0	0	0	0	0	0	0
Q6P1B1	Xpnpep1	322	Q6P1B1_322	Xaa-Pro aminopeptidase 1	1	96.89	0	0	0	0	0	0	0	0	0	0	0	0	0	0	0
Q6P1B1	Xpnpep1	130	Q6P1B1_130	Xaa-Pro aminopeptidase 1	1	68.069	0	0	0	0	0	0	0	0	0	0	0	0	0	0	0
Q6P2L6	Nsd3	790	Q6P2L6_790	Histone-lysine N-methyltransferase NSD3	1	126.71	2.27594e+07	3.29993e+07	2.28926e+07	0	0	2.03663e+07	0	4.13389e+07	0	0	8.86931e+06	9.85138e+06	2.18639e+07	0	0
Q6P2L6	Nsd3	147	Q6P2L6_147	Histone-lysine N-methyltransferase NSD3	1	56.563	0	0	0	0	0	1.94135e+06	0	0	0	0	0	0	0	0	0
Q6P2L6	Nsd3	154	Q6P2L6_154	Histone-lysine N-methyltransferase NSD3	1	56.563	0	0	0	0	0	1.94135e+06	0	0	0	0	0	0	0	0	0
Q6P4T2	Snrnp200	1552	Q6P4T2_1552	U5 small nuclear ribonucleoprotein 200 kDa helicase	1	164.33	0	0	0	0	0	0	2.29043e+07	0	0	0	0	1.71998e+07	0	0	0
Q6P5B0	Rrp12	48	Q6P5B0_48	RRP12-like protein	1	194.24	0	0	0	0	0	3.48595e+06	9.58828e+06	9.33678e+06	1.13115e+07	0	0	0	0	0	0
Q6P5B0	Rrp12	71	Q6P5B0_71	RRP12-like protein	1	115.67	0	0	0	0	1.71428e+07	0	0	5.79999e+07	4.41004e+07	0	0	0	0	0	1.40014e+07
Q6P5D8	Smchd1	771	Q6P5D8_771	Structural maintenance of chromosomes flexible hinge domain-containing protein 1	1	190.03	6.11084e+07	5.71441e+07	6.5095e+07	0	0	4.34961e+07	5.17642e+07	0	7.86293e+07	7.14934e+07	5.47165e+07	6.35744e+07	1.06441e+08	7.90648e+07	9.40504e+07
Q6P5D8	Smchd1	900	Q6P5D8_900	Structural maintenance of chromosomes flexible hinge domain-containing protein 1	1	97.734	0	0	0	0	0	0	0	0	0	0	0	0	833315	0	0
Q6P5D8	Smchd1	1350	Q6P5D8_1350	Structural maintenance of chromosomes flexible hinge domain-containing protein 1	1	136.5	4.01761e+06	6.11928e+06	5.81829e+06	0	0	0	0	5.87568e+06	6.83913e+06	5.28906e+06	0	4.54684e+06	6.08639e+06	5.53006e+06	4.5605e+06
Q6P5E4	Uggt1	378	Q6P5E4_378	UDP-glucose:glycoprotein glucosyltransferase 1	1	147.51	0	0	0	0	0	0	0	4.98002e+06	3.84325e+06	0	0	0	0	0	0
Q6P5F9	Xpo1	455	Q6P5F9_455	Exportin-1	1	254.83	5.49075e+06	5.91727e+06	7.10472e+06	5.74843e+06	0	7.31065e+06	1.22154e+07	1.45967e+07	1.39684e+07	5.34893e+06	0	6.1336e+06	6.75378e+06	5.91382e+06	6.80886e+06
Q6P5F9	Xpo1	568	Q6P5F9_568	Exportin-1	1	220.99	2.0415e+08	1.9198e+08	1.66118e+08	2.01122e+08	0	1.51493e+08	3.10473e+08	2.47072e+08	2.1602e+08	1.70911e+08	1.37774e+08	1.89258e+08	2.59761e+08	2.24241e+08	2.13957e+08
Q6P5G3	Mbtd1	583	Q6P5G3_583	MBT domain-containing protein 1	1	133.81	0	0	0	0	0	0	0	0	0	0	0	0	0	7.13819e+06	0
Q6P8I4	Pcnp	152	Q6P8I4_152	PEST proteolytic signal-containing nuclear protein	1	270.06	3.60618e+07	4.96236e+07	5.07846e+07	2.81696e+07	2.60261e+07	2.37605e+07	1.26571e+08	9.94084e+07	1.14906e+08	5.05365e+07	5.20385e+07	4.65857e+07	0	7.45372e+07	8.31622e+07
Q6P8X1	Snx6	53	Q6P8X1_53	Sorting nexin-6	1	108.35	0	0	0	0	0	0	0	0	0	0	0	0	0	0	0
Q6P8X1	Snx6	386	Q6P8X1_386	Sorting nexin-6	1	142.1	0	0	0	0	0	0	0	0	0	0	0	0	0	0	0
Q6P9P0	Slf2	174	Q6P9P0_174	SMC5-SMC6 complex localization factor protein 2	1	65.156	0	0	0	0	0	0	0	0	0	0	5.04891e+07	0	0	0	0
Q6PAM1	Txlna	325	Q6PAM1_325	Alpha-taxilin	1	124.23	3.84801e+06	0	0	0	0	0	6.74277e+06	0	0	2.33815e+06	4.00728e+06	0	0	0	4.83142e+06
Q6PB66	Lrpprc	965	Q6PB66_965	Leucine-rich PPR motif-containing protein, mitochondrial	1	198.65	1.52395e+07	1.48366e+07	1.33639e+07	7.90943e+06	1.0006e+07	1.05999e+07	2.33853e+07	2.43854e+07	2.47109e+07	0	0	9.48049e+06	1.03152e+07	1.1314e+07	1.15098e+07
Q6PCL9	Papolg	227	Q6PCL9_227	Poly(A) polymerase gamma	1	65.246	0	0	0	0	0	0	0	0	0	0	0	0	5.36363e+07	0	0
Q6PCL9	Papolg	231	Q6PCL9_231	Poly(A) polymerase gamma	1	65.246	0	0	0	0	0	0	0	0	0	0	0	0	5.36363e+07	0	0
Q6PDG5	Smarcc2	37	Q6PDG5_37	SWI/SNF complex subunit SMARCC2	1	169.37	0	0	5.68352e+06	0	0	2.93205e+06	9.84967e+06	7.56683e+06	0	0	0	0	0	0	4.75829e+06
Q6PDK2	Kmt2d	3113	Q6PDK2_3113	Histone-lysine N-methyltransferase 2D	0.795123	94.882	0	0	0	0	0	0	0	0	1.22451e+07	0	0	0	0	0	0
Q6PDK2	Kmt2d	1761	Q6PDK2_1761	Histone-lysine N-methyltransferase 2D	1	130.66	0	1.46741e+07	0	0	0	1.49541e+07	0	0	0	0	1.37495e+07	0	7.76915e+06	0	1.09003e+07
Q6PDM1	Msl1	78	Q6PDM1_78	Male-specific lethal 1 homolog	1	171.14	5.39228e+07	5.68753e+07	6.2842e+07	4.27738e+07	3.9351e+07	4.02805e+07	1.12318e+08	1.07787e+08	9.23415e+07	4.49238e+07	4.7511e+07	4.84815e+07	5.1937e+07	5.25762e+07	5.36478e+07
Q6PDM2	Srsf1	179	Q6PDM2_179	Serine/arginine-rich splicing factor 1	1	297.72	3.44971e+07	2.97142e+07	3.80636e+07	2.99181e+07	2.52251e+07	2.55403e+07	9.63929e+07	6.43952e+07	7.21593e+07	2.88729e+07	2.97438e+07	3.1089e+07	3.47382e+07	3.82429e+07	3.70383e+07
Q6PDQ2	Chd4	704	Q6PDQ2_704	Chromodomain-helicase-DNA-binding protein 4	1	86.8	0	0	0	0	0	0	3.84443e+06	4.12165e+06	0	0	0	0	0	0	0
Q6PDQ2	Chd4	980	Q6PDQ2_980	Chromodomain-helicase-DNA-binding protein 4	1	139.97	1.75072e+07	0	0	2.03916e+07	0	1.78653e+07	4.88944e+07	4.40594e+07	4.41286e+07	0	1.82754e+07	1.75569e+07	0	0	1.66958e+07
Q6PEB6	Mob4	140	Q6PEB6_140	MOB-like protein phocein	1	260.49	2.26911e+07	2.32243e+07	3.40134e+07	0	2.86919e+07	0	7.12832e+07	9.61943e+07	8.0614e+07	1.64217e+07	1.50645e+07	2.29537e+07	1.95051e+07	1.90904e+07	2.24663e+07
Q6PEB6	Mob4	70	Q6PEB6_70	MOB-like protein phocein	1	51.819	0	0	0	0	0	0	0	0	6.69621e+06	0	0	0	0	0	0
Q6PFD9	Nup98	1721	Q6PFD9_1721	Nuclear pore complex protein Nup98-Nup96	1	152.13	0	0	0	0	0	0	1.27925e+07	1.03359e+07	0	0	0	0	0	0	0
Q6PGB6	Naa50	37	Q6PGB6_37	N-alpha-acetyltransferase 50	1	188.91	1.92142e+09	2.32598e+09	1.9377e+09	2.01239e+09	1.47722e+09	1.6595e+09	3.87256e+09	4.46115e+09	4.12796e+09	1.58197e+09	1.8246e+09	2.09623e+09	2.60319e+09	1.99275e+09	1.97209e+09
Q6PGB6	Naa50	34	Q6PGB6_34	N-alpha-acetyltransferase 50	1	208.72	5.50017e+09	6.24783e+09	6.8659e+09	0	6.46363e+09	5.64333e+09	1.57409e+10	1.17254e+10	1.52898e+10	4.53429e+09	4.43489e+09	4.64136e+09	4.65828e+09	4.71894e+09	4.34873e+09
Q6PGH2	Jpt2	90	Q6PGH2_90	Jupiter microtubule associated homolog 2	1	164.26	4.24373e+07	0	4.97145e+07	4.54954e+07	5.19341e+07	4.3925e+07	1.69952e+08	1.9674e+08	1.63309e+08	5.27101e+07	5.3762e+07	4.93969e+07	1.06026e+08	8.45137e+07	8.52022e+07
Q6PGH2	Jpt2	11	Q6PGH2_11	Jupiter microtubule associated homolog 2	1	236.08	2.43815e+07	3.0167e+07	3.09276e+07	2.83767e+07	2.96389e+07	2.7308e+07	5.56978e+07	5.55629e+07	6.23996e+07	2.77412e+07	3.10333e+07	2.85585e+07	4.9836e+07	5.04424e+07	5.20377e+07
Q6PGH2	Jpt2	67	Q6PGH2_67	Jupiter microtubule associated homolog 2	1	272.01	1.05562e+08	1.02221e+08	1.01994e+08	8.55041e+07	8.28667e+07	9.20316e+07	2.26284e+08	2.68298e+08	2.33382e+08	1.12887e+08	1.21359e+08	1.29753e+08	1.88144e+08	2.02546e+08	1.89094e+08
Q6PGH2	Jpt2	184	Q6PGH2_184	Jupiter microtubule associated homolog 2	1	119.27	0	0	0	0	0	0	5.68432e+07	4.1573e+07	4.55522e+07	0	0	0	0	0	0
Q6PHZ2	Camk2d	268	Q6PHZ2_268	Calcium/calmodulin-dependent protein kinase type II subunit delta	1	75.764	0	0	0	0	3.36758e+06	0	1.32784e+07	0	0	0	0	0	0	0	0
Q6PHZ2	Camk2d	445	Q6PHZ2_445	Calcium/calmodulin-dependent protein kinase type II subunit delta	1	92.935	0	0	0	0	0	0	0	0	0	0	0	0	0	0	0
Q6PIC6	Atp1a3	477	Q6PIC6_477	Sodium/potassium-transporting ATPase subunit alpha-3	1	66.501	0	0	0	0	0	0	0	0	8.32653e+06	0	0	0	0	0	0
Q6PR54	Rif1	789	Q6PR54_789	Telomere-associated protein RIF1	0.988508	67.08	1.63156e+07	0	1.89803e+07	0	0	0	0	4.30923e+07	3.81237e+07	0	2.09921e+07	2.11458e+07	0	3.59196e+07	3.08431e+07
Q6PR54	Rif1	796	Q6PR54_796	Telomere-associated protein RIF1	0.999996	67.08	1.63156e+07	0	1.89803e+07	0	0	0	0	4.30923e+07	3.81237e+07	0	2.09921e+07	2.11458e+07	0	3.59196e+07	3.08431e+07
Q6T3U4	Npc1l1	313	Q6T3U4_313	NPC1-like intracellular cholesterol transporter 1	1	52.254	0	0	0	0	0	0	0	2.38772e+07	0	2.1815e+07	0	0	4.82153e+07	4.36042e+07	0
Q6T3U4	Npc1l1	315	Q6T3U4_315	NPC1-like intracellular cholesterol transporter 1	1	52.254	0	0	0	0	0	0	0	2.38772e+07	0	2.1815e+07	0	0	4.82153e+07	4.36042e+07	0
Q6ZPI0	Jade1	609	Q6ZPI0_609	Protein Jade-1	1	108.34	4.63844e+06	0	4.11055e+06	3.95817e+06	2.81412e+06	2.70764e+06	9.60008e+06	8.99306e+06	8.13635e+06	3.5703e+06	4.20344e+06	5.23748e+06	3.70446e+06	4.31512e+06	0
Q6ZPI0	Jade1	303	Q6ZPI0_303	Protein Jade-1	1	211.22	0	1.18857e+07	0	0	0	0	0	0	2.30783e+07	1.10518e+07	0	1.18917e+07	0	0	1.96225e+07
Q6ZPI0	Jade1	368	Q6ZPI0_368	Protein Jade-1	1	59.542	1.21533e+06	0	0	0	0	0	0	0	0	0	0	0	0	0	0
Q6ZPZ3	Zc3h4	1160	Q6ZPZ3_1160	Zinc finger CCCH domain-containing protein 4	1	80.706	0	0	0	0	0	0	0	0	6.18968e+06	0	0	0	0	0	0
Q6ZQ58	Larp1	508	Q6ZQ58_508	La-related protein 1	1	141.38	0	0	0	0	0	0	1.49845e+07	1.51435e+07	1.88453e+07	0	0	0	0	0	0
Q6ZQ93	Usp34	3142	Q6ZQ93_3142	Ubiquitin carboxyl-terminal hydrolase 34	1	92.819	0	5.36742e+07	0	0	0	0	1.25222e+08	0	9.27708e+07	0	0	0	0	6.15788e+07	5.73652e+07
Q6ZQF7	Jade2	32	Q6ZQF7_32	E3 ubiquitin-protein ligase Jade-2	1	178.15	2.923e+08	3.42727e+08	3.3717e+08	2.7511e+08	3.20138e+08	2.88342e+08	6.82227e+08	6.60169e+08	6.72691e+08	3.25316e+08	3.42048e+08	3.77231e+08	3.90821e+08	3.56315e+08	3.81045e+08
Q6ZQF7	Jade2	38	Q6ZQF7_38	E3 ubiquitin-protein ligase Jade-2	1	224.31	1.85907e+09	2.15748e+09	2.00969e+09	1.47222e+09	1.36213e+09	1.36727e+09	2.88273e+09	2.78445e+09	2.9281e+09	1.71185e+09	1.72737e+09	1.97227e+09	1.46354e+09	1.51576e+09	1.45539e+09
Q6ZQF7	Jade2	298	Q6ZQF7_298	E3 ubiquitin-protein ligase Jade-2	1	258.78	1.76808e+08	1.52669e+08	1.68124e+08	1.25657e+08	1.03868e+08	1.15357e+08	2.82628e+08	2.35554e+08	2.53379e+08	1.32836e+08	1.3157e+08	1.25402e+08	1.30815e+08	1.22972e+08	1.09633e+08
Q6ZQH8	Nup188	38	Q6ZQH8_38	Nucleoporin NUP188 homolog	1	238.92	0	0	0	0	0	0	2.71991e+07	0	0	0	0	0	0	0	0
Q6ZQK5	Acap2	687	Q6ZQK5_687	Arf-GAP with coiled-coil, ANK repeat and PH domain-containing protein 2	1	70.216	0	0	0	0	0	0	1.82701e+07	0	1.75268e+07	0	0	0	0	0	8.74978e+06
Q6ZWN5	Rps9	155	Q6ZWN5_155	40S ribosomal protein S9	1	274.71	4.04061e+07	3.92269e+07	4.51978e+07	3.93915e+07	3.33032e+07	3.13186e+07	9.92065e+07	9.31941e+07	9.32133e+07	3.03721e+07	3.1509e+07	3.15058e+07	4.84123e+07	4.62878e+07	5.07496e+07
Q6ZWN5	Rps9	121	Q6ZWN5_121	40S ribosomal protein S9	1	147.74	0	0	0	0	0	0	2.22e+07	2.32537e+07	0	7.01762e+06	0	0	0	8.76468e+06	0
Q6ZWN5	Rps9	47	Q6ZWN5_47	40S ribosomal protein S9	1	122.74	1.03355e+07	9.51733e+06	1.03256e+07	0	0	0	0	0	2.73735e+07	8.11914e+06	9.52526e+06	8.12766e+06	1.39751e+07	1.24145e+07	1.11619e+07
Q6ZWU9	Rps27	5	Q6ZWU9_5	40S ribosomal protein S27	1	237.48	7.21653e+06	0	0	0	4.13566e+06	4.59805e+06	9.90631e+06	0	0	0	5.51435e+06	0	0	0	0
Q6ZWV3	Rpl10	208	Q6ZWV3_208	60S ribosomal protein L10	1	154.09	0	0	0	4.35663e+07	4.45099e+07	4.94828e+07	1.19123e+08	1.05339e+08	9.63053e+07	4.73427e+07	5.20378e+07	4.94267e+07	0	4.31529e+07	4.35762e+07
Q6ZWV3	Rpl10	74	Q6ZWV3_74	60S ribosomal protein L10	1	98.997	0	0	0	0	0	0	0	1.78587e+07	1.93688e+07	0	7.80338e+06	0	0	0	0
Q6ZWV3	Rpl10	198	Q6ZWV3_198	60S ribosomal protein L10	1	167.67	2.3431e+07	2.47917e+07	2.13345e+07	1.58524e+07	1.80758e+07	2.1801e+07	6.24068e+07	6.47225e+07	6.34917e+07	2.49182e+07	2.80359e+07	2.42453e+07	2.82309e+07	3.07478e+07	2.73553e+07
Q6ZWV7	Rpl35	77	Q6ZWV7_77	60S ribosomal protein L35	0.999925	190.57	3.33711e+07	2.6473e+07	3.37116e+07	3.53304e+07	3.23799e+07	3.15193e+07	9.61007e+07	8.817e+07	8.19661e+07	3.44907e+07	3.47269e+07	2.90976e+07	4.26338e+07	3.6743e+07	3.72731e+07
Q6ZWX6	Eif2s1	141	Q6ZWX6_141	Eukaryotic translation initiation factor 2 subunit 1	1	134.25	1.84558e+07	1.94585e+07	2.01337e+07	1.77305e+07	1.67455e+07	1.67097e+07	4.89579e+07	5.51021e+07	5.94715e+07	2.33184e+07	2.3093e+07	2.11114e+07	2.97789e+07	2.2521e+07	1.91261e+07
Q6ZWY8	Tmsb10	4	Q6ZWY8_4	Thymosin beta-10	1	121.45	0	0	0	0	0	0	0	0	0	0	3.10766e+06	0	0	4.97965e+06	0
Q6ZWY8	Tmsb10	15	Q6ZWY8_15	Thymosin beta-10	1	121.45	0	0	0	0	0	0	0	0	0	0	3.10766e+06	0	0	4.97965e+06	0
Q6ZWY9	Hist1h2bc	16	Q6ZWY9_16	Histone H2B type 1-C/E/G	1	359.92	8.02727e+08	8.83996e+08	9.89042e+08	7.19228e+08	6.08152e+08	6.41127e+08	2.19876e+09	1.96411e+09	1.98715e+09	8.32935e+08	1.00969e+09	8.74328e+08	1.24719e+09	1.21502e+09	1.28083e+09
Q6ZWY9	Hist1h2bc	17	Q6ZWY9_17	Histone H2B type 1-C/E/G	1	359.92	5.10537e+09	6.9688e+09	7.47687e+09	4.22098e+09	5.01346e+09	4.39305e+09	9.58847e+09	7.83467e+09	9.16071e+09	6.37261e+09	5.98048e+09	6.73285e+09	4.96847e+09	5.39766e+09	5.99621e+09
Q6ZWY9	Hist1h2bc	13	Q6ZWY9_13	Histone H2B type 1-C/E/G	1	359.92	2.68219e+09	3.5687e+09	2.91232e+09	2.33532e+09	1.88391e+09	1.73404e+09	5.02794e+09	4.47944e+09	4.99321e+09	2.34497e+09	2.57145e+09	2.69701e+09	4.83354e+09	4.25955e+09	4.17408e+09
Q6ZWY9	Hist1h2bc	12	Q6ZWY9_12	Histone H2B type 1-C/E/G	1	240.2	1.71534e+08	2.92269e+08	2.99524e+08	2.19499e+08	2.27418e+08	2.45015e+08	1.31317e+09	1.15029e+09	1.10575e+09	3.08162e+08	3.29764e+08	3.2438e+08	4.73327e+08	4.5206e+08	4.14179e+08
Q76MZ3	Ppp2r1a	280	Q76MZ3_280	Serine/threonine-protein phosphatase 2A 65 kDa regulatory subunit A alpha isoform	1	242.07	0	0	1.30657e+08	1.29142e+08	0	1.1335e+08	3.86966e+08	3.93992e+08	4.4863e+08	9.36626e+07	9.75113e+07	8.23549e+07	1.73645e+08	1.62683e+08	1.0536e+08
Q78IK2	Atp5md	17	Q78IK2_17	Up-regulated during skeletal muscle growth protein 5	1	85.355	0	0	0	0	0	0	0	0	0	0	0	0	0	0	0
Q78PG9	Ccdc25	23	Q78PG9_23	Coiled-coil domain-containing protein 25	1	127.4	0	0	0	0	0	0	2.20929e+07	2.21202e+07	2.1973e+07	0	1.1439e+07	0	0	0	0
Q78PY7	Snd1	177	Q78PY7_177	Staphylococcal nuclease domain-containing protein 1	1	115.71	0	0	0	0	0	0	0	1.07347e+07	1.40104e+07	0	0	0	0	0	0
Q78PY7	Snd1	886	Q78PY7_886	Staphylococcal nuclease domain-containing protein 1	1	81.565	0	0	0	0	0	0	0	0	8.72385e+06	0	0	0	0	0	0
Q7TMB8	Cyfip1	1188	Q7TMB8_1188	Cytoplasmic FMR1-interacting protein 1	0.998473	107.65	0	0	0	0	0	2.23733e+06	8.83788e+06	9.83151e+06	8.20527e+06	0	0	0	0	0	0
Q7TMK9	Syncrip	91	Q7TMK9_91	Heterogeneous nuclear ribonucleoprotein Q	1	80.596	0	0	0	0	0	0	0	0	2.55432e+07	0	0	0	0	0	0
Q7TMM9	Tubb2a	58	Q7TMM9_58	Tubulin beta-2A chain	1	178.81	0	0	0	0	0	0	1.02781e+07	9.04297e+06	0	0	0	0	0	0	0
Q7TMY4	Thoc7	36	Q7TMY4_36	THO complex subunit 7 homolog	1	318.49	1.33643e+07	1.37191e+07	1.16196e+07	1.01751e+07	1.11057e+07	9.15199e+06	2.47703e+07	2.82358e+07	3.27966e+07	7.02785e+06	1.12626e+07	6.57478e+06	8.71393e+06	1.01413e+07	6.61236e+06
Q7TMY8	Huwe1	2267	Q7TMY8_2267	E3 ubiquitin-protein ligase HUWE1	1	216.84	2.55592e+07	3.38638e+07	3.08551e+07	2.2139e+07	2.07019e+07	2.43262e+07	4.37955e+07	4.29076e+07	4.5458e+07	2.98766e+07	3.3268e+07	2.6681e+07	2.26763e+07	2.45749e+07	2.43837e+07
Q7TNE3	Spag7	166	Q7TNE3_166	Sperm-associated antigen 7	1	166.34	9.93363e+06	8.50221e+06	1.08325e+07	9.66867e+06	9.98495e+06	1.11762e+07	2.08077e+07	2.0941e+07	2.36508e+07	1.17128e+07	1.22945e+07	1.15644e+07	1.41349e+07	1.41974e+07	1.62581e+07
Q7TPD1	Fbxo11	145	Q7TPD1_145	F-box only protein 11	1	242.41	1.98091e+07	3.2007e+07	3.20183e+07	1.87599e+07	1.84945e+07	2.13731e+07	4.60772e+07	4.9727e+07	5.01449e+07	3.09459e+07	3.16537e+07	3.07273e+07	3.67132e+07	3.71747e+07	3.21691e+07
Q7TPD3	Robo2	1057	Q7TPD3_1057	Roundabout homolog 2	1	56.258	0	0	0	0	0	0	4.78107e+06	0	0	0	0	0	5.98959e+06	0	0
Q7TPD3	Robo2	1058	Q7TPD3_1058	Roundabout homolog 2	1	56.258	0	0	0	0	0	0	4.78107e+06	0	0	0	0	0	5.98959e+06	0	0
Q7TPD3	Robo2	1060	Q7TPD3_1060	Roundabout homolog 2	1	51.463	0	0	0	0	0	0	1.03107e+08	0	0	0	0	0	0	0	0
Q7TPD3	Robo2	1064	Q7TPD3_1064	Roundabout homolog 2	1	56.258	0	0	0	0	0	0	4.78107e+06	0	0	0	0	0	5.98959e+06	0	0
Q7TPV4	Mybbp1a	1288	Q7TPV4_1288	Myb-binding protein 1A	1	174.42	9.36185e+06	0	1.31822e+07	8.482e+06	5.85595e+06	5.97426e+06	3.94898e+07	4.31965e+07	3.91932e+07	1.31023e+07	1.38663e+07	0	1.96378e+07	0	1.94455e+07
Q7TPV4	Mybbp1a	211	Q7TPV4_211	Myb-binding protein 1A	1	125.28	0	0	0	0	0	0	0	0	0	0	0	0	0	0	0
Q7TPV4	Mybbp1a	9	Q7TPV4_9	Myb-binding protein 1A	1	70.412	0	0	0	0	0	0	0	3.2662e+06	3.08985e+06	0	0	0	0	0	0
Q7TPV4	Mybbp1a	69	Q7TPV4_69	Myb-binding protein 1A	1	136.7	0	0	0	0	0	0	0	2.64002e+07	2.0041e+07	0	0	0	0	0	0
Q7TSC1	Prrc2a	29	Q7TSC1_29	Protein PRRC2A	0.999995	66.285	0	0	0	0	0	0	7.2503e+06	0	0	0	0	0	0	0	0
Q7TSC1	Prrc2a	1400	Q7TSC1_1400	Protein PRRC2A	1	171.78	2.73244e+06	0	0	0	2.00212e+06	2.19178e+06	1.26825e+07	1.02427e+07	1.03977e+07	1.89587e+06	0	0	3.89941e+06	0	0
Q7TSG2	Ctdp1	770	Q7TSG2_770	RNA polymerase II subunit A C-terminal domain phosphatase	1	163.32	0	0	0	3.31761e+06	2.63492e+06	0	6.82028e+06	5.64551e+06	6.93856e+06	0	0	3.52025e+06	0	0	0
Q7TSH4	Ccp110	811	Q7TSH4_811	Centriolar coiled-coil protein of 110 kDa	1	46.746	0	0	0	0	0	0	0	6.96222e+06	0	0	0	0	0	0	0
Q7TSH4	Ccp110	813	Q7TSH4_813	Centriolar coiled-coil protein of 110 kDa	1	46.746	0	0	0	0	0	0	0	6.96222e+06	0	0	0	0	0	0	0
Q7TT28	Rexo1	210	Q7TT28_210	RNA exonuclease 1 homolog	1	154.19	0	9.44918e+06	7.52594e+06	0	1.14482e+07	7.79067e+06	4.11035e+07	3.71156e+07	3.54291e+07	0	0	1.38418e+07	0	1.65334e+07	1.52601e+07
Q80T85	Dcaf5	604	Q80T85_604	DDB1- and CUL4-associated factor 5	1	57.738	0	0	0	0	3.5924e+06	0	0	0	0	3.59458e+06	0	0	0	0	0
Q80TE0	Rpap1	213	Q80TE0_213	RNA polymerase II-associated protein 1	1	93.301	6.98671e+06	0	0	0	0	0	1.76986e+07	1.56383e+07	1.74196e+07	0	9.98396e+06	1.03125e+07	9.25586e+06	8.66526e+06	0
Q80TF6	Stard9	549	Q80TF6_549	StAR-related lipid transfer protein 9	1	72.891	0	0	0	0	0	0	3.01742e+07	0	0	0	0	0	0	0	0
Q80TM9	Nisch	231	Q80TM9_231	Nischarin	1	43.297	0	0	0	0	0	0	0	6.37297e+06	0	0	0	0	0	0	0
Q80TR8	Dcaf1	700	Q80TR8_700	DDB1- and CUL4-associated factor 1	1	154.66	0	0	0	0	0	0	2.33962e+07	2.21385e+07	0	0	0	0	0	0	0
Q80U04	Pja2	46	Q80U04_46	E3 ubiquitin-protein ligase Praja-2	1	102.06	0	0	4.20976e+06	0	0	0	5.62896e+06	3.95984e+06	0	0	0	0	0	0	0
Q80U58	Pum2	1038	Q80U58_1038	Pumilio homolog 2	1	134.25	4.55419e+06	0	2.93086e+06	0	3.58134e+06	2.62416e+06	1.03126e+07	0	0	3.31785e+06	0	0	4.21865e+06	0	0
Q80UG2	Plxna4	360	Q80UG2_360	Plexin-A4	0.999999	58.071	0	0	0	0	0	0	0	0	0	0	0	6.14354e+07	0	0	0
Q80UG5	2021-09-09	62	Q80UG5_62	Septin-9	1	143.42	0	0	0	0	0	0	0	0	0	0	0	0	0	0	4.76615e+06
Q80UG8	Ttll4	1141	Q80UG8_1141	Tubulin polyglutamylase TTLL4	0.99986	45.257	0	7.0572e+06	0	0	0	0	0	0	0	0	0	0	0	0	6.05449e+06
Q80UG8	Ttll4	1153	Q80UG8_1153	Tubulin polyglutamylase TTLL4	0.999868	45.257	0	7.0572e+06	0	0	0	0	0	0	0	0	0	0	0	0	6.05449e+06
Q80UM3	Naa15	467	Q80UM3_467	N-alpha-acetyltransferase 15, NatA auxiliary subunit	1	152.97	0	0	0	0	0	0	0	6.47097e+06	7.15624e+06	2.96837e+06	0	0	3.30786e+06	2.92029e+06	0
Q80UM3	Naa15	286	Q80UM3_286	N-alpha-acetyltransferase 15, NatA auxiliary subunit	1	107.79	0	0	0	0	0	0	0	0	8.66774e+06	0	0	0	0	0	0
Q80UM3	Naa15	419	Q80UM3_419	N-alpha-acetyltransferase 15, NatA auxiliary subunit	1	61.691	0	0	0	0	0	0	0	1.83229e+07	1.97529e+07	0	0	0	0	0	0
Q80UM3	Naa15	108	Q80UM3_108	N-alpha-acetyltransferase 15, NatA auxiliary subunit	0.999994	141.54	0	0	7.20349e+06	0	0	0	0	1.93961e+07	1.65213e+07	0	0	0	0	0	0
Q80UP3	Dgkz	124	Q80UP3_124	Diacylglycerol kinase zeta	1	97.798	0	0	0	0	0	0	0	0	0	0	5.56826e+06	4.82811e+06	0	0	0
Q80VD1	Fam98b	243	Q80VD1_243	Protein FAM98B	1	53.124	0	0	2.0713e+06	0	0	0	0	0	0	0	0	0	0	0	0
Q80VD1	Fam98b	245	Q80VD1_245	Protein FAM98B	1	206.75	9.54937e+07	1.04499e+08	1.11163e+08	9.40565e+07	7.40296e+07	8.74012e+07	2.27064e+08	1.97453e+08	2.23195e+08	1.03067e+08	1.10483e+08	1.12998e+08	1.09087e+08	1.07574e+08	1.23645e+08
Q80VI1	Trim56	110	Q80VI1_110	E3 ubiquitin-protein ligase TRIM56	1	199.27	8.24157e+07	6.50717e+07	8.52636e+07	8.6116e+07	7.42969e+07	7.54278e+07	3.07732e+08	3.50223e+08	3.28004e+08	8.57964e+07	7.89002e+07	7.82712e+07	9.72339e+07	1.06019e+08	8.80244e+07
Q80VL1	Tdrkh	187	Q80VL1_187	Tudor and KH domain-containing protein	1	117.09	0	0	0	0	0	0	0	6.39638e+06	6.44558e+06	0	0	0	0	0	0
Q80W00	Ppp1r10	235	Q80W00_235	Serine/threonine-protein phosphatase 1 regulatory subunit 10	0.999678	100.92	0	0	0	0	0	0	8.55271e+06	0	8.07308e+06	3.482e+06	0	0	0	0	0
Q80W00	Ppp1r10	207	Q80W00_207	Serine/threonine-protein phosphatase 1 regulatory subunit 10	1	86.136	0	0	0	0	0	0	1.01016e+07	0	1.44179e+07	0	0	0	0	0	0
Q80W14	Prpf40b	148	Q80W14_148	Pre-mRNA-processing factor 40 homolog B	1	164.13	7.87264e+06	6.80879e+06	8.08257e+06	5.74811e+06	5.15873e+06	7.20788e+06	1.50537e+07	1.30721e+07	8.44742e+06	6.04682e+06	6.69739e+06	6.61714e+06	0	0	0
Q80X50	Ubap2l	632	Q80X50_632	Ubiquitin-associated protein 2-like	1	82.709	0	0	0	0	0	0	1.2947e+07	8.98246e+06	1.07362e+07	0	0	0	0	0	0
Q80X90	Flnb	2342	Q80X90_2342	Filamin-B	1	104.53	0	0	0	0	0	0	2.33181e+07	2.10909e+07	2.03592e+07	0	0	4.72357e+06	8.60064e+06	6.7512e+06	0
Q80X90	Flnb	1801	Q80X90_1801	Filamin-B	1	110.38	0	0	0	0	0	0	1.38048e+07	1.22404e+07	1.1648e+07	0	0	0	0	0	0
Q80XL6	Acad11	166	Q80XL6_166	Acyl-CoA dehydrogenase family member 11	1	136.02	4.34266e+06	0	0	0	0	0	1.22294e+07	0	1.07603e+07	0	5.14947e+06	0	0	3.69869e+06	0
Q80Y44	Ddx10	281	Q80Y44_281	Probable ATP-dependent RNA helicase DDX10	1	105.32	0	0	0	0	0	0	2.74423e+07	3.94266e+07	0	0	0	0	0	0	0
Q80Y81	Elac2	642	Q80Y81_642	Zinc phosphodiesterase ELAC protein 2	1	202.5	1.31814e+07	0	1.33308e+07	0	9.30222e+06	0	3.66363e+07	2.63014e+07	0	1.02826e+07	1.10971e+07	9.23042e+06	1.50031e+07	1.27026e+07	1.26788e+07
Q80ZS3	Mrps26	185	Q80ZS3_185	28S ribosomal protein S26, mitochondrial	1	134.21	0	0	5.06538e+06	0	4.94808e+06	0	1.17426e+07	9.45744e+06	9.97211e+06	0	0	0	5.60145e+06	0	0
Q80ZS3	Mrps26	165	Q80ZS3_165	28S ribosomal protein S26, mitochondrial	1	210.27	3.81633e+06	3.82532e+06	4.81555e+06	0	4.03549e+06	4.58041e+06	8.1078e+06	9.24408e+06	8.76603e+06	3.27661e+06	4.248e+06	4.92745e+06	0	3.55907e+06	0
Q810A7	Ddx42	50	Q810A7_50	ATP-dependent RNA helicase DDX42	1	162.02	2.35002e+07	2.53873e+07	2.41534e+07	0	0	0	7.14284e+07	9.25286e+07	7.96556e+07	2.45856e+07	0	2.60776e+07	4.26312e+07	5.08715e+07	2.62174e+07
Q810B6	Ankfy1	937	Q810B6_937	Rabankyrin-5	1	132.08	0	0	0	0	0	0	2.76656e+07	2.46359e+07	0	0	0	0	0	0	0
Q811W0	Sox21	3	Q811W0_3	Transcription factor SOX-21	1	54.157	0	0	0	0	0	0	0	0	0	0	0	0	0	0	4.2226e+06
Q8BFQ4	Wdr82	280	Q8BFQ4_280	WD repeat-containing protein 82	1	126	0	0	0	0	0	0	0	0	1.37589e+07	0	0	0	0	0	0
Q8BFQ4	Wdr82	98	Q8BFQ4_98	WD repeat-containing protein 82	1	77.744	0	0	0	0	0	0	3.49318e+06	0	4.63525e+06	0	0	0	0	0	3.45286e+06
Q8BFR5	Tufm	234	Q8BFR5_234	Elongation factor Tu, mitochondrial	1	188.99	7.79052e+06	6.8396e+06	7.00407e+06	6.18768e+06	5.72572e+06	4.75365e+06	1.39453e+07	1.25053e+07	1.4767e+07	7.94818e+06	7.28287e+06	9.49119e+06	0	0	5.67756e+06
Q8BFR5	Tufm	88	Q8BFR5_88	Elongation factor Tu, mitochondrial	1	120.12	8.78767e+06	9.26136e+06	0	9.28009e+06	8.24018e+06	7.982e+06	2.55545e+07	1.98422e+07	2.00297e+07	1.23905e+07	1.14668e+07	1.06115e+07	0	1.10073e+07	0
Q8BFR5	Tufm	91	Q8BFR5_91	Elongation factor Tu, mitochondrial	1	279.3	2.54317e+07	2.70527e+07	3.00312e+07	2.73803e+07	2.53787e+07	2.65824e+07	7.04445e+07	7.80085e+07	8.14482e+07	2.89544e+07	0	3.03678e+07	2.56819e+07	3.17641e+07	2.51676e+07
Q8BFT2	Haus4	257	Q8BFT2_257	HAUS augmin-like complex subunit 4	1	95.502	0	0	0	0	0	0	9.70845e+06	0	8.17608e+06	0	0	0	0	0	0
Q8BFY9	Tnpo1	869	Q8BFY9_869	Transportin-1	1	184.03	0	0	0	0	0	0	9.02866e+06	8.3795e+06	1.00964e+07	0	0	0	4.69776e+06	3.28416e+06	0
Q8BFY9	Tnpo1	81	Q8BFY9_81	Transportin-1	1	143.21	0	0	0	0	0	0	2.39389e+07	1.77538e+07	1.46083e+07	0	0	0	0	0	0
Q8BFZ3	Actbl2	329	Q8BFZ3_329	Beta-actin-like protein 2	1	130.75	1.36387e+07	1.6038e+07	1.24398e+07	1.18285e+07	0	1.05006e+07	2.90469e+07	2.91718e+07	2.19221e+07	1.12363e+07	1.01503e+07	9.87892e+06	1.05189e+07	0	0
Q8BG05	Hnrnpa3	148	Q8BG05_148	Heterogeneous nuclear ribonucleoprotein A3	1	111.95	0	0	0	0	0	0	0	0	0	0	6.37544e+06	5.42836e+06	0	0	0
Q8BG05	Hnrnpa3	57	Q8BG05_57	Heterogeneous nuclear ribonucleoprotein A3	1	168.31	0	1.27007e+07	1.52972e+07	0	0	0	5.63622e+07	5.23799e+07	4.32078e+07	0	0	0	2.40519e+07	2.69518e+07	0
Q8BG05	Hnrnpa3	187	Q8BG05_187	Heterogeneous nuclear ribonucleoprotein A3	1	182.18	1.04555e+07	1.19342e+07	1.35412e+07	1.08937e+07	9.15964e+06	1.08198e+07	6.43781e+07	5.90969e+07	6.52411e+07	1.44967e+07	1.43065e+07	1.46601e+07	2.63219e+07	2.99549e+07	3.11219e+07
Q8BG05	Hnrnpa3	199	Q8BG05_199	Heterogeneous nuclear ribonucleoprotein A3	1	86.944	0	0	0	0	0	0	6.70174e+06	0	0	0	0	0	0	0	0
Q8BG15	Ctdspl2	26	Q8BG15_26	CTD small phosphatase-like protein 2	1	83.423	0	0	0	0	0	0	9.36628e+06	1.07202e+07	1.00211e+07	0	0	0	3.89045e+06	0	0
Q8BGD9	Eif4b	529	Q8BGD9_529	Eukaryotic translation initiation factor 4B	1	63.128	0	0	0	0	0	0	0	0	0	0	1.7454e+06	0	0	0	0
Q8BGD9	Eif4b	586	Q8BGD9_586	Eukaryotic translation initiation factor 4B	1	346.54	1.92077e+07	1.7204e+07	1.81466e+07	2.10576e+07	1.55184e+07	2.3208e+07	1.5805e+08	2.13158e+08	2.16905e+08	2.1415e+07	2.3076e+07	2.27334e+07	3.81081e+07	3.0452e+07	2.37336e+07
Q8BGQ7	Aars	564	Q8BGQ7_564	Alanine--tRNA ligase, cytoplasmic	1	178.88	0	0	0	0	0	0	1.30009e+07	1.32381e+07	1.6754e+07	0	0	0	0	0	0
Q8BH04	Pck2	90	Q8BH04_90	Phosphoenolpyruvate carboxykinase [GTP], mitochondrial	1	144.83	1.69917e+07	1.68493e+07	2.06709e+07	1.68329e+07	1.49515e+07	1.21102e+07	3.91086e+07	3.87008e+07	4.38518e+07	1.37409e+07	1.6173e+07	1.245e+07	1.33655e+07	1.6519e+07	1.58109e+07
Q8BH86	Dglucy	91	Q8BH86_91	D-glutamate cyclase, mitochondrial	1	143.12	7.52034e+06	9.01379e+06	1.07734e+07	0	9.90894e+06	0	2.44926e+07	2.10306e+07	2.24644e+07	9.91922e+06	9.45951e+06	9.76726e+06	8.45362e+06	8.85391e+06	7.57342e+06
Q8BH95	Echs1	115	Q8BH95_115	Enoyl-CoA hydratase, mitochondrial	1	72.086	0	0	0	0	0	9.30461e+06	0	2.84058e+07	0	0	9.28315e+06	0	0	0	0
Q8BHC4	Dcakd	128	Q8BHC4_128	Dephospho-CoA kinase domain-containing protein	1	68.277	0	0	0	0	0	0	5.91195e+06	4.52478e+06	0	0	0	0	0	0	0
Q8BHG1	Nrdc	269	Q8BHG1_269	Nardilysin	1	49.482	682016	0	0	0	0	0	3.1541e+06	2.61186e+06	2.18261e+06	1.11881e+06	0	1.22894e+06	0	0	0
Q8BHS3	Rbm22	416	Q8BHS3_416	Pre-mRNA-splicing factor RBM22	1	97.635	0	0	0	0	0	0	6.20601e+06	0	3.83835e+06	0	0	0	0	0	0
Q8BHY2	Noc4l	342	Q8BHY2_342	Nucleolar complex protein 4 homolog	1	61.097	0	0	0	0	0	0	0	0	0	0	0	0	0	0	0
Q8BIJ6	Iars2	775	Q8BIJ6_775	Isoleucine--tRNA ligase, mitochondrial	1	213.25	2.32351e+07	2.60464e+07	0	1.78665e+07	2.44661e+07	1.48372e+07	3.71664e+07	4.3297e+07	4.20799e+07	1.65165e+07	1.81161e+07	1.88034e+07	2.06464e+07	2.25966e+07	1.94748e+07
Q8BIJ6	Iars2	241	Q8BIJ6_241	Isoleucine--tRNA ligase, mitochondrial	1	135.55	9.00826e+06	7.64766e+06	7.54412e+06	6.56033e+06	6.22056e+06	6.2227e+06	1.37311e+07	1.30518e+07	1.41712e+07	7.24272e+06	7.04184e+06	0	5.90657e+06	0	6.05716e+06
Q8BIW9	Chtf18	338	Q8BIW9_338	Chromosome transmission fidelity protein 18 homolog	1	119.27	7.07206e+07	7.61218e+07	0	6.72414e+07	5.64927e+07	6.61241e+07	0	0	0	9.86434e+07	9.68693e+07	9.69538e+07	8.1332e+07	7.903e+07	8.25302e+07
Q8BJ71	Nup93	600	Q8BJ71_600	Nuclear pore complex protein Nup93	0.996692	60.294	0	0	0	0	0	0	0	8.50839e+06	0	0	0	0	0	0	0
Q8BJM7	Tyw1	385	Q8BJM7_385	S-adenosyl-L-methionine-dependent tRNA 4-demethylwyosine synthase	1	201.3	2.82675e+07	2.95938e+07	2.90928e+07	2.96971e+07	2.0893e+07	3.07573e+07	6.59955e+07	5.99306e+07	6.51017e+07	0	2.43786e+07	2.34026e+07	2.96005e+07	2.56253e+07	1.93393e+07
Q8BJU0	Sgta	161	Q8BJU0_161	Small glutamine-rich tetratricopeptide repeat-containing protein alpha	1	150.94	0	4.45704e+06	4.46847e+06	5.13401e+06	4.72573e+06	0	1.01635e+07	8.44275e+06	9.67986e+06	4.48805e+06	3.00184e+06	4.19468e+06	4.26456e+06	4.22615e+06	6.14177e+06
Q8BJU0	Sgta	197	Q8BJU0_197	Small glutamine-rich tetratricopeptide repeat-containing protein alpha	1	83.314	0	0	0	0	0	0	0	0	0	0	0	0	0	0	0
Q8BJW6	Eif2a	486	Q8BJW6_486	Eukaryotic translation initiation factor 2A	1	117.7	0	0	0	0	0	0	7.40677e+06	8.21715e+06	6.21623e+06	0	0	0	0	0	0
Q8BJW6	Eif2a	427	Q8BJW6_427	Eukaryotic translation initiation factor 2A	1	99.011	0	0	0	0	0	0	7.41312e+06	7.17705e+06	7.98269e+06	0	2.06448e+06	0	0	4.05653e+06	0
Q8BJZ4	Mrps35	297	Q8BJZ4_297	28S ribosomal protein S35, mitochondrial	1	90.614	0	0	0	0	0	0	0	0	0	0	0	0	0	0	0
Q8BK62	Olfml3	120	Q8BK62_120	Olfactomedin-like protein 3	1	96.367	3.92958e+07	0	0	0	0	0	0	4.56207e+07	3.44574e+07	0	0	0	1.38398e+07	0	2.12274e+07
Q8BK63	Csnk1a1	130	Q8BK63_130	Casein kinase I isoform alpha	1	108.56	0	0	0	0	0	0	7.18495e+06	0	0	0	0	0	0	0	0
Q8BK64	Ahsa1	3	Q8BK64_3	Activator of 90 kDa heat shock protein ATPase homolog 1	1	97.431	1.95569e+07	1.80815e+07	1.83508e+07	0	0	1.79624e+07	0	0	4.19801e+07	2.49032e+07	2.63155e+07	2.17683e+07	4.34521e+07	4.92459e+07	4.27975e+07
Q8BK64	Ahsa1	268	Q8BK64_268	Activator of 90 kDa heat shock protein ATPase homolog 1	1	79.445	0	0	0	0	0	0	0	0	0	0	0	0	0	0	0
Q8BK64	Ahsa1	273	Q8BK64_273	Activator of 90 kDa heat shock protein ATPase homolog 1	1	170.96	8.81575e+06	1.0927e+07	1.06722e+07	8.73674e+06	5.95891e+06	6.67162e+06	1.69419e+07	2.00287e+07	1.67276e+07	7.46715e+06	6.58762e+06	9.00788e+06	9.82991e+06	9.55413e+06	9.75987e+06
Q8BK64	Ahsa1	249	Q8BK64_249	Activator of 90 kDa heat shock protein ATPase homolog 1	1	251.02	5.66912e+07	7.39729e+07	4.62598e+07	4.56399e+07	4.48395e+07	5.34724e+07	6.89561e+07	8.72742e+07	9.4249e+07	6.17554e+07	6.60719e+07	5.29919e+07	6.81246e+07	7.19215e+07	0
Q8BK67	Rcc2	291	Q8BK67_291	Protein RCC2	1	274.23	1.59941e+08	1.67354e+08	1.54647e+08	1.70018e+08	1.87887e+08	1.59774e+08	3.2808e+08	2.70181e+08	2.85749e+08	1.34199e+08	1.22264e+08	1.37539e+08	1.554e+08	2.65745e+08	2.61034e+08
Q8BK67	Rcc2	437	Q8BK67_437	Protein RCC2	1	162.19	0	7.26911e+07	8.81765e+07	0	6.8496e+07	0	0	0	1.2891e+08	0	4.5667e+07	5.80973e+07	0	6.7925e+07	6.46396e+07
Q8BK67	Rcc2	466	Q8BK67_466	Protein RCC2	0.827609	60.312	0	0	0	0	0	0	5.04773e+07	3.40917e+07	0	0	0	0	0	0	0
Q8BKC5	Ipo5	806	Q8BKC5_806	Importin-5	1	151.44	0	0	0	0	0	0	0	1.07354e+07	1.22408e+07	0	0	0	0	0	4.19713e+06
Q8BKS9	Pum3	50	Q8BKS9_50	Pumilio homolog 3	1	130.27	0	0	0	0	0	0	8.10453e+06	1.00931e+07	1.28953e+07	0	4.97396e+06	0	5.63865e+06	0	0
Q8BKT7	Thoc5	24	Q8BKT7_24	THO complex subunit 5 homolog	1	117.81	0	0	0	0	0	0	0	0	0	4.39035e+06	0	5.10808e+06	0	0	0
Q8BKX6	Smg1	171	Q8BKX6_171	Serine/threonine-protein kinase SMG1	1	99.568	0	0	0	0	0	0	3.6689e+06	0	4.53319e+06	0	0	0	0	0	0
Q8BKZ9	Pdhx	194	Q8BKZ9_194	Pyruvate dehydrogenase protein X component, mitochondrial	1	319.74	5.47246e+07	5.21581e+07	6.18122e+07	4.50067e+07	5.34146e+07	4.76247e+07	1.50582e+08	1.30063e+08	1.28119e+08	5.32964e+07	5.25831e+07	4.93923e+07	4.58819e+07	5.65489e+07	4.46588e+07
Q8BL66	Eea1	324	Q8BL66_324	Early endosome antigen 1	1	152.18	0	0	0	3.34353e+06	0	0	1.26155e+07	1.22571e+07	0	0	0	0	0	0	4.38266e+06
Q8BL99	Dop1a	46	Q8BL99_46	Protein dopey-1	1	94.806	0	4.70863e+07	3.63837e+07	0	0	0	7.47974e+07	5.98575e+07	5.98801e+07	2.76697e+07	0	0	0	4.71869e+07	5.021e+07
Q8BLG0	Phf20	841	Q8BLG0_841	PHD finger protein 20	1	195.84	6.8911e+06	6.61499e+06	0	4.96309e+06	5.57594e+06	4.68715e+06	1.39551e+07	1.20349e+07	1.17838e+07	4.97699e+06	6.35224e+06	0	5.31645e+06	0	6.56031e+06
Q8BM89	Arsj	581	Q8BM89_581	Arylsulfatase J	1	131.06	2.48563e+07	0	2.72705e+07	9.81708e+06	0	0	9.9152e+07	1.01668e+08	7.92978e+07	0	0	0	4.53654e+07	0	0
Q8BMA5	Npat	1051	Q8BMA5_1051	Protein NPAT	1	120.57	1.11465e+07	0	0	1.02347e+07	8.09878e+06	7.91065e+06	1.66124e+07	0	1.30326e+07	0	1.03344e+07	1.0815e+07	0	0	1.18655e+07
Q8BMA5	Npat	559	Q8BMA5_559	Protein NPAT	1	208.15	0	0	0	0	0	0	0	0	0	5.81807e+06	6.66962e+06	6.5903e+06	0	3.26164e+06	4.23115e+06
Q8BMA6	Srp68	490	Q8BMA6_490	Signal recognition particle subunit SRP68	1	75.479	0	0	0	0	0	0	2.93646e+06	2.94899e+06	0	0	0	0	0	0	0
Q8BMD8	Slc25a24	334	Q8BMD8_334	Calcium-binding mitochondrial carrier protein SCaMC-1	1	125.3	1.50048e+07	1.52268e+07	1.76962e+07	1.40795e+07	1.17896e+07	1.37191e+07	4.50879e+07	4.11598e+07	3.43331e+07	1.37475e+07	1.52873e+07	1.41316e+07	1.59061e+07	1.6287e+07	1.61744e+07
Q8BMD8	Slc25a24	318	Q8BMD8_318	Calcium-binding mitochondrial carrier protein SCaMC-1	1	213.84	1.18753e+07	1.16112e+07	1.03453e+07	8.07111e+06	1.13011e+07	1.2742e+07	3.02159e+07	3.46585e+07	3.02602e+07	9.0428e+06	1.07033e+07	1.03829e+07	1.14472e+07	9.75893e+06	0
Q8BMJ2	Lars	721	Q8BMJ2_721	Leucine--tRNA ligase, cytoplasmic	1	91.441	0	2.396e+07	0	0	0	0	0	0	0	0	1.24887e+07	1.25677e+07	0	0	0
Q8BML9	Qars	25	Q8BML9_25	Glutamine--tRNA ligase	1	136.48	0	0	0	0	0	0	9.71789e+06	8.87331e+06	1.07515e+07	0	0	0	0	0	0
Q8BML9	Qars	421	Q8BML9_421	Glutamine--tRNA ligase	1	102.51	0	0	0	0	0	0	7.40822e+06	8.84625e+06	0	0	0	0	0	0	0
Q8BMS1	Hadha	644	Q8BMS1_644	Trifunctional enzyme subunit alpha, mitochondrial	1	168.83	8.59905e+06	8.45488e+06	9.86356e+06	0	0	0	0	0	0	7.76184e+06	8.13368e+06	6.5266e+06	5.5804e+06	5.9564e+06	6.6475e+06
Q8BMS1	Hadha	406	Q8BMS1_406	Trifunctional enzyme subunit alpha, mitochondrial	1	138.36	0	0	0	0	0	0	9.35793e+06	0	0	0	0	0	0	0	0
Q8BMS1	Hadha	60	Q8BMS1_60	Trifunctional enzyme subunit alpha, mitochondrial	1	88.24	5.22296e+06	7.5727e+06	0	0	0	0	0	0	0	0	0	0	0	0	0
Q8BMS1	Hadha	735	Q8BMS1_735	Trifunctional enzyme subunit alpha, mitochondrial	1	56.947	0	0	0	0	0	0	1.66565e+07	0	0	0	0	0	0	0	0
Q8BNU0	Armc6	183	Q8BNU0_183	Armadillo repeat-containing protein 6	1	98.048	0	0	0	0	0	0	0	0	6.94609e+06	1.75858e+06	1.64754e+06	1.68709e+06	0	0	0
Q8BP27	Sfr1	149	Q8BP27_149	Swi5-dependent recombination DNA repair protein 1 homolog	1	306.51	1.12333e+08	1.14376e+08	9.9746e+07	7.45074e+07	6.52472e+07	6.20583e+07	1.86186e+08	1.91803e+08	2.19052e+08	1.52701e+08	1.19967e+08	1.35428e+08	0	1.10786e+08	1.5324e+08
Q8BP47	Nars	115	Q8BP47_115	Asparagine--tRNA ligase, cytoplasmic	1	168.02	1.67885e+07	1.21163e+07	1.36648e+07	6.30963e+06	9.474e+06	8.89792e+06	2.86095e+07	4.63009e+07	3.07328e+07	1.04298e+07	1.18861e+07	1.09847e+07	1.67566e+07	1.20712e+07	1.3037e+07
Q8BP47	Nars	518	Q8BP47_518	Asparagine--tRNA ligase, cytoplasmic	1	170.79	0	0	1.75216e+07	1.38883e+07	1.35912e+07	1.2978e+07	4.77599e+07	5.12006e+07	4.92956e+07	0	2.24989e+07	2.12942e+07	2.4768e+07	2.32272e+07	2.06075e+07
Q8BP47	Nars	501	Q8BP47_501	Asparagine--tRNA ligase, cytoplasmic	1	169.99	0	0	0	0	0	0	0	0	2.07132e+07	0	0	0	0	0	0
Q8BP67	Rpl24	2	Q8BP67_2	60S ribosomal protein L24	1	113.47	0	0	0	0	0	0	0	6.70151e+06	0	0	0	0	0	0	0
Q8BP67	Rpl24	12	Q8BP67_12	60S ribosomal protein L24	1	184.03	1.62592e+07	1.63228e+07	1.40096e+07	1.38968e+07	1.46852e+07	1.87023e+07	4.06879e+07	4.33702e+07	4.33095e+07	1.43986e+07	1.23579e+07	1.31046e+07	2.73465e+07	1.77197e+07	1.89853e+07
Q8BP67	Rpl24	27	Q8BP67_27	60S ribosomal protein L24	1	303.08	1.15363e+09	1.01745e+09	1.1119e+09	1.00546e+09	1.0147e+09	1.07415e+09	2.21764e+09	2.19374e+09	1.89733e+09	7.19981e+08	7.07178e+08	9.39636e+08	1.18294e+09	1.04473e+09	7.96062e+08
Q8BP78	Fra10ac1	231	Q8BP78_231	Protein FRA10AC1 homolog	0.860801	81.95	0	0	0	0	0	0	1.90306e+07	9.07972e+06	0	0	0	0	0	0	0
Q8BP78	Fra10ac1	233	Q8BP78_233	Protein FRA10AC1 homolog	0.994338	81.95	0	0	0	0	0	0	1.90306e+07	9.07972e+06	0	0	0	0	3.37668e+06	3.27201e+06	0
Q8BP78	Fra10ac1	36	Q8BP78_36	Protein FRA10AC1 homolog	1	150.46	0	0	0	0	0	0	0	0	0	0	0	0	0	0	0
Q8BQM4	Heatr3	647	Q8BQM4_647	HEAT repeat-containing protein 3	1	225.13	9.51796e+06	1.15823e+07	9.30658e+06	9.20828e+06	1.17445e+07	0	2.4066e+07	3.18758e+07	2.53925e+07	9.24319e+06	9.12921e+06	9.87127e+06	8.44483e+06	1.32286e+07	1.49277e+07
Q8BQM8	Eml5	1559	Q8BQM8_1559	Echinoderm microtubule-associated protein-like 5	1	68.371	0	0	0	0	0	0	0	0	2.47862e+07	0	0	0	0	0	0
Q8BRB7	Kat6b	413	Q8BRB7_413	Histone acetyltransferase KAT6B	1	64.733	0	0	0	0	0	0	0	0	1.87447e+07	0	0	0	0	0	0
Q8BRB7	Kat6b	862	Q8BRB7_862	Histone acetyltransferase KAT6B	1	281.09	2.10653e+07	2.55796e+07	1.41627e+07	2.55914e+07	2.57523e+07	2.4281e+07	8.64583e+07	7.03115e+07	7.90229e+07	1.78478e+07	2.85974e+07	2.48411e+07	4.7911e+07	5.21046e+07	4.22709e+07
Q8BRB7	Kat6b	856	Q8BRB7_856	Histone acetyltransferase KAT6B	1	334.13	4.59521e+07	5.10398e+07	5.04738e+07	3.47175e+07	3.67925e+07	3.37942e+07	6.97693e+07	7.53429e+07	7.50949e+07	5.66141e+07	4.45051e+07	4.96722e+07	5.36168e+07	5.0665e+07	4.26767e+07
Q8BRB7	Kat6b	860	Q8BRB7_860	Histone acetyltransferase KAT6B	1	334.13	4.59521e+07	5.10398e+07	5.04738e+07	3.47175e+07	3.67925e+07	3.37942e+07	6.97693e+07	7.53429e+07	7.50949e+07	5.66141e+07	4.45051e+07	4.96722e+07	5.36168e+07	5.0665e+07	4.26767e+07
Q8BRB7	Kat6b	380	Q8BRB7_380	Histone acetyltransferase KAT6B	1	130.17	1.91809e+07	7.42072e+06	1.23431e+07	8.55551e+06	6.4311e+06	6.62167e+06	3.16209e+07	2.9128e+07	2.48107e+07	9.90508e+06	7.86062e+06	0	1.33157e+07	2.3398e+07	2.19224e+07
Q8BRB7	Kat6b	394	Q8BRB7_394	Histone acetyltransferase KAT6B	1	167.53	8.14144e+07	5.19565e+07	6.75262e+07	3.92269e+07	6.4311e+06	4.01647e+07	1.18622e+08	1.30178e+08	1.55615e+08	9.90508e+06	5.61955e+07	1.25165e+08	7.59001e+07	7.93912e+07	2.19224e+07
Q8BRH4	Kmt2c	1828	Q8BRH4_1828	Histone-lysine N-methyltransferase 2C	1	75.897	0	0	0	0	0	0	0	0	0	0	0	0	4.73885e+07	0	0
Q8BRH4	Kmt2c	2796	Q8BRH4_2796	Histone-lysine N-methyltransferase 2C	1	316.61	1.84309e+07	2.21891e+07	2.24941e+07	1.82319e+07	1.75798e+07	1.81167e+07	1.80473e+07	2.05369e+07	2.01766e+07	1.96547e+07	2.09588e+07	1.8766e+07	1.72698e+07	1.54559e+07	1.60578e+07
Q8BRH4	Kmt2c	2803	Q8BRH4_2803	Histone-lysine N-methyltransferase 2C	1	183.81	7.05903e+06	7.58866e+06	8.07182e+06	7.07023e+06	7.11694e+06	8.1828e+06	7.73441e+06	1.01972e+07	8.90556e+06	6.95077e+06	6.8155e+06	5.85699e+06	7.5162e+06	6.5877e+06	8.03124e+06
Q8BRH4	Kmt2c	2862	Q8BRH4_2862	Histone-lysine N-methyltransferase 2C	1	247.88	2.8116e+07	2.64067e+07	2.77111e+07	0	2.90312e+07	2.6718e+07	6.48918e+07	6.79567e+07	6.9491e+07	3.05534e+07	3.01344e+07	3.57975e+07	4.1637e+07	3.72384e+07	3.76228e+07
Q8BRH4	Kmt2c	820	Q8BRH4_820	Histone-lysine N-methyltransferase 2C	1	157.34	0	0	0	1.9837e+07	0	0	0	0	0	3.09983e+07	2.66149e+07	3.11471e+07	0	0	2.3523e+07
Q8BSF4	Pisd	309	Q8BSF4_309	Phosphatidylserine decarboxylase proenzyme, mitochondrial	1	225.29	1.75995e+08	1.95266e+08	1.47492e+08	0	1.47883e+08	1.60568e+08	1.7239e+08	2.11476e+08	2.24776e+08	0	0	0	1.70736e+08	0	1.44926e+08
Q8BTI8	Srrm2	2556	Q8BTI8_2556	Serine/arginine repetitive matrix protein 2	1	76.326	0	0	0	0	0	0	0	5.46944e+06	3.70485e+06	0	0	0	0	0	0
Q8BTM8	Flna	2575	Q8BTM8_2575	Filamin-A	1	196.24	6.19554e+06	6.14216e+06	0	6.77619e+06	0	0	2.00889e+07	2.15132e+07	2.16246e+07	0	8.58697e+06	6.62028e+06	1.06753e+07	9.37483e+06	0
Q8BTM8	Flna	92	Q8BTM8_92	Filamin-A	1	99.788	0	0	0	0	0	0	0	2.32757e+07	0	0	0	0	0	0	0
Q8BTM8	Flna	700	Q8BTM8_700	Filamin-A	1	221.25	4.33573e+07	5.03471e+07	4.41581e+07	3.64246e+07	4.02969e+07	4.35821e+07	1.2208e+08	9.93956e+07	1.27025e+08	3.60024e+07	3.57719e+07	3.64613e+07	4.60155e+07	4.82355e+07	4.47469e+07
Q8BTM8	Flna	2607	Q8BTM8_2607	Filamin-A	1	113.59	0	0	0	0	0	0	1.44062e+07	0	1.67233e+07	0	0	0	0	0	0
Q8BTM8	Flna	1375	Q8BTM8_1375	Filamin-A	0.999883	143.95	6.52319e+06	0	0	0	0	6.64968e+06	2.5215e+07	2.29978e+07	2.16792e+07	7.13753e+06	4.50412e+06	8.79145e+06	9.1375e+06	7.9256e+06	0
Q8BTM8	Flna	2387	Q8BTM8_2387	Filamin-A	1	107.47	0	0	0	0	0	0	0	0	0	0	1.28971e+07	0	0	0	1.25743e+07
Q8BU03	Pwp2	55	Q8BU03_55	Periodic tryptophan protein 2 homolog	1	122.51	2.99413e+07	2.78556e+07	3.40125e+07	3.23252e+07	2.92975e+07	2.2907e+07	6.19621e+07	6.43861e+07	6.36706e+07	0	0	2.84032e+07	2.70752e+07	2.79095e+07	0
Q8BU30	Iars	677	Q8BU30_677	Isoleucine--tRNA ligase, cytoplasmic	0.999581	106.87	0	0	6.13511e+06	5.55924e+06	0	0	1.31557e+07	1.18101e+07	1.25061e+07	0	0	0	0	5.48613e+06	6.9709e+06
Q8BUI3	LRWD1	224	Q8BUI3_224	Leucine-rich repeat and WD repeat-containing protein 1	1	163.8	0	5.74214e+06	6.53234e+06	0	0	0	2.7288e+07	2.88409e+07	2.45132e+07	7.83584e+06	1.08418e+07	8.28137e+06	1.38238e+07	1.32201e+07	1.33737e+07
Q8BVU5	Nudt9	74	Q8BVU5_74	ADP-ribose pyrophosphatase, mitochondrial	1	96.171	2.03661e+07	3.71134e+07	1.64237e+07	0	0	1.40675e+07	0	0	0	0	0	0	0	0	0
Q8BVY0	Rsl1d1	114	Q8BVY0_114	Ribosomal L1 domain-containing protein 1	1	158.41	0	0	0	0	0	0	1.05304e+07	0	0	0	0	0	0	0	0
Q8BVY0	Rsl1d1	119	Q8BVY0_119	Ribosomal L1 domain-containing protein 1	1	172.92	0	0	0	0	0	0	3.82373e+07	0	0	5.48014e+06	0	0	0	1.82942e+07	2.04236e+07
Q8BWT1	Acaa2	270	Q8BWT1_270	3-ketoacyl-CoA thiolase, mitochondrial	1	136.57	0	0	0	0	0	0	1.39112e+07	1.15985e+07	0	0	0	0	0	0	0
Q8BWT1	Acaa2	171	Q8BWT1_171	3-ketoacyl-CoA thiolase, mitochondrial	1	112.84	0	0	0	0	5.31033e+06	0	1.0365e+07	0	0	0	0	0	0	0	0
Q8BX09	Rbbp5	500	Q8BX09_500	Retinoblastoma-binding protein 5	1	145.17	1.17395e+07	0	0	0	0	0	0	1.5154e+07	0	8.52393e+06	8.93583e+06	1.02238e+07	0	0	0
Q8BX17	Gemin5	535	Q8BX17_535	Gem-associated protein 5	0.999956	50.155	1.17949e+06	0	0	0	0	0	0	0	0	0	0	0	0	0	0
Q8BX90	Fndc3a	384	Q8BX90_384	Fibronectin type-III domain-containing protein 3A	1	183.81	1.03983e+07	9.50426e+06	0	0	7.65215e+06	7.84437e+06	1.63076e+07	1.80115e+07	1.36768e+07	0	0	0	8.33002e+06	0	7.97944e+06
Q8BXJ2	Trerf1	639	Q8BXJ2_639	Transcriptional-regulating factor 1	1	207.66	1.97195e+07	3.69463e+07	0	4.19867e+07	1.90582e+07	1.79392e+07	9.19584e+07	4.09587e+07	9.61151e+07	7.14144e+07	2.93594e+07	2.63239e+07	1.11463e+08	1.21562e+08	1.24629e+08
Q8BXJ2	Trerf1	646	Q8BXJ2_646	Transcriptional-regulating factor 1	1	207.66	5.01716e+07	5.19434e+07	0	2.10725e+07	4.12213e+07	4.23768e+07	8.61116e+07	8.22647e+07	9.15262e+07	6.79395e+07	6.53456e+07	6.35859e+07	9.45115e+07	1.04456e+08	1.03141e+08
Q8BXX9	Ccdc169	80	Q8BXX9_80	Coiled-coil domain-containing protein 169	1	138.83	5.64732e+07	0	5.73779e+07	3.749e+07	0	0	0	8.38535e+07	0	0	4.15355e+07	0	0	6.20054e+07	5.64337e+07
Q8BY71	Hat1	12	Q8BY71_12	Histone acetyltransferase type B catalytic subunit	1	142.83	1.15233e+07	1.30115e+07	1.24362e+07	1.14801e+07	8.98249e+06	9.85774e+06	1.4895e+07	1.5432e+07	1.2476e+07	1.77655e+07	1.47265e+07	1.39336e+07	1.19866e+07	1.46112e+07	1.37268e+07
Q8BY71	Hat1	91	Q8BY71_91	Histone acetyltransferase type B catalytic subunit	1	73.022	0	0	0	0	0	0	0	4.82242e+06	0	0	0	0	0	0	0
Q8BYA0	Tbcd	336	Q8BYA0_336	Tubulin-specific chaperone D	1	100.25	0	3.01717e+06	0	0	2.78115e+06	0	1.27665e+07	0	0	0	0	0	0	0	0
Q8BYL4	Yars2	279	Q8BYL4_279	Tyrosine--tRNA ligase, mitochondrial	1	71.03	0	0	0	0	0	0	0	0	0	0	0	0	0	0	0
Q8BYL4	Yars2	362	Q8BYL4_362	Tyrosine--tRNA ligase, mitochondrial	1	56.482	0	0	0	0	5.28016e+06	6.44832e+06	0	0	0	0	0	0	0	0	0
Q8BYR2	Lats1	2	Q8BYR2_2	Serine/threonine-protein kinase LATS1	1	56.563	0	0	0	0	0	2.12143e+06	0	0	0	0	0	0	0	0	0
Q8BYR2	Lats1	6	Q8BYR2_6	Serine/threonine-protein kinase LATS1	1	56.563	0	0	0	0	0	2.12143e+06	0	0	0	0	0	0	0	0	0
Q8BZ21	Kat6a	355	Q8BZ21_355	Histone acetyltransferase KAT6A	1	148.07	7.68079e+06	8.69769e+06	1.04116e+07	8.61744e+06	7.11307e+06	0	2.32219e+07	1.85971e+07	1.91767e+07	1.09303e+07	1.26596e+07	1.06918e+07	1.46278e+07	1.66439e+07	1.44563e+07
Q8BZ21	Kat6a	94	Q8BZ21_94	Histone acetyltransferase KAT6A	1	81.95	0	0	0	0	0	0	0	0	0	0	0	0	0	0	0
Q8BZ21	Kat6a	1007	Q8BZ21_1007	Histone acetyltransferase KAT6A	1	134.25	7.20267e+06	7.99568e+06	0	0	0	0	1.4825e+07	1.18351e+07	1.2333e+07	7.46415e+06	0	5.0274e+06	9.20936e+06	9.37738e+06	7.65215e+06
Q8BZ21	Kat6a	816	Q8BZ21_816	Histone acetyltransferase KAT6A	1	214.05	3.60618e+07	2.46536e+08	2.41695e+08	2.06284e+08	2.14041e+08	3.03383e+07	7.20038e+07	4.30447e+08	6.6674e+07	2.80489e+08	2.20271e+08	4.6627e+07	4.30607e+08	3.92337e+08	6.01322e+07
Q8BZ21	Kat6a	813	Q8BZ21_813	Histone acetyltransferase KAT6A	1	214.05	0	1.96583e+08	2.07641e+08	1.73577e+08	1.85557e+08	0	0	3.65361e+08	0	2.33242e+08	1.73774e+08	0	3.50011e+08	3.33991e+08	0
Q8BZN6	Dock10	834	Q8BZN6_834	Dedicator of cytokinesis protein 10	1	124.29	2.66926e+07	2.83242e+07	2.27851e+07	2.63074e+07	2.34182e+07	2.88011e+07	6.44961e+07	6.38285e+07	5.93246e+07	0	2.79593e+07	3.01728e+07	2.39792e+07	3.01393e+07	2.65593e+07
Q8C0D7	Ing4	114	Q8C0D7_114	Inhibitor of growth protein 4	1	103.88	6.66322e+06	0	6.05926e+06	6.27766e+06	0	5.8889e+06	0	0	0	0	0	0	0	0	0
Q8C0D7	Ing4	127	Q8C0D7_127	Inhibitor of growth protein 4	1	194.7	6.66322e+06	0	6.05926e+06	6.27766e+06	0	5.8889e+06	0	0	0	0	0	0	0	1.7769e+07	0
Q8C0D7	Ing4	129	Q8C0D7_129	Inhibitor of growth protein 4	1	194.7	6.66322e+06	0	6.05926e+06	6.27766e+06	0	5.8889e+06	0	0	0	0	0	0	0	1.7769e+07	0
Q8C0D7	Ing4	148	Q8C0D7_148	Inhibitor of growth protein 4	1	338.79	1.15806e+08	1.3805e+08	1.25141e+08	9.20701e+07	1.02723e+08	1.0223e+08	2.34561e+08	2.2442e+08	2.24249e+08	8.79334e+07	9.90506e+07	9.91868e+07	1.02755e+08	9.86005e+07	1.17887e+08
Q8C0D7	Ing4	156	Q8C0D7_156	Inhibitor of growth protein 4	1	338.79	8.77557e+07	1.03958e+08	8.50138e+07	6.72339e+07	7.00109e+07	7.37803e+07	1.65273e+08	1.58034e+08	1.66173e+08	5.66765e+07	6.49364e+07	6.33649e+07	7.01942e+07	6.96586e+07	8.46747e+07
Q8C0D7	Ing4	160	Q8C0D7_160	Inhibitor of growth protein 4	1	212.11	6.27175e+06	0	6.90315e+06	5.14474e+06	7.81427e+06	5.95871e+06	1.65668e+07	1.74208e+07	1.89131e+07	5.74623e+06	5.24841e+06	5.89768e+06	1.31635e+07	1.06784e+07	1.44978e+07
Q8C0D7	Ing4	236	Q8C0D7_236	Inhibitor of growth protein 4	1	154.11	5.94947e+08	5.06421e+08	5.83942e+08	6.29572e+08	5.22025e+08	5.26983e+08	1.38034e+09	1.23031e+09	1.29158e+09	4.17091e+08	4.16283e+08	4.70285e+08	5.36684e+08	5.07874e+08	5.41796e+08
Q8C0D7	Ing4	146	Q8C0D7_146	Inhibitor of growth protein 4	1	338.79	1.15806e+08	1.3805e+08	1.25141e+08	9.20701e+07	1.02723e+08	1.0223e+08	2.34561e+08	2.2442e+08	2.24249e+08	8.79334e+07	9.90506e+07	9.91868e+07	1.02755e+08	9.86005e+07	1.17887e+08
Q8C0M9	Asrgl1	181	Q8C0M9_181	Isoaspartyl peptidase/L-asparaginase	1	292.82	1.27879e+07	1.6586e+07	1.65043e+07	1.0025e+07	1.43073e+07	1.43123e+07	3.94953e+07	4.53995e+07	3.91085e+07	1.18334e+07	1.66069e+07	1.59051e+07	1.50877e+07	1.19318e+07	1.53076e+07
Q8C166	Cpne1	170	Q8C166_170	Copine-1	1	442.64	1.07262e+08	1.00653e+08	1.22115e+08	1.04612e+08	1.15899e+08	1.04884e+08	2.44926e+08	2.07545e+08	2.16717e+08	9.52924e+07	8.39591e+06	6.40585e+06	9.56613e+07	9.68245e+07	8.85856e+07
Q8C1E7	Tmem120a	332	Q8C1E7_332	Transmembrane protein 120A	1	94.728	0	0	0	0	0	0	3.44599e+06	2.60784e+06	0	0	0	0	0	0	0
Q8C1Z8	Trmt10a	169	Q8C1Z8_169	tRNA methyltransferase 10 homolog A	1	50.843	0	4.13124e+06	0	0	0	0	0	0	0	0	0	0	0	0	0
Q8C2Q3	Rbm14	149	Q8C2Q3_149	RNA-binding protein 14	1	52.693	0	0	0	0	0	0	0	0	3.38078e+07	0	0	0	0	0	0
Q8C4J7	Tbl3	593	Q8C4J7_593	Transducin beta-like protein 3	1	111.65	0	0	0	0	0	0	0	7.44617e+06	1.18094e+07	0	0	0	0	0	0
Q8C4V1	Arhgap24	699	Q8C4V1_699	Rho GTPase-activating protein 24	0.99995	44.847	0	0	8.14068e+06	0	0	0	0	0	0	0	0	0	0	0	0
Q8C525	Mb21d2	356	Q8C525_356	Protein MB21D2	1	51.762	0	0	0	0	0	0	2.4046e+07	2.07984e+07	2.05136e+07	0	0	0	0	0	0
Q8C569	Fam118b	11	Q8C569_11	Protein FAM118B	1	64.82	0	0	0	1.42271e+06	0	0	2.15737e+06	0	1.27675e+06	0	1.50931e+06	0	0	0	0
Q8C5N3	Cwc22	147	Q8C5N3_147	Pre-mRNA-splicing factor CWC22 homolog	1	262	1.07022e+07	7.93332e+06	7.00228e+06	5.7582e+06	5.77017e+06	6.66335e+06	1.31653e+07	1.51424e+07	1.53135e+07	6.60444e+06	7.53605e+06	7.84012e+06	6.24753e+06	5.73902e+06	6.35484e+06
Q8C735	Lin9	89	Q8C735_89	Protein lin-9 homolog	1	140.89	0	0	0	0	0	0	0	0	0	0	0	0	0	0	1.41697e+07
Q8C761	Wdr60	239	Q8C761_239	WD repeat-containing protein 60	0.99952	57.177	0	0	0	0	0	0	0	0	0	0	0	1.3357e+06	0	0	0
Q8C779	Radx	669	Q8C779_669	RPA-related protein RADX	1	147.06	0	6.39533e+06	5.3556e+06	0	5.11922e+06	3.93046e+06	1.22e+07	0	0	6.54316e+06	6.45914e+06	6.79311e+06	0	5.32042e+06	0
Q8C7V3	Utp15	190	Q8C7V3_190	U3 small nucleolar RNA-associated protein 15 homolog	1	182.77	0	0	5.69848e+07	0	0	0	9.92174e+07	1.23108e+08	1.26601e+08	0	3.38389e+07	0	0	0	0
Q8C9B9	Dido1	1523	Q8C9B9_1523	Death-inducer obliterator 1	1	175.28	2.64968e+07	3.20593e+07	2.73117e+07	2.81717e+07	2.89743e+07	2.33183e+07	7.01595e+07	5.65154e+07	6.79262e+07	3.27445e+07	2.31317e+07	3.54212e+07	3.09168e+07	2.9049e+07	2.91967e+07
Q8CAK1	Iba57	222	Q8CAK1_222	Putative transferase CAF17 homolog, mitochondrial	1	174.4	0	0	0	0	0	0	1.12494e+07	1.09001e+07	1.26496e+07	0	0	0	0	5.03115e+06	0
Q8CAT8	Fbxo48	2	Q8CAT8_2	F-box only protein 48	1	45.158	0	0	0	0	9.02952e+06	0	0	0	0	0	0	0	0	0	0
Q8CAT8	Fbxo48	3	Q8CAT8_3	F-box only protein 48	1	45.158	0	0	0	0	9.02952e+06	0	0	0	0	0	0	0	0	0	0
Q8CAT8	Fbxo48	6	Q8CAT8_6	F-box only protein 48	1	45.158	0	0	0	0	9.02952e+06	0	0	0	0	0	0	0	0	0	0
Q8CAT8	Fbxo48	7	Q8CAT8_7	F-box only protein 48	1	45.158	0	0	0	0	9.02952e+06	0	0	0	0	0	0	0	0	0	0
Q8CCF0	Prpf31	438	Q8CCF0_438	U4/U6 small nuclear ribonucleoprotein Prp31	1	150.04	5.09549e+06	0	6.06374e+06	4.75031e+06	4.25891e+06	0	1.56467e+07	1.61849e+07	1.75611e+07	5.42751e+06	6.67248e+06	6.56338e+06	6.58994e+06	6.67149e+06	5.47476e+06
Q8CCS6	Pabpn1	203	Q8CCS6_203	Polyadenylate-binding protein 2	1	158.05	1.52792e+07	1.2401e+07	0	9.7305e+06	9.43546e+06	9.43969e+06	3.08894e+07	3.5291e+07	3.02733e+07	9.51593e+06	9.24602e+06	1.04854e+07	1.29183e+07	1.33017e+07	1.03815e+07
Q8CD15	Riox2	20	Q8CD15_20	Ribosomal oxygenase 2	1	165.7	6.33558e+06	7.01613e+06	7.51144e+06	3.94075e+06	3.2003e+06	4.84991e+06	1.50001e+07	1.21351e+07	1.02167e+07	6.91028e+06	6.52876e+06	6.74677e+06	5.64677e+06	0	5.14532e+06
Q8CD94	Lin52	106	Q8CD94_106	Protein lin-52 homolog	1	166.66	0	0	0	0	5.37646e+06	0	1.54436e+07	1.3665e+07	0	0	0	0	0	0	0
Q8CDE2	Ccin	274	Q8CDE2_274	Calicin	1	81.771	0	0	0	0	0	0	3.3329e+08	0	0	0	0	0	0	0	0
Q8CDN6	Txnl1	192	Q8CDN6_192	Thioredoxin-like protein 1	1	127.42	0	0	0	0	0	0	8.10254e+06	8.40546e+06	7.02518e+06	0	0	0	0	0	0
Q8CEC0	Nup88	532	Q8CEC0_532	Nuclear pore complex protein Nup88	1	68.033	0	0	0	0	0	0	0	0	1.11025e+07	0	0	0	0	0	0
Q8CEC0	Nup88	427	Q8CEC0_427	Nuclear pore complex protein Nup88	0.999972	95.122	0	0	0	0	0	0	0	1.20344e+07	1.09394e+07	0	0	0	4.92256e+06	0	0
Q8CES0	Naa30	235	Q8CES0_235	N-alpha-acetyltransferase 30	1	279.75	3.60766e+09	3.5504e+09	3.55876e+09	3.22211e+09	3.98653e+09	3.50028e+09	1.06553e+10	8.15243e+09	9.11985e+09	3.21541e+09	3.16923e+09	3.06753e+09	3.86137e+09	3.405e+09	3.76478e+09
Q8CFE2	Hpf1	27	Q8CFE2_27	Histone PARylation factor 1	1	132.32	0	0	5.07058e+06	0	0	0	6.4772e+06	0	0	0	0	0	0	0	4.76114e+06
Q8CG48	Smc2	424	Q8CG48_424	Structural maintenance of chromosomes protein 2	1	98.943	0	0	0	0	0	0	7.91049e+06	9.43825e+06	8.98314e+06	0	0	0	0	2.42622e+06	0
Q8CG48	Smc2	1160	Q8CG48_1160	Structural maintenance of chromosomes protein 2	1	84.882	0	4.62004e+06	0	0	0	0	0	1.30569e+07	0	0	0	4.74368e+06	0	0	0
Q8CGC6	Rbm28	539	Q8CGC6_539	RNA-binding protein 28	1	100.67	0	0	0	0	0	0	0	1.17673e+07	0	0	0	0	0	0	0
Q8CGC6	Rbm28	108	Q8CGC6_108	RNA-binding protein 28	0.984262	125.83	0	0	0	0	0	0	0	0	0	0	0	0	0	0	1.76662e+08
Q8CGC6	Rbm28	468	Q8CGC6_468	RNA-binding protein 28	1	130.01	0	0	0	0	0	0	0	0	8.3915e+06	0	0	0	0	0	0
Q8CGC6	Rbm28	597	Q8CGC6_597	RNA-binding protein 28	0.772841	60.436	0	0	0	0	0	0	0	0	0	0	0	0	1.17406e+07	1.02612e+07	0
Q8CGI1	Fam193a	791	Q8CGI1_791	Protein FAM193A	1	126.45	0	0	0	0	0	0	8.94261e+06	1.42998e+07	1.23602e+07	0	0	0	8.91768e+06	8.32126e+06	8.01267e+06
Q8CGP0	Hist3h2bb	16	Q8CGP0_16	Histone H2B type 3-B	1	359.92	8.02727e+08	8.83996e+08	9.89042e+08	7.19228e+08	6.08152e+08	6.41127e+08	2.19876e+09	1.96411e+09	1.98715e+09	8.32935e+08	1.00969e+09	8.74328e+08	1.24719e+09	1.21502e+09	1.28083e+09
Q8CGP0	Hist3h2bb	17	Q8CGP0_17	Histone H2B type 3-B	1	359.92	5.10537e+09	6.9688e+09	7.47687e+09	4.22098e+09	5.01346e+09	4.39305e+09	9.58847e+09	7.83467e+09	9.16071e+09	6.37261e+09	5.98048e+09	6.73285e+09	4.96847e+09	5.39766e+09	5.99621e+09
Q8CGP0	Hist3h2bb	13	Q8CGP0_13	Histone H2B type 3-B	1	359.92	2.68219e+09	3.5687e+09	2.91232e+09	2.33532e+09	1.88391e+09	1.73404e+09	5.02794e+09	4.47944e+09	4.99321e+09	2.34497e+09	2.57145e+09	2.69701e+09	4.83354e+09	4.25955e+09	4.17408e+09
Q8CGP0	Hist3h2bb	12	Q8CGP0_12	Histone H2B type 3-B	1	174.68	5.05217e+08	5.74242e+08	6.23325e+08	4.46934e+08	4.24377e+08	4.72475e+08	1.24543e+09	1.39968e+09	1.25778e+09	5.5159e+08	6.57006e+08	5.85738e+08	6.78075e+08	7.53657e+08	7.57765e+08
Q8CGP1	Hist1h2bk	121	Q8CGP1_121	Histone H2B type 1-K	1	135.83	1.07493e+07	1.46891e+07	1.14208e+07	0	0	9.07469e+06	3.10473e+07	3.10714e+07	3.71916e+07	1.32079e+07	1.40674e+07	1.37791e+07	1.00633e+07	1.83613e+07	1.27521e+07
Q8CGP2	Hist1h2bp	21	Q8CGP2_21	Histone H2B type 1-P	1	359.92	1.67922e+09	1.73403e+09	1.82156e+09	1.27144e+09	1.11261e+09	1.11442e+09	3.56053e+09	2.97075e+09	3.04052e+09	2.0359e+09	1.7775e+09	1.59074e+09	2.53902e+09	2.15081e+09	2.30404e+09
Q8CGP2	Hist1h2bp	16	Q8CGP2_16	Histone H2B type 1-P	1	359.92	8.02727e+08	8.83996e+08	9.89042e+08	7.19228e+08	6.08152e+08	6.41127e+08	2.19876e+09	1.96411e+09	1.98715e+09	8.32935e+08	1.00969e+09	8.74328e+08	1.24719e+09	1.21502e+09	1.28083e+09
Q8CGP2	Hist1h2bp	17	Q8CGP2_17	Histone H2B type 1-P	1	359.92	5.10537e+09	6.9688e+09	7.47687e+09	4.22098e+09	5.01346e+09	4.39305e+09	9.58847e+09	7.83467e+09	9.16071e+09	6.37261e+09	5.98048e+09	6.73285e+09	4.96847e+09	5.39766e+09	5.99621e+09
Q8CGP2	Hist1h2bp	13	Q8CGP2_13	Histone H2B type 1-P	1	359.92	2.68219e+09	3.5687e+09	2.91232e+09	2.33532e+09	1.88391e+09	1.73404e+09	5.02794e+09	4.47944e+09	4.99321e+09	2.34497e+09	2.57145e+09	2.69701e+09	4.83354e+09	4.25955e+09	4.17408e+09
Q8CGP2	Hist1h2bp	6	Q8CGP2_6	Histone H2B type 1-P	1	117.08	0	0	0	0	0	0	1.73142e+07	1.74866e+07	1.86707e+07	4.25514e+06	5.14406e+06	0	8.49074e+06	8.83776e+06	7.68565e+06
Q8CGP2	Hist1h2bp	12	Q8CGP2_12	Histone H2B type 1-P	1	117.08	0	0	0	0	0	0	1.73142e+07	1.74866e+07	1.86707e+07	4.25514e+06	5.14406e+06	0	8.49074e+06	8.83776e+06	7.68565e+06
Q8CGZ0	Cherp	888	Q8CGZ0_888	Calcium homeostasis endoplasmic reticulum protein	1	129.65	0	0	0	2.5636e+07	2.28513e+07	2.50198e+07	6.70955e+07	6.22379e+07	5.61668e+07	0	0	0	0	0	0
Q8CH25	Sltm	1021	Q8CH25_1021	SAFB-like transcription modulator	1	124.23	3.88589e+07	3.92773e+07	3.87074e+07	4.00055e+07	3.30702e+07	4.0941e+07	7.87491e+07	7.94876e+07	7.69196e+07	3.88528e+07	3.77398e+07	3.39223e+07	3.18206e+07	3.03773e+07	3.46711e+07
Q8CH77	Nav1	611	Q8CH77_611	Neuron navigator 1	0.83035	128.35	0	0	0	0	0	0	0	8.67805e+06	7.19691e+06	0	2.83832e+06	0	1.06796e+07	9.32299e+06	7.23698e+06
Q8CHI8	Ep400	907	Q8CHI8_907	E1A-binding protein p400	1	127.02	0	0	0	6.02781e+07	0	3.82669e+07	1.9508e+08	1.41287e+08	1.21905e+08	0	0	0	0	8.85646e+07	0
Q8CHI8	Ep400	2354	Q8CHI8_2354	E1A-binding protein p400	1	178.99	0	2.18614e+07	0	0	0	0	5.76165e+07	3.45908e+07	3.47079e+07	2.00804e+07	2.91412e+07	2.83115e+07	2.9472e+07	2.23638e+07	2.15477e+07
Q8CHI8	Ep400	3068	Q8CHI8_3068	E1A-binding protein p400	1	134.08	1.49586e+07	1.99589e+07	1.86158e+07	1.34474e+07	1.24499e+07	1.37907e+07	2.57287e+07	2.7541e+07	3.33577e+07	1.59561e+07	1.74462e+07	1.45018e+07	1.03532e+07	1.10336e+07	1.25959e+07
Q8CHK4	Kat5	104	Q8CHK4_104	Histone acetyltransferase KAT5	1	125.52	2.55675e+07	0	0	2.22782e+07	0	0	0	2.76379e+07	0	0	0	0	0	0	1.84622e+07
Q8CHK4	Kat5	52	Q8CHK4_52	Histone acetyltransferase KAT5	1	75.045	0	0	0	1.42123e+07	0	0	0	1.95076e+07	3.56268e+07	0	0	0	0	0	0
Q8CHP5	Pym1	14	Q8CHP5_14	Partner of Y14 and mago	1	83.09	0	0	0	0	0	0	0	0	0	0	0	0	0	4.22122e+06	7.82015e+06
Q8CHP8	Pgp	300	Q8CHP8_300	Glycerol-3-phosphate phosphatase	1	135.43	6.10123e+06	0	0	0	5.03333e+06	6.17187e+06	1.18065e+07	0	0	0	0	0	3.26737e+06	4.44905e+06	4.56482e+06
Q8CHY6	Gatad2a	200	Q8CHY6_200	Transcriptional repressor p66 alpha	1	98.592	0	0	0	0	0	0	3.93682e+06	0	0	2.96063e+06	0	2.8368e+06	0	0	0
Q8CI08	Slain2	460	Q8CI08_460	SLAIN motif-containing protein 2	1	161.99	0	0	0	0	3.36715e+06	3.68631e+06	1.32477e+07	1.28381e+07	9.95177e+06	0	0	0	1.23155e+07	1.0341e+07	1.03547e+07
Q8CID0	Kat14	291	Q8CID0_291	Cysteine-rich protein 2-binding protein	1	145.99	2.30375e+07	2.30274e+07	2.34496e+07	2.28529e+07	2.292e+07	2.61424e+07	5.73968e+07	4.89756e+07	4.51436e+07	0	4.14752e+07	2.85508e+07	3.33424e+07	3.06407e+07	3.60809e+07
Q8CIH5	Plcg2	962	Q8CIH5_962	1-phosphatidylinositol 4,5-bisphosphate phosphodiesterase gamma-2	1	90.685	0	0	0	0	0	0	0	0	1.2749e+07	0	0	0	0	0	0
Q8CIL4	sp|Q8CIL4|CA131_MOUSE Uncharacterized protein C1orf131 homolog OS=Mus musculus OX=10090	258	Q8CIL4_258	Uncharacterized protein C1orf131 homolog	1	297.88	1.0304e+07	1.03771e+07	8.70196e+06	1.32169e+07	1.28933e+07	1.23682e+07	2.74187e+07	2.50089e+07	3.15237e+07	9.77537e+06	1.39197e+07	1.37064e+07	1.19384e+07	1.4556e+07	1.57608e+07
Q8CIM8	Ints4	27	Q8CIM8_27	Integrator complex subunit 4	1	199.08	4.25279e+06	0	5.69284e+06	0	3.07716e+06	3.20144e+06	0	5.68079e+06	0	7.21669e+06	5.50654e+06	4.82796e+06	0	0	0
Q8CIN4	Pak2	216	Q8CIN4_216	Serine/threonine-protein kinase PAK 2	1	96.163	0	0	0	0	0	3.48959e+06	6.12069e+06	0	5.16136e+06	0	0	0	0	0	0
Q8CIV8	Tbce	446	Q8CIV8_446	Tubulin-specific chaperone E	1	101.28	6.36098e+07	0	4.80409e+07	5.17905e+07	4.55545e+07	5.9672e+07	6.26537e+07	5.95978e+07	5.53326e+07	0	0	0	5.51006e+07	0	6.58552e+07
Q8CJ19	Mical3	1559	Q8CJ19_1559	[F-actin]-monooxygenase MICAL3	1	100.07	1.68024e+07	1.86641e+07	1.6036e+07	0	1.28676e+07	0	0	0	0	0	1.35809e+07	0	1.72393e+07	0	0
Q8CJF7	Ahctf1	717	Q8CJF7_717	Protein ELYS	1	83.701	0	0	0	0	0	0	0	3.54611e+07	0	0	0	0	0	0	0
Q8CJI4	H1fnt	363	Q8CJI4_363	Testis-specific H1 histone	1	107.67	0	0	0	0	0	0	2.63023e+07	2.28332e+07	2.09241e+07	9.71799e+06	0	0	0	0	0
Q8JZK9	Hmgcs1	206	Q8JZK9_206	Hydroxymethylglutaryl-CoA synthase, cytoplasmic	1	101.59	5.0724e+07	7.02201e+07	6.78414e+07	4.44076e+07	5.56886e+07	5.34592e+07	1.01773e+08	1.1134e+08	1.04035e+08	5.92526e+07	5.38161e+07	5.59583e+07	5.2194e+07	4.80128e+07	4.94693e+07
Q8JZK9	Hmgcs1	273	Q8JZK9_273	Hydroxymethylglutaryl-CoA synthase, cytoplasmic	1	138.9	9.13462e+06	9.01593e+06	7.60788e+06	5.25256e+06	5.1452e+06	4.87748e+06	1.05805e+07	8.23525e+06	7.82283e+06	0	0	0	0	0	0
Q8JZK9	Hmgcs1	46	Q8JZK9_46	Hydroxymethylglutaryl-CoA synthase, cytoplasmic	1	114.82	0	0	1.06346e+07	0	0	6.12169e+06	1.40971e+07	1.22337e+07	1.44268e+07	0	0	6.93574e+06	0	0	1.08218e+07
Q8JZM0	Tfb1m	6	Q8JZM0_6	Dimethyladenosine transferase 1, mitochondrial	1	49.418	0	0	4.65607e+07	7.59893e+07	0	0	5.95007e+07	6.12488e+07	0	1.07998e+08	9.42238e+07	8.43356e+07	0	5.90184e+07	0
Q8JZM7	Cdc73	243	Q8JZM7_243	Parafibromin	1	101.93	0	0	0	0	0	0	0	3.06363e+06	0	0	0	0	0	0	0
Q8JZQ2	Afg3l2	600	Q8JZQ2_600	AFG3-like protein 2	1	81.972	0	0	0	0	0	0	0	0	0	0	0	0	0	0	0
Q8JZQ2	Afg3l2	542	Q8JZQ2_542	AFG3-like protein 2	1	112.74	1.51868e+07	1.85763e+07	0	0	0	0	4.18804e+07	4.23536e+07	3.33897e+07	0	1.31554e+07	0	0	0	2.06904e+07
Q8JZQ9	Eif3b	419	Q8JZQ9_419	Eukaryotic translation initiation factor 3 subunit B	1	123	0	0	0	0	0	0	0	2.15736e+07	2.06605e+07	6.94262e+06	4.91138e+06	0	8.85681e+06	0	0
Q8JZQ9	Eif3b	425	Q8JZQ9_425	Eukaryotic translation initiation factor 3 subunit B	1	66.663	0	3.23795e+06	0	0	0	0	1.3432e+07	1.25999e+07	0	0	4.46443e+06	0	0	0	0
Q8JZQ9	Eif3b	718	Q8JZQ9_718	Eukaryotic translation initiation factor 3 subunit B	1	133.12	6.46869e+06	6.58988e+06	4.50885e+06	0	0	5.46237e+06	1.5836e+07	1.11965e+07	1.55144e+07	0	0	6.07601e+06	0	0	5.49099e+06
Q8JZU2	Slc25a1	160	Q8JZU2_160	Tricarboxylate transport protein, mitochondrial	1	141.88	0	0	0	0	0	4.5675e+06	1.79284e+07	2.1356e+07	1.68263e+07	7.68085e+06	5.24439e+06	5.78243e+06	0	1.01235e+07	0
Q8JZU2	Slc25a1	255	Q8JZU2_255	Tricarboxylate transport protein, mitochondrial	1	146.68	1.35675e+07	1.28276e+07	1.13617e+07	1.06706e+07	1.108e+07	1.00988e+07	2.86803e+07	2.95649e+07	2.61194e+07	1.24662e+07	1.30959e+07	1.29501e+07	9.59403e+06	0	0
Q8JZU2	Slc25a1	149	Q8JZU2_149	Tricarboxylate transport protein, mitochondrial	1	57.794	0	0	0	0	0	0	0	7.58511e+06	0	0	0	3.06179e+06	5.26742e+06	0	0
Q8JZX4	Rbm17	256	Q8JZX4_256	Splicing factor 45	1	139.44	6.11592e+06	5.36079e+06	5.89279e+06	0	0	5.41958e+06	0	0	1.59509e+07	5.3994e+06	5.79189e+06	8.46262e+06	1.10279e+07	1.10727e+07	1.20857e+07
Q8JZY4	Kiaa0391	341	Q8JZY4_341	Mitochondrial ribonuclease P catalytic subunit	1	102.66	0	0	0	0	0	0	0	2.0888e+06	0	0	0	0	0	0	0
Q8K019	Bclaf1	739	Q8K019_739	Bcl-2-associated transcription factor 1	0.999976	116.24	0	0	0	0	0	1.93738e+06	6.91812e+06	5.46378e+06	0	0	0	0	0	2.73146e+06	2.51357e+06
Q8K019	Bclaf1	419	Q8K019_419	Bcl-2-associated transcription factor 1	1	277.79	4.66282e+07	5.29946e+07	4.34731e+07	3.43276e+07	3.47279e+07	3.75071e+07	7.69121e+07	6.34354e+07	6.63445e+07	4.68005e+07	3.69407e+07	4.29019e+07	5.00102e+07	4.7248e+07	3.94988e+07
Q8K019	Bclaf1	435	Q8K019_435	Bcl-2-associated transcription factor 1	1	196.79	4.32779e+07	3.65841e+07	3.54264e+07	3.3685e+07	2.6812e+07	3.58641e+07	7.34905e+07	8.1559e+07	8.71011e+07	4.15611e+07	3.75518e+07	4.21295e+07	3.8147e+07	4.2281e+07	4.17572e+07
Q8K019	Bclaf1	182	Q8K019_182	Bcl-2-associated transcription factor 1	0.999423	64.68	0	0	0	0	0	6.34577e+06	7.67524e+06	0	0	0	0	0	0	0	0
Q8K019	Bclaf1	890	Q8K019_890	Bcl-2-associated transcription factor 1	1	210.5	0	1.60912e+07	1.34257e+07	1.27293e+07	1.99654e+07	1.47832e+07	3.55889e+07	4.43318e+07	3.80201e+07	1.98675e+07	1.42105e+07	1.31176e+07	1.59475e+07	1.84752e+07	2.27227e+07
Q8K0C9	Gmds	70	Q8K0C9_70	GDP-mannose 4,6 dehydratase	1	81.157	0	0	0	0	0	0	0	8.44659e+06	0	0	0	5.1321e+06	0	0	0
Q8K0C9	Gmds	322	Q8K0C9_322	GDP-mannose 4,6 dehydratase	1	192.47	0	5.18828e+07	3.9867e+07	0	0	0	7.42855e+07	5.58792e+07	0	3.31145e+07	0	0	0	0	0
Q8K0T4	Katnal1	125	Q8K0T4_125	Katanin p60 ATPase-containing subunit A-like 1	1	40.81	0	0	0	0	4.09089e+07	0	0	0	0	0	0	0	0	0	0
Q8K0T4	Katnal1	143	Q8K0T4_143	Katanin p60 ATPase-containing subunit A-like 1	1	40.81	0	0	0	0	4.09089e+07	0	0	0	0	0	0	0	0	0	0
Q8K199	Cmc2	32	Q8K199_32	COX assembly mitochondrial protein 2 homolog	1	64.275	0	0	0	0	0	0	0	7.71181e+06	0	0	0	0	0	0	0
Q8K1B8	Fermt3	415	Q8K1B8_415	Fermitin family homolog 3	1	159.77	3.31928e+07	0	2.58252e+07	0	3.66132e+07	3.22449e+07	8.63167e+07	9.91871e+07	1.04604e+08	3.62743e+07	3.27088e+07	2.64654e+07	0	0	2.42162e+07
Q8K1E6	Alkbh3	19	Q8K1E6_19	Alpha-ketoglutarate-dependent dioxygenase alkB homolog 3	1	109.35	0	0	0	0	0	0	5.10345e+06	5.71114e+06	7.02216e+06	2.40152e+06	0	0	0	0	0
Q8K1R3	Pnpt1	619	Q8K1R3_619	Polyribonucleotide nucleotidyltransferase 1, mitochondrial	1	74.76	6.1392e+06	0	0	0	0	0	1.42309e+07	1.49894e+07	1.44829e+07	0	6.47175e+06	5.29889e+06	0	0	0
Q8K1R3	Pnpt1	285	Q8K1R3_285	Polyribonucleotide nucleotidyltransferase 1, mitochondrial	1	145.55	2.848e+07	0	2.0842e+07	2.30239e+07	0	0	6.11507e+07	5.81681e+07	7.58236e+07	2.42438e+07	1.6091e+07	0	0	3.23292e+07	3.29107e+07
Q8K215	Lyrm4	21	Q8K215_21	LYR motif-containing protein 4	1	119.45	0	0	0	0	0	0	1.6994e+07	1.89335e+07	1.72268e+07	0	0	0	0	0	0
Q8K224	Nat10	802	Q8K224_802	RNA cytidine acetyltransferase	1	145.91	8.92669e+06	5.84632e+06	8.07827e+06	0	0	0	1.96968e+07	2.01036e+07	1.86336e+07	0	0	0	7.55932e+06	8.98393e+06	7.09608e+06
Q8K2B3	Sdha	179	Q8K2B3_179	Succinate dehydrogenase [ubiquinone] flavoprotein subunit, mitochondrial	1	166.33	5.89321e+07	5.01865e+07	5.80504e+07	5.02735e+07	5.00251e+07	4.78551e+07	1.16727e+08	1.16461e+08	1.2726e+08	4.61436e+07	4.87704e+07	4.17663e+07	5.04245e+07	4.66795e+07	4.91844e+07
Q8K2B3	Sdha	250	Q8K2B3_250	Succinate dehydrogenase [ubiquinone] flavoprotein subunit, mitochondrial	1	240.1	0	3.68651e+07	4.4296e+07	2.32512e+07	3.3913e+07	2.84824e+07	9.483e+07	9.2971e+07	0	3.6197e+07	3.91724e+07	3.94812e+07	3.55591e+07	0	2.9037e+07
Q8K2B3	Sdha	423	Q8K2B3_423	Succinate dehydrogenase [ubiquinone] flavoprotein subunit, mitochondrial	1	150.82	6.84695e+06	5.16102e+06	4.5076e+06	0	0	0	2.08531e+07	1.82547e+07	1.98602e+07	0	0	0	0	0	0
Q8K2B3	Sdha	550	Q8K2B3_550	Succinate dehydrogenase [ubiquinone] flavoprotein subunit, mitochondrial	1	129.68	0	0	0	0	0	0	0	0	2.45527e+07	0	0	0	0	0	0
Q8K2B3	Sdha	547	Q8K2B3_547	Succinate dehydrogenase [ubiquinone] flavoprotein subunit, mitochondrial	1	187.76	7.4517e+07	6.69947e+07	8.76169e+07	6.76025e+07	5.30839e+07	5.95904e+07	1.65868e+08	1.66946e+08	1.5089e+08	6.87668e+07	6.84699e+07	6.50022e+07	6.86741e+07	7.44658e+07	7.12449e+07
Q8K2B3	Sdha	624	Q8K2B3_624	Succinate dehydrogenase [ubiquinone] flavoprotein subunit, mitochondrial	1	240.1	3.16807e+06	0	0	0	0	0	0	2.45792e+07	0	0	0	0	0	0	8.73942e+06
Q8K2D6	Dctd	131	Q8K2D6_131	Deoxycytidylate deaminase	1	67.274	0	0	0	0	0	0	0	0	0	0	0	0	0	3.99025e+06	0
Q8K2H2	Otud6b	101	Q8K2H2_101	Deubiquitinase OTUD6B	1	108.98	0	0	0	0	0	0	0	0	0	0	0	0	0	2.7465e+06	2.36438e+06
Q8K2H6	Anapc10	169	Q8K2H6_169	Anaphase-promoting complex subunit 10	1	196.48	8.14625e+06	1.05909e+07	1.08486e+07	5.95154e+06	9.8647e+06	9.62076e+06	2.07405e+07	1.89719e+07	2.24174e+07	0	8.56067e+06	0	1.27044e+07	1.58298e+07	1.29006e+07
Q8K310	Matr3	245	Q8K310_245	Matrin-3	1	72.086	0	0	0	0	0	0	0	0	5.589e+06	0	0	0	0	0	0
Q8K310	Matr3	828	Q8K310_828	Matrin-3	1	73.834	0	0	0	0	0	0	0	0	5.49824e+06	0	0	0	0	0	0
Q8K310	Matr3	3	Q8K310_3	Matrin-3	1	219.03	2.48295e+07	2.46106e+07	2.32266e+07	1.84805e+07	1.78052e+07	2.31342e+07	4.06552e+07	3.8602e+07	4.2577e+07	1.94942e+07	2.08405e+07	2.27464e+07	2.72992e+07	2.49106e+07	2.61855e+07
Q8K310	Matr3	473	Q8K310_473	Matrin-3	1	158.56	0	3.23085e+07	0	1.3576e+07	1.22148e+07	0	0	5.02371e+07	0	0	0	0	1.84314e+07	2.03005e+07	1.86737e+07
Q8K327	Champ1	772	Q8K327_772	Chromosome alignment-maintaining phosphoprotein 1	1	58.699	0	0	0	0	0	0	0	0	0	0	0	0	0	0	660580
Q8K363	Ddx18	130	Q8K363_130	ATP-dependent RNA helicase DDX18	1	167.98	5.18167e+06	4.27538e+06	5.87739e+06	4.4192e+06	4.64048e+06	5.0956e+06	9.32562e+06	1.3885e+07	1.16041e+07	5.09365e+06	4.18032e+06	3.48706e+06	4.10038e+06	4.53377e+06	3.68639e+06
Q8K363	Ddx18	448	Q8K363_448	ATP-dependent RNA helicase DDX18	1	98.816	0	5.355e+07	4.1341e+07	0	0	5.72239e+07	0	0	0	0	0	0	6.38061e+07	0	5.76018e+07
Q8K370	Acad10	843	Q8K370_843	Acyl-CoA dehydrogenase family member 10	1	108.7	0	0	0	0	0	0	0	1.63465e+07	0	0	0	9.74203e+06	0	0	0
Q8K370	Acad10	1056	Q8K370_1056	Acyl-CoA dehydrogenase family member 10	1	76.478	0	0	0	0	0	0	3.97621e+06	3.97228e+06	3.93966e+06	0	0	0	0	0	0
Q8K3A0	Hscb	118	Q8K3A0_118	Iron-sulfur cluster co-chaperone protein HscB, mitochondrial	1	238.49	1.19871e+07	1.1881e+07	1.11494e+07	8.82873e+06	1.04497e+07	9.44333e+06	2.66581e+07	2.92102e+07	3.16668e+07	0	0	1.27237e+07	0	0	0
Q8K411	Pitrm1	942	Q8K411_942	Presequence protease, mitochondrial	1	96.331	0	0	1.14136e+07	0	0	0	0	0	0	8.49066e+06	0	8.70504e+06	8.95319e+06	7.63175e+06	0
Q8K411	Pitrm1	945	Q8K411_945	Presequence protease, mitochondrial	1	192.3	1.72024e+07	2.09316e+07	2.29794e+07	1.98434e+07	2.14567e+07	1.91941e+07	4.52622e+07	4.25712e+07	4.49082e+07	2.43769e+07	2.0859e+07	2.24176e+07	2.74159e+07	1.94295e+07	2.22513e+07
Q8K411	Pitrm1	550	Q8K411_550	Presequence protease, mitochondrial	1	208.93	2.49865e+07	2.82439e+07	2.78454e+07	2.51899e+07	3.09122e+07	2.35499e+07	7.75511e+07	7.74893e+07	7.85258e+07	2.59418e+07	0	0	3.21715e+07	0	0
Q8K411	Pitrm1	770	Q8K411_770	Presequence protease, mitochondrial	1	226.46	3.99572e+07	4.04377e+07	4.59777e+07	3.61548e+07	4.09572e+07	3.50977e+07	1.3666e+08	1.29688e+08	1.19525e+08	4.58875e+07	5.45192e+07	5.32879e+07	3.81233e+07	4.10676e+07	4.0287e+07
Q8K411	Pitrm1	305	Q8K411_305	Presequence protease, mitochondrial	1	109.38	0	8.12329e+06	0	6.98726e+06	5.61009e+06	0	1.32073e+07	1.34849e+07	1.00949e+07	6.17795e+06	8.49801e+06	0	0	0	0
Q8K411	Pitrm1	1006	Q8K411_1006	Presequence protease, mitochondrial	1	80.96	0	0	0	0	0	0	0	1.42905e+07	1.73929e+07	4.45147e+06	0	4.20653e+06	4.90566e+06	0	0
Q8K411	Pitrm1	1012	Q8K411_1012	Presequence protease, mitochondrial	1	216.07	3.31835e+07	4.03789e+07	3.2055e+07	0	4.24431e+07	4.34067e+07	9.83733e+07	9.80445e+07	1.10825e+08	3.9459e+07	3.51941e+07	2.83971e+07	4.29381e+07	0	3.78006e+07
Q8K411	Pitrm1	116	Q8K411_116	Presequence protease, mitochondrial	1	55.358	0	0	0	0	0	0	0	0	0	0	0	0	0	0	0
Q8K411	Pitrm1	494	Q8K411_494	Presequence protease, mitochondrial	1	101.64	0	0	0	0	0	0	0	7.42276e+06	6.75327e+06	0	0	2.80706e+06	0	0	0
Q8K4E0	Alms1	3196	Q8K4E0_3196	Alstrom syndrome protein 1 homolog	1	63.48	0	0	0	0	0	0	8.74784e+06	0	8.71142e+06	0	0	0	0	0	0
Q8K4Z5	Sf3a1	55	Q8K4Z5_55	Splicing factor 3A subunit 1	1	78.653	0	0	0	0	0	0	0	0	0	0	0	0	0	0	0
Q8K4Z5	Sf3a1	251	Q8K4Z5_251	Splicing factor 3A subunit 1	1	102.07	0	0	0	0	0	0	4.71972e+06	6.39491e+06	0	0	0	0	0	0	0
Q8N9S3	Ahsa2	3	Q8N9S3_3	Activator of 90 kDa heat shock protein ATPase homolog 2	1	50.473	0	0	0	0	0	0	0	4.92078e+06	0	0	0	0	0	0	0
Q8QZR5	Gpt	490	Q8QZR5_490	Alanine aminotransferase 1	1	112.36	6.74395e+06	0	0	0	0	0	3.76202e+07	3.19033e+07	3.27345e+07	0	0	9.50496e+06	1.13238e+07	1.26363e+07	1.38848e+07
Q8QZS1	Hibch	352	Q8QZS1_352	3-hydroxyisobutyryl-CoA hydrolase, mitochondrial	1	103.7	0	0	0	0	0	0	0	5.96015e+06	0	0	0	0	0	0	0
Q8QZS1	Hibch	357	Q8QZS1_357	3-hydroxyisobutyryl-CoA hydrolase, mitochondrial	0.929707	82.813	0	0	0	0	0	0	0	0	9.2978e+06	0	0	0	0	0	0
Q8QZT1	Acat1	227	Q8QZT1_227	Acetyl-CoA acetyltransferase, mitochondrial	1	174.24	1.01064e+08	1.13629e+08	1.1693e+08	1.29035e+08	9.24918e+07	1.00441e+08	1.73556e+08	1.91365e+08	1.61836e+08	0	0	1.01963e+08	8.94981e+07	8.37803e+07	1.12672e+08
Q8QZT1	Acat1	242	Q8QZT1_242	Acetyl-CoA acetyltransferase, mitochondrial	1	133.66	0	0	0	0	0	0	2.34379e+07	0	2.03856e+07	9.45107e+06	8.87163e+06	7.57024e+06	7.61672e+06	8.31599e+06	0
Q8QZT1	Acat1	265	Q8QZT1_265	Acetyl-CoA acetyltransferase, mitochondrial	1	173.59	1.21201e+07	0	1.30953e+07	8.7788e+06	0	8.46036e+06	2.21891e+07	2.31733e+07	2.12009e+07	0	7.43356e+06	9.09353e+06	7.61376e+06	0	7.79702e+06
Q8QZT1	Acat1	335	Q8QZT1_335	Acetyl-CoA acetyltransferase, mitochondrial	1	107.32	3.49442e+07	3.68483e+07	3.54748e+07	2.93848e+07	3.12311e+07	2.88055e+07	8.58738e+07	7.60705e+07	8.67169e+07	3.11421e+07	3.02605e+07	3.23806e+07	3.27759e+07	3.29462e+07	3.1425e+07
Q8QZV7	IntS13	549	Q8QZV7_549	Integrator complex subunit 13	1	59.198	0	0	0	0	0	0	1.57446e+06	0	0	0	0	0	0	0	0
Q8QZY1	Eif3l	494	Q8QZY1_494	Eukaryotic translation initiation factor 3 subunit L	1	132.57	0	0	0	0	0	0	0	1.46872e+07	1.51363e+07	0	0	0	0	8.1451e+06	8.15849e+06
Q8QZY1	Eif3l	549	Q8QZY1_549	Eukaryotic translation initiation factor 3 subunit L	1	146.23	1.19132e+07	9.78712e+06	8.8027e+06	1.00251e+07	7.08945e+06	8.62544e+06	3.06951e+07	3.58907e+07	0	0	0	0	0	1.15129e+07	0
Q8QZY1	Eif3l	356	Q8QZY1_356	Eukaryotic translation initiation factor 3 subunit L	1	161.27	0	0	3.41764e+06	0	0	0	1.1701e+07	1.19611e+07	1.38082e+07	2.09086e+06	4.17366e+06	0	0	6.40508e+06	0
Q8R016	Blmh	391	Q8R016_391	Bleomycin hydrolase	1	210.6	0	0	1.28267e+07	0	0	0	3.62678e+07	3.25212e+07	3.45214e+07	1.10717e+07	1.07111e+07	1.13663e+07	0	0	0
Q8R016	Blmh	279	Q8R016_279	Bleomycin hydrolase	1	96.591	0	0	0	0	0	0	1.05059e+07	9.1236e+06	7.98571e+06	2.73803e+06	0	0	0	0	0
Q8R050	Gspt1	350	Q8R050_350	Eukaryotic peptide chain release factor GTP-binding subunit ERF3A	1	75.911	0	4.58727e+06	0	4.59023e+06	0	0	0	1.20633e+07	1.43226e+07	0	0	0	9.84175e+06	6.34534e+06	6.28128e+06
Q8R081	Hnrnpl	490	Q8R081_490	Heterogeneous nuclear ribonucleoprotein L	1	90.15	0	0	0	0	0	0	0	0	0	0	2.69939e+06	0	0	0	0
Q8R081	Hnrnpl	62	Q8R081_62	Heterogeneous nuclear ribonucleoprotein L	1	150.06	1.91375e+07	2.30246e+07	1.7115e+07	1.90754e+07	1.50374e+07	0	7.50969e+07	8.0164e+07	8.21995e+07	1.95125e+07	2.33111e+07	1.97724e+07	0	0	2.78551e+07
Q8R081	Hnrnpl	274	Q8R081_274	Heterogeneous nuclear ribonucleoprotein L	1	73.13	0	0	0	0	0	0	0	2.90475e+07	0	0	0	0	1.26072e+07	1.50429e+07	1.43666e+07
Q8R081	Hnrnpl	472	Q8R081_472	Heterogeneous nuclear ribonucleoprotein L	1	91.767	6.73194e+06	0	0	0	9.55882e+06	0	0	0	0	0	0	0	6.13763e+06	0	0
Q8R0A0	Gtf2f2	154	Q8R0A0_154	General transcription factor IIF subunit 2	1	159.7	1.42705e+07	1.28911e+07	1.27407e+07	1.13569e+07	1.11916e+07	9.55052e+06	2.75004e+07	2.72576e+07	2.41366e+07	1.67568e+07	1.02709e+07	1.23842e+07	1.27365e+07	9.75638e+06	9.11928e+06
Q8R0F5	Rbmx2	207	Q8R0F5_207	RNA-binding motif protein, X-linked 2	1	54.549	0	0	0	0	0	0	1.24276e+07	1.08837e+07	1.19903e+07	0	0	0	0	0	0
Q8R0L9	Tada3	97	Q8R0L9_97	Transcriptional adapter 3	0.998115	164.43	0	0	0	0	0	0	0	0	0	0	1.18412e+07	1.23138e+07	1.56989e+07	1.35481e+07	1.80875e+07
Q8R0L9	Tada3	418	Q8R0L9_418	Transcriptional adapter 3	1	169.37	0	0	0	0	3.27879e+06	0	0	7.84162e+06	8.48113e+06	0	0	6.16449e+06	0	0	0
Q8R0L9	Tada3	109	Q8R0L9_109	Transcriptional adapter 3	1	253.54	5.58681e+07	6.06831e+07	6.2911e+07	4.03104e+07	3.76493e+07	2.90536e+07	1.18707e+08	1.14592e+08	1.27245e+08	5.39932e+07	5.97251e+07	7.50723e+07	2.66888e+07	6.64302e+07	7.07105e+07
Q8R0L9	Tada3	122	Q8R0L9_122	Transcriptional adapter 3	1	140.83	0	0	0	0	0	0	1.92993e+07	1.81117e+07	3.37155e+07	0	0	0	0	0	0
Q8R0L9	Tada3	124	Q8R0L9_124	Transcriptional adapter 3	1	140.83	0	0	0	0	0	0	0	1.89171e+07	4.04435e+07	0	1.10012e+06	1.56726e+06	0	1.34997e+07	0
Q8R0X7	Sgpl1	353	Q8R0X7_353	Sphingosine-1-phosphate lyase 1	1	272.59	3.05759e+07	2.91541e+07	2.72634e+07	2.27275e+07	2.69999e+07	2.70191e+07	8.90322e+07	8.3954e+07	8.42784e+07	2.96945e+07	3.21387e+07	3.53593e+07	3.34768e+07	3.88148e+07	3.09847e+07
Q8R149	Bud13	517	Q8R149_517	BUD13 homolog	1	114.55	0	0	0	6.68441e+06	7.83348e+06	0	2.20584e+07	1.34398e+07	1.61669e+07	0	0	0	0	0	0
Q8R149	Bud13	47	Q8R149_47	BUD13 homolog	1	146.54	0	0	0	0	0	0	6.94879e+06	6.73497e+06	6.94402e+06	0	0	0	0	0	0
Q8R149	Bud13	446	Q8R149_446	BUD13 homolog	1	70.094	0	0	0	0	0	0	0	0	1.40121e+07	0	0	0	0	0	0
Q8R164	Bphl	271	Q8R164_271	Valacyclovir hydrolase	1	105.78	0	0	0	0	4.55481e+06	5.45597e+06	0	8.67951e+06	0	0	0	0	0	0	0
Q8R164	Bphl	74	Q8R164_74	Valacyclovir hydrolase	1	56.156	0	0	0	3.43287e+07	0	0	0	0	0	0	0	0	0	0	0
Q8R180	Ero1a	119	Q8R180_119	ERO1-like protein alpha	1	53.585	0	0	0	0	0	0	0	4.37779e+06	0	0	0	0	0	0	0
Q8R1A4	Dock7	1952	Q8R1A4_1952	Dedicator of cytokinesis protein 7	1	303.22	1.4252e+08	1.47302e+08	1.58086e+08	1.23554e+08	1.28053e+08	1.24686e+08	3.50462e+08	2.32226e+08	2.759e+08	1.33193e+08	1.32885e+08	1.55686e+08	1.12807e+08	1.2672e+08	1.27124e+08
Q8R1B4	Eif3c	511	Q8R1B4_511	Eukaryotic translation initiation factor 3 subunit C	1	146.11	0	0	0	0	0	0	0	0	9.77345e+06	0	0	0	0	0	0
Q8R1B4	Eif3c	710	Q8R1B4_710	Eukaryotic translation initiation factor 3 subunit C	1	155.15	2.96503e+07	2.9099e+07	3.49303e+07	2.7579e+07	2.91418e+07	2.46901e+07	7.72588e+07	7.565e+07	7.07715e+07	2.56957e+07	3.07076e+07	3.43414e+07	3.49014e+07	3.0492e+07	3.56414e+07
Q8R1M2	H2afj	6	Q8R1M2_6	Histone H2A.J	1	172.91	1.3513e+08	1.2289e+08	1.01904e+08	1.02166e+08	8.12015e+07	9.32358e+07	1.97168e+08	1.82324e+08	1.93368e+08	1.29825e+08	1.39011e+08	1.63356e+08	1.35507e+08	1.49732e+08	1.54992e+08
Q8R1M2	H2afj	10	Q8R1M2_10	Histone H2A.J	1	172.91	1.3513e+08	1.2289e+08	1.01904e+08	1.02166e+08	8.12015e+07	9.32358e+07	1.97168e+08	1.82324e+08	1.93368e+08	1.29825e+08	1.39011e+08	1.63356e+08	1.35507e+08	1.49732e+08	1.54992e+08
Q8R1N0	Znf830	44	Q8R1N0_44	Zinc finger protein 830	1	51.927	0	0	0	0	0	3.58144e+06	0	0	0	0	0	0	0	0	0
Q8R2M2	Dnttip2	357	Q8R2M2_357	Deoxynucleotidyltransferase terminal-interacting protein 2	1	105.14	0	0	0	0	0	0	0	0	0	0	0	0	5.10222e+07	4.19207e+07	0
Q8R2M2	Dnttip2	361	Q8R2M2_361	Deoxynucleotidyltransferase terminal-interacting protein 2	1	105.14	0	0	0	0	0	0	0	0	0	0	0	0	5.10222e+07	4.19207e+07	0
Q8R2N0	Ccdc59	9	Q8R2N0_9	Thyroid transcription factor 1-associated protein 26	1	78.488	0	0	0	0	0	0	1.20198e+07	8.12354e+06	6.63068e+06	0	0	0	0	0	0
Q8R2N2	Utp4	193	Q8R2N2_193	U3 small nucleolar RNA-associated protein 4 homolog	1	117.89	0	1.14637e+07	1.0811e+07	0	0	0	0	1.7164e+07	1.80363e+07	0	0	0	0	1.18834e+07	9.95584e+06
Q8R2U6	Nudt4	2	Q8R2U6_2	Diphosphoinositol polyphosphate phosphohydrolase 2	0.997823	79.16	0	0	0	0	0	0	0	0	0	0	0	0	3.88775e+06	0	0
Q8R2Y8	Ptrh2	108	Q8R2Y8_108	Peptidyl-tRNA hydrolase 2, mitochondrial	1	100.93	0	0	0	0	0	0	5.49645e+06	0	0	0	0	0	0	0	0
Q8R2Y8	Ptrh2	97	Q8R2Y8_97	Peptidyl-tRNA hydrolase 2, mitochondrial	1	124.2	0	0	0	0	0	0	0	1.00255e+07	0	0	0	0	0	0	0
Q8R326	Pspc1	133	Q8R326_133	Paraspeckle component 1	1	51.013	8.18569e+06	0	0	1.80588e+07	0	0	8.21345e+06	0	0	0	8.63957e+06	0	0	0	0
Q8R326	Pspc1	142	Q8R326_142	Paraspeckle component 1	1	51.013	8.18569e+06	0	0	1.80588e+07	0	0	8.21345e+06	0	0	0	8.63957e+06	0	0	0	0
Q8R344	Ccdc12	53	Q8R344_53	Coiled-coil domain-containing protein 12	1	292.46	3.12391e+07	5.06234e+07	3.34143e+07	2.05498e+07	1.90206e+07	1.90177e+07	5.00688e+07	4.33244e+07	4.47575e+07	5.13589e+07	3.48499e+07	5.19618e+07	4.1626e+07	4.07089e+07	5.58415e+07
Q8R3B7	Brd8	7	Q8R3B7_7	Bromodomain-containing protein 8	1	143.89	8.77936e+08	1.02035e+09	9.7373e+08	6.13744e+08	7.37096e+08	7.74711e+08	1.48569e+09	1.51838e+09	1.52263e+09	9.40617e+08	8.7525e+08	9.73591e+08	1.09264e+09	9.41732e+08	1.10013e+09
Q8R3C6	Rbm19	85	Q8R3C6_85	Probable RNA-binding protein 19	1	99.442	1.34317e+07	1.53715e+07	1.49032e+07	8.56581e+06	1.03787e+07	1.08582e+07	2.01143e+07	1.85587e+07	2.14495e+07	1.23373e+07	0	1.16378e+07	0	0	0
Q8R3F5	Mcat	303	Q8R3F5_303	Malonyl-CoA-acyl carrier protein transacylase, mitochondrial	1	145.13	0	0	0	0	0	0	1.77433e+07	0	1.98696e+07	0	0	0	0	0	0
Q8R3N6	Thoc1	300	Q8R3N6_300	THO complex subunit 1	1	116.84	0	0	0	0	0	0	0	0	0	0	0	0	0	0	0
Q8R409	Hexim1	162	Q8R409_162	Protein HEXIM1	1	114.72	0	0	0	0	0	0	1.70257e+07	1.81201e+07	1.45976e+07	8.48152e+06	8.21258e+06	9.94162e+06	5.35272e+06	5.97603e+06	7.03928e+06
Q8R480	Nup85	92	Q8R480_92	Nuclear pore complex protein Nup85	1	132.01	5.51477e+06	5.83316e+06	6.5009e+06	0	0	4.2411e+06	8.47829e+06	9.07515e+06	0	0	0	3.59604e+06	0	0	0
Q8R4N0	Clybl	307	Q8R4N0_307	Citramalyl-CoA lyase, mitochondrial	1	55.414	0	0	3.24024e+06	0	0	0	0	0	0	0	0	0	0	0	0
Q8R5H1	Usp15	272	Q8R5H1_272	Ubiquitin carboxyl-terminal hydrolase 15	1	87.148	0	0	0	0	0	0	4.16336e+06	0	0	0	0	0	0	0	0
Q8R5K4	Nol6	280	Q8R5K4_280	Nucleolar protein 6	1	122.74	2.83128e+07	0	0	0	0	0	6.80485e+07	5.92523e+07	6.08913e+07	2.52151e+07	2.76267e+07	2.99572e+07	0	0	0
Q8VBU8	Banp	283	Q8VBU8_283	Protein BANP	1	259.47	1.03447e+07	1.02726e+07	1.19366e+07	8.78921e+06	5.64799e+06	7.06254e+06	2.21855e+07	1.2145e+07	1.56127e+07	7.89571e+06	7.78172e+06	1.30174e+07	0	8.40208e+06	7.78959e+06
Q8VCP8	Ak6	30	Q8VCP8_30	Adenylate kinase isoenzyme 6	1	99.215	0	0	0	0	0	0	0	8.30637e+06	0	0	0	0	0	0	0
Q8VD75	Hip1	474	Q8VD75_474	Huntingtin-interacting protein 1	1	80.534	0	0	0	0	0	0	4.66072e+06	6.62893e+06	0	0	0	0	0	0	0
Q8VDC0	Lars2	60	Q8VDC0_60	Probable leucine--tRNA ligase, mitochondrial	0.99968	85.837	6.91623e+06	0	0	9.74367e+06	0	0	1.15754e+07	1.38073e+07	0	0	0	0	0	9.40627e+06	0
Q8VDC0	Lars2	154	Q8VDC0_154	Probable leucine--tRNA ligase, mitochondrial	1	233.14	0	1.99981e+07	0	0	0	1.4309e+07	3.77617e+07	3.74429e+07	3.31242e+07	0	9.57477e+06	0	1.60413e+07	0	0
Q8VDD5	Myh9	8	Q8VDD5_8	Myosin-9	1	161.94	1.77861e+07	1.9886e+07	0	0	1.78847e+07	0	0	6.7975e+07	6.46347e+07	0	1.70448e+07	1.83981e+07	2.88582e+07	0	3.07369e+07
Q8VDD5	Myh9	860	Q8VDD5_860	Myosin-9	1	151.22	0	0	0	0	0	0	2.33744e+07	2.6658e+07	2.70214e+07	0	8.44154e+06	0	1.96784e+07	9.37313e+06	1.24552e+07
Q8VDD5	Myh9	1024	Q8VDD5_1024	Myosin-9	1	292.08	1.1733e+07	1.55937e+07	1.65231e+07	1.66959e+07	1.80865e+07	2.149e+07	5.5676e+07	5.12829e+07	5.34345e+07	7.54182e+06	8.45624e+06	8.91764e+06	3.33322e+07	3.0113e+07	3.1703e+07
Q8VDD5	Myh9	1193	Q8VDD5_1193	Myosin-9	1	142.88	0	0	0	0	0	0	0	0	1.69125e+07	0	0	0	5.99331e+06	5.39885e+06	0
Q8VDD5	Myh9	299	Q8VDD5_299	Myosin-9	1	136.57	0	0	0	0	0	0	6.35849e+07	0	6.55631e+07	1.89903e+07	0	0	0	0	0
Q8VDD5	Myh9	1459	Q8VDD5_1459	Myosin-9	1	97.565	0	0	0	0	0	3.90543e+06	0	0	0	0	0	0	0	0	0
Q8VDD5	Myh9	199	Q8VDD5_199	Myosin-9	1	63.128	0	0	0	0	0	0	0	4.79646e+06	0	0	0	0	0	0	0
Q8VDD5	Myh9	555	Q8VDD5_555	Myosin-9	0.98154	113.72	1.69705e+07	2.76399e+07	2.38463e+07	1.60776e+07	2.13719e+07	2.24494e+07	8.75057e+07	9.06692e+07	7.614e+07	2.64424e+07	2.3776e+07	3.03885e+07	2.92226e+07	3.16706e+07	3.14776e+07
Q8VDF2	Uhrf1	550	Q8VDF2_550	E3 ubiquitin-protein ligase UHRF1	1	113.93	0	0	0	2.08632e+06	0	0	5.73642e+06	5.70876e+06	6.28741e+06	0	1.86522e+06	0	0	0	0
Q8VDF2	Uhrf1	183	Q8VDF2_183	E3 ubiquitin-protein ligase UHRF1	1	42.041	0	0	0	0	0	0	0	9.03987e+06	0	0	0	0	0	0	0
Q8VDG5	Ppcs	46	Q8VDG5_46	Phosphopantothenate--cysteine ligase	1	107.09	0	0	0	0	0	0	0	0	9.10441e+06	0	0	0	0	0	0
Q8VDM4	Psmd2	397	Q8VDM4_397	26S proteasome non-ATPase regulatory subunit 2	1	101.38	0	0	0	0	0	0	8.66089e+06	1.00019e+07	1.13441e+07	0	0	0	0	0	0
Q8VDM4	Psmd2	350	Q8VDM4_350	26S proteasome non-ATPase regulatory subunit 2	1	158.04	1.13682e+07	1.04397e+07	0	9.09472e+06	8.66899e+06	9.21893e+06	3.06843e+07	2.84076e+07	3.45949e+07	1.11191e+07	8.87395e+06	1.21739e+07	1.20475e+07	1.36221e+07	1.32434e+07
Q8VDN2	Atp1a1	487	Q8VDN2_487	Sodium/potassium-transporting ATPase subunit alpha-1	1	95.814	1.31796e+07	1.37528e+07	0	0	1.33668e+07	0	4.36412e+07	3.56128e+07	4.52565e+07	1.53025e+07	1.69798e+07	0	0	0	0
Q8VDQ9	Kri1	135	Q8VDQ9_135	Protein KRI1 homolog	1	94.544	0	0	0	0	0	0	0	5.49431e+06	6.60508e+06	0	2.23922e+06	0	0	0	0
Q8VDV8	Mitd1	3	Q8VDV8_3	MIT domain-containing protein 1	1	126.48	0	0	0	0	0	5.79914e+06	0	0	1.95495e+07	0	0	0	0	0	0
Q8VDW0	Ddx39a	35	Q8VDW0_35	ATP-dependent RNA helicase DDX39A	1	303.96	2.82768e+07	3.7568e+07	3.36919e+07	2.21932e+07	2.35245e+07	2.24802e+07	5.1138e+07	4.97142e+07	5.54249e+07	2.95963e+07	4.16516e+07	2.88644e+07	2.94306e+07	2.72798e+07	2.65135e+07
Q8VDW0	Ddx39a	190	Q8VDW0_190	ATP-dependent RNA helicase DDX39A	1	145.28	0	0	0	0	0	0	1.17045e+07	0	0	0	0	0	0	1.54797e+06	0
Q8VE22	Mrps23	73	Q8VE22_73	28S ribosomal protein S23, mitochondrial	1	143.39	0	0	5.30277e+06	3.2679e+06	3.45486e+06	3.68389e+06	9.78396e+06	1.1745e+07	1.26029e+07	0	0	0	0	0	0
Q8VE38	Oxnad1	78	Q8VE38_78	Oxidoreductase NAD-binding domain-containing protein 1	1	89.484	0	0	0	0	0	4.72354e+06	0	1.14407e+07	0	0	7.11378e+06	0	0	0	0
Q8VEE4	Rpa1	172	Q8VEE4_172	Replication protein A 70 kDa DNA-binding subunit	1	165.31	2.17359e+07	2.50793e+07	2.08697e+07	1.78187e+07	1.68744e+07	1.76194e+07	3.24849e+07	3.24536e+07	3.25367e+07	2.26124e+07	1.97103e+07	2.31953e+07	2.50503e+07	1.92765e+07	2.39745e+07
Q8VEK3	Hnrnpu	541	Q8VEK3_541	Heterogeneous nuclear ribonucleoprotein U	1	230.59	6.16783e+07	8.6162e+07	9.25016e+07	4.61816e+07	8.60189e+07	7.95377e+07	2.34016e+08	1.59107e+08	2.09863e+08	0	0	0	7.39758e+07	8.14502e+07	6.67375e+07
Q8VEK3	Hnrnpu	611	Q8VEK3_611	Heterogeneous nuclear ribonucleoprotein U	1	99.34	0	8.46356e+06	7.52156e+06	6.02516e+06	0	0	0	0	0	0	0	0	0	0	0
Q8VEK3	Hnrnpu	181	Q8VEK3_181	Heterogeneous nuclear ribonucleoprotein U	1	144.29	1.14762e+08	1.38872e+08	1.08154e+08	1.22694e+08	1.74209e+08	1.18477e+08	3.07514e+08	2.60601e+08	2.50781e+08	0	0	0	1.38872e+08	1.31351e+08	1.21116e+08
Q8VEK3	Hnrnpu	241	Q8VEK3_241	Heterogeneous nuclear ribonucleoprotein U	1	245.76	2.28398e+07	2.84512e+07	2.79762e+07	2.54077e+07	2.83065e+07	2.75804e+07	9.21272e+07	9.43057e+07	0	1.99241e+07	1.81617e+07	2.05493e+07	4.36855e+07	3.59179e+07	3.49352e+07
Q8VEK3	Hnrnpu	500	Q8VEK3_500	Heterogeneous nuclear ribonucleoprotein U	1	140.32	1.64144e+07	1.9466e+07	1.55274e+07	1.30746e+07	1.50352e+07	1.16239e+07	5.79668e+07	6.27809e+07	5.62628e+07	0	1.23556e+07	9.66326e+06	2.64073e+07	2.42503e+07	2.543e+07
Q8VEK3	Hnrnpu	328	Q8VEK3_328	Heterogeneous nuclear ribonucleoprotein U	1	324.26	2.48239e+08	2.50998e+08	2.09261e+08	1.94026e+08	2.09188e+08	1.76668e+08	5.17062e+08	5.78921e+08	4.91167e+08	2.10741e+08	2.04839e+08	2.10304e+08	2.50749e+08	2.61836e+08	2.43354e+08
Q8VEK3	Hnrnpu	602	Q8VEK3_602	Heterogeneous nuclear ribonucleoprotein U	0.999944	131.48	0	0	0	0	0	0	0	1.1985e+07	1.39044e+07	4.15844e+06	6.93927e+06	6.08909e+06	0	0	0
Q8VEK3	Hnrnpu	789	Q8VEK3_789	Heterogeneous nuclear ribonucleoprotein U	1	169.44	2.68339e+09	3.29527e+09	3.20935e+09	3.27034e+09	2.98729e+09	2.69595e+09	5.64021e+09	6.19106e+09	6.72841e+09	2.4095e+09	3.058e+09	3.30666e+09	2.62796e+09	3.04121e+09	2.68355e+09
Q8VEK3	Hnrnpu	9	Q8VEK3_9	Heterogeneous nuclear ribonucleoprotein U	1	73.985	0	0	0	0	0	0	0	0	0	2.13884e+06	0	0	0	0	0
Q8VEK3	Hnrnpu	492	Q8VEK3_492	Heterogeneous nuclear ribonucleoprotein U	1	282.16	1.19926e+07	1.48851e+07	1.42048e+07	9.55437e+06	8.03619e+06	1.03343e+07	4.99327e+07	3.8858e+07	4.53281e+07	1.01728e+07	1.26426e+07	1.14313e+07	1.08309e+07	1.02977e+07	1.31976e+07
Q8VEK6	Ing3	403	Q8VEK6_403	Inhibitor of growth protein 3	1	175.15	4.21602e+07	3.74056e+07	4.00049e+07	4.04814e+07	3.93628e+07	4.41489e+07	9.42909e+07	8.54422e+07	8.02883e+07	2.63035e+07	2.92611e+07	3.79311e+07	3.62499e+07	3.92448e+07	3.98156e+07
Q8VEM8	Slc25a3	213	Q8VEM8_213	Phosphate carrier protein, mitochondrial	1	109.6	0	0	0	0	0	0	0	1.72554e+07	0	0	0	0	1.01791e+07	0	0
Q8VEM8	Slc25a3	94	Q8VEM8_94	Phosphate carrier protein, mitochondrial	1	204.03	2.35852e+07	2.71302e+07	2.25845e+07	1.69859e+07	1.75282e+07	1.6273e+07	5.63894e+07	5.71041e+07	5.14385e+07	2.05053e+07	2.40808e+07	2.13883e+07	2.70016e+07	2.51715e+07	2.44649e+07
Q8VEM8	Slc25a3	204	Q8VEM8_204	Phosphate carrier protein, mitochondrial	1	222.28	3.57635e+07	3.52249e+07	3.23389e+07	3.2423e+07	3.16047e+07	3.26231e+07	8.82535e+07	7.32897e+07	7.36111e+07	3.75582e+07	0	3.01476e+07	4.08558e+07	4.55884e+07	4.17486e+07
Q8VI94	Oasl1	210	Q8VI94_210	2'-5'-oligoadenylate synthase-like protein 1	1	100.88	0	0	0	0	0	0	7.79704e+06	0	0	0	0	0	0	0	0
Q8VIJ6	Sfpq	696	Q8VIJ6_696	Splicing factor, proline- and glutamine-rich	0.935275	200.86	9.34892e+06	0	9.50627e+06	0	0	0	2.28898e+07	2.12755e+07	1.98263e+07	1.13885e+07	0	8.16972e+06	0	5.89385e+06	7.69963e+06
Q8VIJ6	Sfpq	200	Q8VIJ6_200	Splicing factor, proline- and glutamine-rich	1	107.56	6.15398e+06	0	5.89109e+06	0	0	0	8.52312e+06	6.36127e+06	6.57175e+06	5.16508e+06	4.61117e+06	6.92304e+06	3.83567e+06	4.04719e+06	3.93511e+06
Q8WTY4	Ciapin1	245	Q8WTY4_245	Anamorsin	1	245.94	5.38526e+06	5.64683e+06	6.53216e+06	4.47391e+06	5.28531e+06	5.37073e+06	1.85714e+07	1.88805e+07	1.86321e+07	5.05557e+06	4.30818e+06	0	1.63237e+07	1.33884e+07	1.28929e+07
Q91V12	Acot7	169	Q91V12_169	Cytosolic acyl coenzyme A thioester hydrolase	1	77.593	0	0	0	2.69703e+07	0	0	0	0	0	0	0	0	0	0	0
Q91V12	Acot7	158	Q91V12_158	Cytosolic acyl coenzyme A thioester hydrolase	1	91.307	0	0	0	0	0	0	5.26083e+07	5.20544e+07	5.5858e+07	0	0	0	4.98504e+07	3.06568e+07	5.03948e+07
Q91V57	Chn1	44	Q91V57_44	N-chimaerin	1	133.66	8.31806e+06	0	0	0	0	7.66143e+06	1.69085e+07	1.54821e+07	2.0781e+07	0	7.24636e+06	0	0	0	0
Q91V61	Sfxn3	169	Q91V61_169	Sideroflexin-3	1	61.419	0	0	0	0	0	0	0	0	5.94018e+06	0	0	0	0	0	0
Q91V92	Acly	530	Q91V92_530	ATP-citrate synthase	1	104.21	0	7.3704e+06	8.79007e+06	5.26222e+06	5.35188e+06	5.46038e+06	1.8713e+07	1.49936e+07	1.75692e+07	8.62121e+06	0	0	0	0	0
Q91V92	Acly	968	Q91V92_968	ATP-citrate synthase	1	191.25	2.90084e+07	2.68044e+07	2.66428e+07	2.06954e+07	1.88896e+07	1.85049e+07	3.33272e+07	3.13548e+07	3.03957e+07	2.4495e+07	2.72995e+07	2.56677e+07	0	0	0
Q91VA6	Poldip2	129	Q91VA6_129	Polymerase delta-interacting protein 2	1	124.51	0	4.80992e+06	0	0	0	0	6.5705e+06	0	9.87626e+06	0	0	0	4.19802e+06	0	0
Q91VH2	Snx9	288	Q91VH2_288	Sorting nexin-9	1	115.14	5.78532e+06	0	0	0	5.87227e+06	0	1.74694e+07	1.75214e+07	2.03912e+07	6.60361e+06	0	0	7.6568e+06	7.07072e+06	5.69888e+06
Q91VH6	Memo1	238	Q91VH6_238	Protein MEMO1	1	84.522	0	0	0	0	0	0	0	7.54581e+06	0	0	0	0	0	0	0
Q91VI7	Rnh1	334	Q91VI7_334	Ribonuclease inhibitor	1	151.72	0	0	0	0	0	0	0	2.65464e+07	0	0	0	0	0	0	0
Q91VM5	Rbmxl1	30	Q91VM5_30	RNA binding motif protein, X-linked-like-1	1	108.74	0	0	0	1.08894e+07	0	0	2.5756e+07	2.97569e+07	0	0	0	0	0	0	0
Q91VR2	Atp5f1c	90	Q91VR2_90	ATP synthase subunit gamma, mitochondrial	1	166.97	0	0	0	0	0	0	2.62279e+07	2.0557e+07	2.13892e+07	0	0	0	0	0	0
Q91VR2	Atp5f1c	55	Q91VR2_55	ATP synthase subunit gamma, mitochondrial	1	86.953	0	0	0	0	0	0	0	0	0	0	0	0	0	0	0
Q91VR2	Atp5f1c	115	Q91VR2_115	ATP synthase subunit gamma, mitochondrial	1	169.33	0	0	3.8908e+06	0	0	0	1.16638e+07	9.76916e+06	9.77345e+06	0	3.86773e+06	3.65301e+06	0	3.99645e+06	0
Q91VR2	Atp5f1c	154	Q91VR2_154	ATP synthase subunit gamma, mitochondrial	1	230.06	2.19355e+07	2.49411e+07	2.76878e+07	2.88675e+07	2.33538e+07	0	0	5.59614e+07	5.71177e+07	0	2.36523e+07	2.24704e+07	2.68579e+07	2.34464e+07	2.34315e+07
Q91VR5	Ddx1	268	Q91VR5_268	ATP-dependent RNA helicase DDX1	1	137.42	0	0	0	0	0	0	1.72165e+07	1.72742e+07	1.47279e+07	4.08344e+06	4.09755e+06	0	0	0	0
Q91VR5	Ddx1	281	Q91VR5_281	ATP-dependent RNA helicase DDX1	1	345.15	4.69238e+07	5.5981e+07	4.19812e+07	4.31998e+07	5.02087e+07	4.85973e+07	1.14772e+08	1.1274e+08	1.11221e+08	4.45587e+07	4.20948e+07	4.33547e+07	4.47634e+07	4.98739e+07	5.25997e+07
Q91VR5	Ddx1	204	Q91VR5_204	ATP-dependent RNA helicase DDX1	1	98.458	0	0	0	0	0	0	0	0	0	0	0	0	0	0	0
Q91VR5	Ddx1	636	Q91VR5_636	ATP-dependent RNA helicase DDX1	1	113.71	0	0	0	0	0	0	0	8.89781e+06	0	0	0	5.72875e+06	0	0	0
Q91VR5	Ddx1	132	Q91VR5_132	ATP-dependent RNA helicase DDX1	1	167.05	0	0	0	0	0	0	1.3267e+07	1.74826e+07	1.68137e+07	0	0	0	6.3998e+06	4.89281e+06	0
Q91VR5	Ddx1	516	Q91VR5_516	ATP-dependent RNA helicase DDX1	1	148.03	0	0	0	0	0	0	3.41749e+07	0	3.16705e+07	0	0	1.10214e+07	0	0	0
Q91VW3	Sh3bgrl3	18	Q91VW3_18	SH3 domain-binding glutamic acid-rich-like protein 3	1	200.6	0	0	0	0	0	0	0	1.45927e+07	1.42912e+07	0	6.04135e+06	8.35479e+06	0	0	5.0223e+06
[truncated: 638 more rows]
