# Supplementary material for: HDAC6 deacetylates TRIM56 to negatively regulate cGAS-STING-mediated type I interferon responses
Source: EMBO Rep. 2025 Jan 2;26(3):720–47. doi: 10.1038/s44319-024-00358-5 (PMC11811133; doi:10.1038/s44319-024-00358-5)
Supplement: Supplementary file 6 — Source data Fig. 1 [file 44319_2024_358_MOESM6_ESM.zip]

Archive with 3 entries (2 files):
- Source data Figure 1/
- Source data Figure 1/Figure 1A-D,F,H.docx
- Source data Figure 1/FigureA-E,G,H,I.xlsx
