# Supplementary material for: HDAC6 deacetylates TRIM56 to negatively regulate cGAS-STING-mediated type I interferon responses
Source: EMBO Rep. 2025 Jan 2;26(3):720–47. doi: 10.1038/s44319-024-00358-5 (PMC11811133; doi:10.1038/s44319-024-00358-5)
Supplement: Supplementary file 6 — Source data Fig. 1 [file 44319_2024_358_MOESM6_ESM.zip › Source data Figure 1/FigureA-E,G,H,I.xlsx]

## Sheet: Sheet1
	Figure 1					Figure 1
	Panel 1A	p-TBK1/TBK1				Panel 1A	p-IRF3/IRF3
	Quantized value	R1	R2	R3		Quantized value	R1	R2	R3
	NC	0.0443203	0.345962	0.140733		NC	0.440856	0.462283	0.368445
	NC+HSV-1	0.847393	0.919323	0.665377		NC+HSV-1	1.16105	0.891836	0.648637
	si-HDAC6 1#+HSV-1	1.3654	1.11716	1.26777		si-HDAC6 1#+HSV-1	1.03371	1.07367	1.11311
	si-HDAC6 2#+HSV-1	1.43448	1.36221	1.47964		si-HDAC6 2#+HSV-1	1.207	1.32448	1.36234
	si-HDAC6 3#+HSV-1	1.91299	1.26369	1.37698		si-HDAC6 3#+HSV-1	1.07924	1.15649	1.45982
	Figure 1					Figure 1
	Panel 1B	p-TBK1/TBK1				Panel 1B	p-IRF3/IRF3
	Quantized value	R1	R2	R3		Quantized value	R1	R2	R3
	NC	0.0387836	0.00635697	0.125168		NC	0.24789	0.294998	0.343402
	NC+HSV-1	0.702879	0.508621	0.566283		NC+HSV-1	1.00809	0.798297	0.842105
	si-HDAC6 1#+HSV-1	1.34646	0.968912	1.31813		si-HDAC6 1#+HSV-1	1.06701	1.23679	1.11246
	si-HDAC6 2#+HSV-1	1.53984	1.94135	1.95098		si-HDAC6 2#+HSV-1	1.20274	1.66938	1.42455
	si-HDAC6 3#+HSV-1	1.50675	1.49783	1.17468		si-HDAC6 3#+HSV-1	1.43594	1.3037	1.23498
	Figure 1					Figure 1
	Panel 1C	p-TBK1/TBK1				Panel 1C	p-IRF3/IRF3
	Quantized value	R1	R2	R3		Quantized value	R1	R2	R3
	NC	0.111235	0.0720803	0.122897		NC	0.307692	0.30303	0.101542
	NC+HSV-1	0.857406	0.612217	1.29261		NC+HSV-1	0.632572	0.866021	0.464688
	si-HDAC6 1#+HSV-1	1.15618	1.3026	1.24585		si-HDAC6 1#+HSV-1	0.882085	1.06548	1.39215
	si-HDAC6 2#+HSV-1	1.47011	1.87355	1.87067		si-HDAC6 2#+HSV-1	1.78974	1.4543	1.84798
	si-HDAC6 3#+HSV-1	1.33333	1.34523	1.09928		si-HDAC6 3#+HSV-1	1.68444	1.4545	1.4026
	Figure 1
	Panel 1D	p-TBK1/TBK1
	Quantized value	NC+HSV-1			si-HDAC6 2#+HSV-1
	time (h)	R1	R2	R3	R1	R2	R3
	0	0.355676	0.44881	0.51434	0.655069	0.362337	0.696564
	6	0.532626	0.737418	0.774048	1.00597	1.49488	1.45077
	12	1.74792	1.49548	0.98567	2.06064	2.1866	2.15377
	Figure 1
	Panel 1D	p-IRF3/IRF3
	Quantized value	NC+HSV-1			si-HDAC6 2#+HSV-1
	time (h)	R1	R2	R3	R1	R2	R3
	0	0.390949	0.367656	0.384615	0.50486	0.352904	0.497758
	6	0.947128	0.791539	0.824754	1.17478	1.42857	1.27596
	12	1.2196	1.11124	1.11942	1.77941	2.12332	2.10015
	Figure 1
	Panel 1E
	time (h)	NC+HSV-1			siHDAC6+HSV-1
		R1	R2	R3	R1	R2	R3
	0	25	30.5556	27.7778	21.1111	33.3333	27.2222
	6	166.667	172.222	169.444	225	288.889	256.944
	12	311.111	325	318.056	466.667	413.889	440.278
	Figure 1
	Panel 1G
	IFN-β （pg/ml)	R1	R2	R3
	vector	50.2667	90.2667	70.2667
	vector+HSV-1	307.6	276.933	292.267
	HDAC6-WT+HSV-1	182.267	180.933	181.6
	Figure 1					Figure 1
	Panel 1H	p-TBK1/TBK1				Panel 1C	p-IRF3/IRF3
	Quantized value	R1	R2	R3		Quantized value	R1	R2	R3
	vector+HSV-1	0.897063	1.02355	1.18819		vector+HSV-1	1.34159	1.24415	1.01538
	HDAC6-WT+HSV-1	0.720162	0.540128	0.653308		HDAC6-WT+HSV-1	0.594551	0.359779	0.672175
	HDAC6-H1/2m+HSV-1	1.26337	1.42649	1.30615		HDAC6-H1/2m+HSV-1	1.14743	1.28402	1.3045
	Figure 1
	Panel 1I
	IFN-β （pg/ml)	R1	R2	R3
	vector	317.128	306.872	296.615
	vector+HSV-1	214.231	235.385	193.077
	HDAC6-WT+HSV-1	342.718	334.513	338.615
