# Supplementary material for: HDAC6 deacetylates TRIM56 to negatively regulate cGAS-STING-mediated type I interferon responses
Source: EMBO Rep. 2025 Jan 2;26(3):720–47. doi: 10.1038/s44319-024-00358-5 (PMC11811133; doi:10.1038/s44319-024-00358-5)
Supplement: Supplementary file 7 — Source data Fig. 2 [file 44319_2024_358_MOESM7_ESM.zip]

Archive with 35 entries (29 files):
- Source data Figure 2/
- Source data Figure 2/Figure 2A/
- Source data Figure 2/Figure 2A/NC+HSV-1 12h.png
- Source data Figure 2/Figure 2A/NC+HSV-1 4h.png
- Source data Figure 2/Figure 2A/NC+HSV-1 8h.png
- Source data Figure 2/Figure 2A/NC.png
- Source data Figure 2/Figure 2A/S-1.png
- Source data Figure 2/Figure 2A/S-2.png
- Source data Figure 2/Figure 2A/S-3.png
- Source data Figure 2/Figure 2A/si-HDAC6 1#+HSV-1 12h.png
- Source data Figure 2/Figure 2A/si-HDAC6 1#+HSV-1 4h.png
- Source data Figure 2/Figure 2A/si-HDAC6 1#+HSV-1 8h.png
- Source data Figure 2/Figure 2A/si-HDAC6 2#+HSV-1 12h.png
- Source data Figure 2/Figure 2A/si-HDAC6 2#+HSV-1 4h.png
- Source data Figure 2/Figure 2A/si-HDAC6 2#+HSV-1 8h.png
- Source data Figure 2/Figure 2A/si-HDAC6 3#+HSV-1 12h.png
- Source data Figure 2/Figure 2A/si-HDAC6 3#+HSV-1 4h.png
- Source data Figure 2/Figure 2A/si-HDAC6 3#+HSV-1 8h.png
- Source data Figure 2/Figure 2A-F.xlsx
- Source data Figure 2/Figure 2C/
- Source data Figure 2/Figure 2C/HDAC6-WT+HSV-1.jpg
- Source data Figure 2/Figure 2C/vector+HSV-1.jpg
- Source data Figure 2/Figure 2C/vector.jpg
- Source data Figure 2/Figure 2D/
- Source data Figure 2/Figure 2D/HDAC6-WT+HSV-1.png
- Source data Figure 2/Figure 2D/mut+HSV-1.png
- Source data Figure 2/Figure 2F/
- Source data Figure 2/Figure 2F/cell.png
- Source data Figure 2/Figure 2F/H+T.png
- Source data Figure 2/Figure 2F/HSV-1.png
- Source data Figure 2/Figure 2F/Tubacin.png
- Source data Figure 2/Figure 2G/
- Source data Figure 2/Figure 2G/EGFP-Cell.tif
- Source data Figure 2/Figure 2G/EGPF-HSV-1+Tubacin.tif
- Source data Figure 2/Figure 2G/EGPF-HSV-1.tif
