# Supplementary material for: HDAC6 deacetylates TRIM56 to negatively regulate cGAS-STING-mediated type I interferon responses
Source: EMBO Rep. 2025 Jan 2;26(3):720–47. doi: 10.1038/s44319-024-00358-5 (PMC11811133; doi:10.1038/s44319-024-00358-5)
Supplement: Supplementary file 7 — Source data Fig. 2 [file 44319_2024_358_MOESM7_ESM.zip › Source data Figure 2/Figure 2A-F.xlsx]

## Sheet: Sheet1
	Figure 2
	Panel 2A
	Plaque number	NC+HSV-1			si-HDAC6 1#+HSV-1			si-HDAC6 2#+HSV-1			si-HDAC6 3#+HSV-1
	time (h)	R1	R2	R3	R1	R2	R3	R1	R2	R3	R1	R2	R3
	0	0	0	0	0	0	0	0	0	0	0	0	0
	4	35	34	30	18	25	19	23	14	14	20	20	18
	8	44	46	42	22	21	22	10	16	19	20	19	23
	12	53	56	57	22	22	20	16	17	15	22	23	15
	Figure 2
	Panel 2B
	virus titer	R1	R2	R3
	NC+HSV-1	2.58	2.58	2.88
	si-HDAC6 1#+HSV-1	2.12	2.3	2.12
	si-HDAC6 2#+HSV-1	1.8	1.58	1.88
	si-HDAC6 3#+HSV-1	2.15	1.88	2
	Figure 2
	Panel 2C
	Plaque number	R1	R2	R3
	vector	0	0	0
	vector+HSV-1	30	32	29
	HDAC6-WT+HSV-1	49	45	47
	Figure 2
	Panel 2D
	Plaque number	R1	R2	R3
	HDAC5-WT+HSV-1	46	38	43
	HDAC6-H1/2m+HSV-1	28	24	34
	Figure 2
	Panel 2E
		Cell			Tubacin			HSV-1			HSV-1+Tubacin
	time (h)	R1	R2	R3	R1	R2	R3	R1	R2	R3	R1	R2	R3
	UL54	0.15115	0.17907	0.21582	0.06709	0.19209	0.08979	0.8253	0.99493	1.26724	0.3869	0.50439	0.42106
	UL52	0.37176	0.581	0.54805	0.18922	0.51203	0.23829	1.28777	1.60287	1.73639	0.69453	0.87175	0.81894
	UL27	0.12893	0.1451	0.16339	0.05359	0.12581	0.06403	0.87586	1.00888	1.20813	0.31701	0.42808	0.39308
	Figure 2
	Panel 2F
	Plaque number	R1	R2	R3
	Cell	0	0	0
	Tubacin	0	0	0
	HSV-1	88	96	98
	HSV-1+Tubacin	64	51	43
