# Supplementary material for: HDAC6 deacetylates TRIM56 to negatively regulate cGAS-STING-mediated type I interferon responses
Source: EMBO Rep. 2025 Jan 2;26(3):720–47. doi: 10.1038/s44319-024-00358-5 (PMC11811133; doi:10.1038/s44319-024-00358-5)
Supplement: Supplementary file 8 — Source data Fig. 3 [file 44319_2024_358_MOESM8_ESM.zip]

Archive with 11 entries (9 files):
- Source data Figure 3/
- Source data Figure 3/Figure 3A.tif
- Source data Figure 3/Figure 3B/
- Source data Figure 3/Figure 3B/HDAC6 KO+HSV-1 5 d.p.i.jpg
- Source data Figure 3/Figure 3B/HDAC6 KO+HSV-1 6 d.p.i.jpg
- Source data Figure 3/Figure 3B/HDAC6 KO+HSV-1 7 d.p.i.jpg
- Source data Figure 3/Figure 3B/WT+HSV-1 5 d.p.i.jpg
- Source data Figure 3/Figure 3B/WT+HSV-1 6 d.p.i.jpg
- Source data Figure 3/Figure 3B/WT+HSV-1 7 d.p.i.jpg
- Source data Figure 3/Figure 3C,D,E.xlsx
- Source data Figure 3/Figure 3F.docx
