# Supplementary material for: HDAC6 deacetylates TRIM56 to negatively regulate cGAS-STING-mediated type I interferon responses
Source: EMBO Rep. 2025 Jan 2;26(3):720–47. doi: 10.1038/s44319-024-00358-5 (PMC11811133; doi:10.1038/s44319-024-00358-5)
Supplement: Supplementary file 8 — Source data Fig. 3 [file 44319_2024_358_MOESM8_ESM.zip › Source data Figure 3/Figure 3C,D,E.xlsx]

## Sheet: Sheet1
		Figure 3
		Panel 3C
			WT+HSV-1													HDAC6 KO+HSV-1
		time (days)	n1	n2			n3		n4	n5	n6	n7	n8	n9	n10	n1	n2	n3	n4	n5	n6	n7	n8	n9	n10
		0	22.6	22.7			21.9		22.6	22.9	25.7	21.9	20.8	20.8	17.4	19.7	21.7	20.8	24.7	23.6	23.8	22.3	21.2	21.4	20.3
		1	22	22.8			21.6		22.3	22.4	24.9	21.8	20.3	20.1	17.6	19.8	21.3	20.5	23.6	23.2	23	22	22.8	22.8	20.3
		2	21.5	21.9			21.5		22.5	21.8	24.8	21.8	20.4	19.9	16.7	20.5	22.3	21.3	24.4	23	22.8	22.5	23.9	23.1	21.2
		3	21.4	21.9			20.9		22	21	24.3	21.7	21	19.8	16.2	20.8	22.1	21.6	24.1	23.5	23.1	22.8	23.6	22.6	21.8
		4	21	21.8			20.8		21.8	20.8	24	21.6	20.8	19.9	15.9	20.8	22.5	22	24.5	24.1	22.4	23	23.7	22.4	22.4
		5	19.8	20.6			20.4		21.5	20.6	24	21.2	20.8	19.9	15.3	21	23.3	22.3	24.4	24.4	22.5	23.5	23.2	22.7	22.8
		6	20.2	20.8			20		21.3	20.7	24.2	21.2	19.9	19.6	15.3	21.5	23.8	22.5	25.1	24.8	22.3	23.7	24.1	23	23.5
		7	20.2	20.8			19.8		21	20.6	24.1	21.1	19.8	19.4	15	22.3	24.3	22.8	26	25.5	23.1	24.1	23.8	23.4	23.5
		Figure 3
		Panel 3D	TG
			WT+HSV-1						HDAC6 KO+HSV-1
			R1		R2		R3		R1		R2		R3
			Mean	SEM	Mean	SEM	Mean	SEM	Mean	SEM	Mean	SEM	Mean	SEM
		UL54	2.77938	0.52511	2.86185	0.57965	2.49323	0.42948	0.84994	0.20326	1.04764	0.2259	1	0.18554
		UL52	4.98798	0.8748	5.08601	0.86686	4.53085	0.69987	1.48238	0.32685	1.74136	0.38135	1	0.18199
		UL27	6.59296	0.88692	5.46259	0.70672	4.93169	0.38948	1.59649	0.31114	1.78806	0.26722	1	0.1533
		Figure 3
		Panel 3E	Brain
			WT+HSV-1						HDAC6 KO+HSV-1
			R1		R2		R3		R1		R2		R3
			Mean	SEM	Mean	SEM	Mean	SEM	Mean	SEM	Mean	SEM	Mean	SEM
		UL54	2.99889	0.29108	2.06303	0.35663	3.57119	0.33654	1	0.09536	1.15806	0.14381	0.92777	0.16266
		UL52	5.09716	1.12432	2.90016	0.64966	3.71245	0.90385	1	0.18178	1.42346	0.3117	0.61125	0.2263
		UL27	2.51226	1.02979	2.17557	0.6264	2.99397	0.41498	1	0.15789	1.39726	0.3945	0.70952	0.12506
