# Supplementary material for: HDAC6 deacetylates TRIM56 to negatively regulate cGAS-STING-mediated type I interferon responses
Source: EMBO Rep. 2025 Jan 2;26(3):720–47. doi: 10.1038/s44319-024-00358-5 (PMC11811133; doi:10.1038/s44319-024-00358-5)
Supplement: Supplementary file 9 — Source data Fig. 4 [file 44319_2024_358_MOESM9_ESM.zip]

Archive with 6 entries (5 files):
- Source data Figure 4/
- Source data Figure 4/Figure 4A.tif
- Source data Figure 4/Figure 4B.xlsx
- Source data Figure 4/Figure 4C.tif
- Source data Figure 4/Figure 4E,G.cys
- Source data Figure 4/Figure 4H-M.docx
