# Supplementary material for: HDAC6 deacetylates TRIM56 to negatively regulate cGAS-STING-mediated type I interferon responses
Source: EMBO Rep. 2025 Jan 2;26(3):720–47. doi: 10.1038/s44319-024-00358-5 (PMC11811133; doi:10.1038/s44319-024-00358-5)
Supplement: Supplementary file 9 — Source data Fig. 4 [file 44319_2024_358_MOESM9_ESM.zip › Source data Figure 4/Figure 4B.xlsx]

## Sheet: Sheet2
Description	The enriched term's description
pvalue	The p-value was calculated by hypergeometric distribution. P-value cutoff on enrichment tests is set at 0.05.
p.adjust	P-values adjustment method is set to “BH” (Benjamini & Hochberg, same as “fdr”).
qvalue	The q-value of a test measures the proportion of false positives incurred (called the false discovery rate) when that particular test is called significant.
geneID	Gene symbol.
Count	Gene counts in the corresponding term.
GeneRatio	GeneRatio is obtained through comparing the background frequency of total genes annotated to that term in the designated species to the sample frequency representing the number of genes inputted that fall under the same term.

## Sheet: Sheet1
Figure 4
Panel 4B
Description	pvalue	p.adjust	qvalue	geneID	Count	GeneRatio
metabolism of rna	1.8e-54	2.08e-51	1.52e-51	Tut4/Tpr/Eftud2/Emg1/Cpsf2/Psmd4/Psmd14/Bysl/Dhx9/Gtf2h4/Psma3/Rpp30/Rps16/Rpsa/Psmd3/Ptbp1/Prkca/Psmd7/Snrpb/Prkcd/Pabpc1/Psmc2/Mapk14/Rpl6/Rpl36/Rrp1/Exosc10/Snrpa1/Aaas/Tnks1bp1/Sf3b6/Polr2i/Rpl26/Psme3/Magoh/Psmc1/Snrpe/Snrpf/Snrpg/Lsm3/Snrpd1/Snrpd3/Psmc6/Rpl18a/Rpl23a/Ran/Fau/Polr2l/Rpl31/Rpl32/Tra2b/Ywhaz/Crnkl1/Rps17/Hnrnph2/Txnl4a/Rpl36a/Srsf3/Psme1/Bop1/Polr2c/Xrn1/Smn1/Psmb4/Cdk7/Usp39…	243	2.68038
mrna splicing	1.91e-22	7.37e-20	5.4e-20	Eftud2/Cpsf2/Dhx9/Ptbp1/Snrpb/Snrpa1/Sf3b6/Polr2i/Magoh/Snrpe/Snrpf/Snrpg/Lsm3/Snrpd1/Snrpd3/Polr2l/Tra2b/Crnkl1/Hnrnph2/Txnl4a/Srsf3/Polr2c/Usp39/Ncbp1/Prpf38a/Ddx46/Hnrnpd/Elavl2/Srsf2/Snrnp70/Cdc5l/Snrnp200/Snrnp40/Bud31/Lsm8/Polr2e/Ddx42/Smndc1/Rbm22/Cstf2/Srsf7/Cpsf4/Cpsf7/Prpf31/Pabpn1/Polr2b/Aqr/Ccar1/Rbm17/Casc3/Wdr33/Sf3a1/Srsf4/Eif4a3/Rbm5/Prpf6/Sf3b3/Prpf3/Sf3b5/Prpf19/Rnps1/Sf3b1/Prpf…	80	3.07912
hiv infection	4.91e-22	1.42e-19	1.04e-19	Tpr/Psmd4/Psmd14/Ap1b1/Banf1/Nmt1/Gtf2h4/Psma3/Ccnk/B2m/Psmd3/Ap2a2/Xrcc6/Psmd7/Xrcc5/Lig1/Fen1/Rangap1/Psmc2/Aaas/Polr2i/Psme3/Psmc1/Psmc6/Ap2s1/Ran/Polr2l/Rbx1/Gtf2b/Eloc/Ap2m1/Psme1/Polr2c/Psmb4/Cdk7/Ssrp1/Psmd1/Ncbp1/Psme4/Psmb6/Kpna1/Tsg101/Nup62/Xpo1/Nup98/Nup188/Mvb12a/Nup214/Polr2e/Psmd11/Nup107/Nup93/Psmd5/Rae1/Eloa/Polr2b/Pom121/Nup133/Vps37c/Nup85/Psmd2/Rcc1/Taf12/Vps4a/Taf9/Cdk9/Psmd6…	89	2.84955
cell cycle mitotic	3.59e-20	8.31e-18	6.08e-18	Cdc27/Ckap5/Tpx2/Kif23/Tpr/Dctn1/Hdac1/Psmd4/Psmd14/Csnk2a2/Banf1/Psma3/Dync1i2/Dhfr/Prkaca/Tuba3a/H2az1/Rrm2/Cdk1/Psmd3/Lmnb1/Pcna/Prkca/Cdk11b/Ccnb1/Lyn/Psmd7/Kif2a/Prkar2b/Pola2/Rfc1/Lig1/Fen1/Rangap1/Psmc2/Lmna/Pcnt/Mcm4/Pold1/Rab2a/Rab8a/Aaas/Tubgcp3/Psme3/Psmc1/Psmc6/Ppp2cb/Ran/Rbx1/Sumo1/Ube2i/Tubg1/Mcm2/Mcm6/Psme1/Cdk2/Psmb4/Hmmr/Cdk7/Plk1/Mcm10/Psmd1/Pds5b/Taok1/Psme4/Psmb6/Csnk2a1/Ppp2r…	153	2.06548
translation	9.09e-20	1.75e-17	1.28e-17	Mrpl23/Ddost/Rps16/Rpsa/Eif3a/Pabpc1/Aimp1/Srprb/Rpl6/Rpl36/Srp9/Eef1d/Mrps6/Rpl26/Sec61a1/Rpl18a/Rpl23a/Fau/Rpl31/Rpl32/Rps17/Rpl36a/Eif5b/Ptcd3/Eif3j1/Eif4ebp1/Ssr4/Mars1/Spcs3/Mrps7/Mrps10/Mrps26/Oxa1l/Eif4b/Mrps35/Mrps27/Srp68/Eif1ax/Mrpl22/Etf1/Yars2/Farsa/Mrpl48/Gfm1/Mrpl47/Aimp2/Eif3c/Mrps23/Tram1/Eif3h/Rpn1/Mrpl37/Mrps2/Eif2b2/Mrps18b/Mrpl27/Mrpl9/Mrpl15/Ssr2/Mrps16/Mrps17/Mrpl11/Mrpl18/M…	100	2.50378
host interactions of hiv factors	1.06e-18	1.75e-16	1.28e-16	Tpr/Psmd4/Psmd14/Ap1b1/Banf1/Psma3/B2m/Psmd3/Ap2a2/Psmd7/Rangap1/Psmc2/Aaas/Psme3/Psmc1/Psmc6/Ap2s1/Ran/Rbx1/Eloc/Ap2m1/Psme1/Psmb4/Psmd1/Psme4/Psmb6/Kpna1/Nup62/Xpo1/Nup98/Nup188/Nup214/Psmd11/Nup107/Nup93/Psmd5/Rae1/Pom121/Nup133/Nup85/Psmd2/Rcc1/Cdk9/Psmd6/Nup155/Psmd9/Nup37/Cul5/Psmd12/Ap2b1/Ranbp2/Nup50/Psma6/Ccnt1/Psma4/Psmb3/Psmd13/Psma5/Psmd10	59	3.30946
cellular responses to stimuli	1.29e-18	1.86e-16	1.36e-16	Cdc27/Gcn1/Apob/Tpr/Prdx6/Dctn1/Terf2/Psmd4/Abcc1/Psmd14/Csnk2a2/Dnajb6/Cbx4/Hmox2/Psma3/Dync1i2/Sp1/Tuba3a/H2az1/Cox5a/Rps16/Rpsa/Calr/Psmd3/Lmnb1/Gstp1/Cox5b/Cox4i1/Mov10/Tln1/Psmd7/Prkcd/Fkbp4/Cbx2/Psmc2/Srprb/Mapk14/Gfpt1/Rpl6/Rpl36/Lmna/Hspa4l/Atp6v1a/Atp6v1e1/Acadvl/Atp6v0d1/Dnajc2/Aaas/Rpl26/Psme3/Usp46/Psmc1/Psmc6/Rpl18a/Rpl23a/Atp6v1b2/Fau/Rbx1/Rpl31/Rpl32/Rps17/Tnik/Rpl36a/Eloc/Csrp1/Ps…	190	1.83555
mitotic metaphase and anaphase	2.01e-18	2.58e-16	1.89e-16	Cdc27/Ckap5/Psmd4/Psmd14/Banf1/Psma3/Dync1i2/Tuba3a/Cdk1/Psmd3/Lmnb1/Ccnb1/Psmd7/Kif2a/Rangap1/Psmc2/Lmna/Psme3/Psmc1/Psmc6/Ppp2cb/Ran/Sumo1/Ube2i/Psme1/Psmb4/Plk1/Psmd1/Pds5b/Taok1/Psme4/Psmb6/Ppp2r5c/Nup62/Knl1/Lemd2/Ppp2r2a/Xpo1/Dync1li2/Nup98/Nup188/Ppp2r1a/Tubb2a/Clasp1/Vrk1/Psmd11/Cdc23/Nup107/Nup93/Psmd5/Rcc2/Kntc1/Cenpu/Pom121/Nup133/Dync1li1/Cdc16/Nup85/Psmd2/Rcc1/Vps4a/Tubb6/Psmd6/Nuf2/…	84	2.64269
cell cycle	2.61e-18	3.02e-16	2.21e-16	Cdc27/Ckap5/Tpx2/Kif23/Tpr/Dctn1/Hdac1/Terf2/Psmd4/Psmd14/Csnk2a2/Banf1/Psma3/Dync1i2/Blm/Dhfr/Prkaca/Tuba3a/H2az1/Rrm2/Cdk1/Psmd3/Lmnb1/Pcna/Prkca/Cdk11b/Ccnb1/Lyn/Psmd7/Kif2a/Prkar2b/Pola2/Rfc1/Lig1/Fen1/Rangap1/Psmc2/Lmna/Pcnt/Mcm4/Pold1/Rab2a/Rab8a/Pcbp4/Aaas/Tubgcp3/Polr2i/Psme3/Psmc1/Psmc6/Ppp2cb/Ran/Polr2l/Rbx1/Ywhaz/Sumo1/Ube2i/Tubg1/Mcm2/Mcm6/Psme1/Cdk2/Polr2c/Psmb4/Hmmr/Cdk7/Plk1/Mcm10/…	174	1.88481
rrna processing	3.26e-18	3.43e-16	2.51e-16	Emg1/Bysl/Rpp30/Rps16/Rpsa/Rpl6/Rpl36/Rrp1/Exosc10/Rpl26/Rpl18a/Rpl23a/Fau/Rpl31/Rpl32/Rps17/Rpl36a/Bop1/Wdr75/Trmt10c/Tex10/Ddx49/Wdr18/Utp18/Tsr1/Utp20/Nop58/Ltv1/Eri1/Exosc3/Rpp38/Nol12/Krr1/Wdr3/Nol11/Exosc6/Pwp2/Tbl3/Utp15/Rbm28/Gnl3/Nat10/Ddx52/Nop14/Nol6/Exosc2/Exosc4/Imp3/Nop2/Riok1/Mrm1/Pno1/Rps21/Exosc5/Ddx47/Rpl15/Mtrex/Rps19/Dimt1/Exosc7/Snu13/Rpl34/Nop56/Exosc8/Rpl37/Exosc1/Pelp1/Fts…	76	2.77743
m phase	5.34e-17	4.75e-15	3.48e-15	Cdc27/Ckap5/Kif23/Tpr/Dctn1/Psmd4/Psmd14/Csnk2a2/Banf1/Psma3/Dync1i2/Prkaca/Tuba3a/H2az1/Cdk1/Psmd3/Lmnb1/Prkca/Ccnb1/Psmd7/Kif2a/Prkar2b/Rangap1/Psmc2/Lmna/Pcnt/Rab2a/Aaas/Tubgcp3/Psme3/Psmc1/Psmc6/Ppp2cb/Ran/Sumo1/Ube2i/Tubg1/Psme1/Psmb4/Plk1/Psmd1/Pds5b/Taok1/Psme4/Psmb6/Csnk2a1/Ppp2r5c/Nup62/Knl1/Ncapg2/Lemd2/Ppp2r2a/Xpo1/Dync1li2/Nup98/Nup188/Akap9/Ppp2r1a/Tubb2a/Ccp110/Clasp1/Nup214/Vrk1/Of…	117	2.14874
infectious disease	5.42e-16	4.48e-14	3.28e-14	Tpr/Hdac1/Psmd4/Kpna3/Stx1a/Psmd14/Ap1b1/Ddost/Srpk2/Banf1/Nmt1/Gtf2h4/Psma3/Gnaz/Srpk1/Dync1i2/Ccnk/Coro1a/C3/Iglc2/Ighg1/B2m/Prkaca/Tuba3a/Itgb1/Parp1/Itpr1/App/Prkar2a/Prkar1b/Rps16/Rpsa/Calr/Psmd3/Ap2a2/Cbl/Xrcc6/Lyn/Psmd7/Fkbp1a/Man2a1/Xrcc5/Mgat1/Nckap1/Fkbp4/Prkar2b/Vip/Ptk2/Lig1/Fen1/Ptgir/Rangap1/Psmc2/Stt3a/Mapk14/Rpl6/Rpl36/Kpna2/Jak1/Aaas/Snap25/Polr2i/Rpl26/Psme3/Psmc1/Psmc6/Rpl18a/A…	208	1.6892
mitochondrial translation	1.01e-15	7.82e-14	5.72e-14	Mrpl23/Mrps6/Ptcd3/Mrps7/Mrps10/Mrps26/Oxa1l/Mrps35/Mrps27/Mrpl22/Mrpl48/Gfm1/Mrpl47/Mrps23/Mrpl37/Mrps2/Mrps18b/Mrpl27/Mrpl9/Mrpl15/Mrps16/Mrps17/Mrpl11/Mrpl18/Mrpl41/Mrps24/Mrps36/Gadd45gip1/Mrps22/Mrps28/Mrps30/Mrpl28/Mrpl14/Mrpl21/Mrpl13/Mrps33/Mrpl19/Mrps9/Mrpl12/Mrpl4/Mrpl46/Dap3/Mrps34/Mrpl39/Mrpl40	45	3.50126
pten regulation	8.11e-15	5.86e-13	4.29e-13	Hdac1/Atn1/Psmd4/Psmd14/Csnk2a2/Cbx4/Psma3/Psmd3/Mov10/Psmd7/Cbx2/Psmc2/Nedd4/Psme3/Psmc1/Psmc6/Psme1/Psmb4/Psmd1/Tnrc6a/Psme4/Psmb6/Csnk2a1/Rbbp7/Ezh2/Trim27/Usp7/Rragb/Chd4/Psmd11/Psmd5/Hdac7/Ago2/Mta1/Rptor/Psmd2/Eed/Rheb/Mta3/Psmd6/Rragc/Lamtor1/Rnf2/Psmd9/Psmd12/Wwp2/Cbx6/Lamtor2/Psma6/Mta2/Psma4/Psmb3/Stub1/Psmd13/Psma5/Psmd10	56	2.9152
synthesis of dna	9.95e-15	6.77e-13	4.96e-13	Cdc27/Psmd4/Psmd14/Psma3/Psmd3/Pcna/Psmd7/Pola2/Rfc1/Lig1/Fen1/Psmc2/Mcm4/Pold1/Psme3/Psmc1/Psmc6/Rbx1/Mcm2/Mcm6/Psme1/Cdk2/Psmb4/Psmd1/Psme4/Psmb6/Mcm7/Rpa2/Psmd11/Cdc23/Psmd5/Rfc3/Cdc16/Psmd2/Rpa1/Rfc4/Psmd6/Gins4/Rpa3/Psmd9/Rfc5/Ube2c/Psmd12/Orc3/Psma6/Psma4/Psmb3/Rfc2/Psmd13/Psma5/Psmd10	51	3.07527
