# Supplementary material for: HDAC6 deacetylates TRIM56 to negatively regulate cGAS-STING-mediated type I interferon responses
Source: EMBO Rep. 2025 Jan 2;26(3):720–47. doi: 10.1038/s44319-024-00358-5 (PMC11811133; doi:10.1038/s44319-024-00358-5)
Supplement: Supplementary file 10 — Source data Fig. 5 [file 44319_2024_358_MOESM10_ESM.zip]

Archive with 8 entries (6 files):
- Source data Figure 5/
- Source data Figure 5/Figure 5B,C,E,F,I,J.xlsx
- Source data Figure 5/Figure 5D,G,H.docx
- Source data Figure 5/Figure 5J/
- Source data Figure 5/Figure 5J/B-box-A+HSV-1.png
- Source data Figure 5/Figure 5J/B-box-WT+HSV-1.png
- Source data Figure 5/Figure 5J/vector+HSV-1.png
- Source data Figure 5/Figure 5J/vector.png
