# Supplementary material for: HDAC6 deacetylates TRIM56 to negatively regulate cGAS-STING-mediated type I interferon responses
Source: EMBO Rep. 2025 Jan 2;26(3):720–47. doi: 10.1038/s44319-024-00358-5 (PMC11811133; doi:10.1038/s44319-024-00358-5)
Supplement: Supplementary file 10 — Source data Fig. 5 [file 44319_2024_358_MOESM10_ESM.zip › Source data Figure 5/Figure 5B,C,E,F,I,J.xlsx]

## Sheet: Sheet1
	Figure 5
	Panel 5B
	IFN-β （pg/ml)			R1	R2	R3
	— — — —			22.5454	21.6364	22.5454
	— — — — +HSV-1			477.545	426.636	443
	TRIM56-B-box1 — — — +HSV-1			556.636	545.273	517.091
	— TRIM56-FL — — +HSV-1			866.182	814.364	819.364
	— — — HDAC6-FL +HSV-1			202.909	204.727	173.818
	TRIM56-B-box1 — — HDAC6-FL+HSV-1			296.182	299.364	289.818
	— — HDAC6-CD1/2 — +HSV-1			233.818	212	193.818
	TRIM56-B-box1 — HDAC6-CD1/2 — +HSV-1			319.818	328.455	319.364
	Figure 5
	Panel 5C
			R1	R2	R3	R4	R5
	NC		2.68519	2.02684	2.30203	2.88852	2.55959
	ASO-TRIM56 B-box1 1#		1.08369	0.92257	0.99641	0.93087	1.05961
	ASO-TRIM56 B-box1 2#		0.88076	0.75193	0.91528	0.89414	0.82276
	ASO-TRIM56 B-box1 3#		1.70088	1.3393	1.6202	1.28178	1.36663
	Figure 5
	Panel 5E
	IFN-β （pg/ml)		R1	R2	R3
	NC+HSV-1		299.868	320.921	284.079
	HSV-1+ASO-TRIM56 B-box1 1#		255.132	169.605	177.5
	HSV-1+ASO-TRIM56 B-box1 2#		198.553	190.658	222.237
	HSV-1+ASO-TRIM56 B-box1 3#		227.5	209.079	220.921
	Figure 5
	Panel 5F
	IFN-β （pg/ml)		R1	R2	R3
	vector		22.3636	29.6364	20.5454
	vector+HSV-1		220.364	157.818	165.091
	TRIM56 B-box1+HSV-1		396	427.818	426.909
	TRIM56 FL+HSV-1		536.909	541.455	565.091
	Figure 5
	Panel 5I
	IFN-β （pg/ml)		R1	R2	R3	R4
	vector+HSV-1		378.788	384.849	475.758	468.485
	TRIM56 B-box1+HSV-1		528.03	519.697	680.303	624.242
	TRIM56 B-box1 K110A+HSV-1		380.303	381.818	400	381.818
	Figure 5
	Panel 5J
	plaque number		R1	R2	R3
	vector		0	0	0
	vector+HSV-1		109	104	118
	TRIM56 B-box1+HSV-1		55	60	55
	TRIM56 B-box1 K110A+HSV-1		68	89	83
