# Supplementary material for: HDAC6 deacetylates TRIM56 to negatively regulate cGAS-STING-mediated type I interferon responses
Source: EMBO Rep. 2025 Jan 2;26(3):720–47. doi: 10.1038/s44319-024-00358-5 (PMC11811133; doi:10.1038/s44319-024-00358-5)
Supplement: Supplementary file 11 — Source data Fig. 6 [file 44319_2024_358_MOESM11_ESM.zip]

Archive with 8 entries (6 files):
- Source data Figure 6/
- Source data Figure 6/Figure 6A,F,G.xlsx
- Source data Figure 6/Figure 6B,C,D,E,F,G.docx
- Source data Figure 6/Figure 6H/
- Source data Figure 6/Figure 6H/3.1.png
- Source data Figure 6/Figure 6H/TRIM56.png
- Source data Figure 6/Figure 6H/TRIM56Q.png
- Source data Figure 6/Figure 6H/TRIM56R.png
