# Supplementary material for: HDAC6 deacetylates TRIM56 to negatively regulate cGAS-STING-mediated type I interferon responses
Source: EMBO Rep. 2025 Jan 2;26(3):720–47. doi: 10.1038/s44319-024-00358-5 (PMC11811133; doi:10.1038/s44319-024-00358-5)
Supplement: Supplementary file 11 — Source data Fig. 6 [file 44319_2024_358_MOESM11_ESM.zip › Source data Figure 6/Figure 6A,F,G.xlsx]

## Sheet: Sheet1
	Figure 6
	Panel 6A	N2a
	IFN-β （pg/ml)		R1	R2	R3
	vector+HSV-1		170.25	172.75	171.5
	TRIM56-WT+HSV-1		362.75	357.75	360.25
	TRIM56-k110Q+HSV-1		482.75	500.25	491.5
	TRIM56-k110R+HSV-1		317.75	322.75	320.25
	Figure 6
	Panel 6A	BV2
	IFN-β （pg/ml)		R1	R2	R3
	vector+HSV-1		112.643	104.071	108.357
	TRIM56-WT+HSV-1		528.518	521.732	525.125
	TRIM56-k110Q+HSV-1		585.125	580.304	582.714
	TRIM56-k110R+HSV-1		367.268	359.768	363.518
	Figure 6
	Panel 6F
	UL47 (Relative Quantity)		R1	R2	R3
	IgG		0.00717	0.00903	0.0076
	TRIM56-WT+HSV-1		0.31356	0.25839	0.23261
	TRIM56-k110Q+HSV-1		1	0.84845	1
	TRIM56-k110R+HSV-1		0.23222	0.2487	0.24832
	Figure 6					Figure 6
	Panel 6G					Panel 6G
	UL47 (Relative Quantity)		R1	R2	R3	UL47 (Relative Quantity)		R1	R2	R3
	IgG		0.0048	0.00546	0.00677	IgG		0.00111	0.00093	0.00067
	vector+HSV-1		0.22422	0.23202	0.26787	vector+HSV-1		0.19939	0.2268	0.20961
	TRIM56-WT+HSV-1		1	0.9718	1.11294	TRIM56-WT+HSV-1		0.66889	0.94208	0.79125
	TRIM56-k110Q+HSV-1		1.40288	1.38978	1.53752	TRIM56-k110Q+HSV-1		1.42424	1.38978	1.65751
	TRIM56-k110R+HSV-1		0.53827	0.63463	0.53974	TRIM56-k110R+HSV-1		0.13042	0.36188	0.23925
