# Supplementary material for: HDAC6 deacetylates TRIM56 to negatively regulate cGAS-STING-mediated type I interferon responses
Source: EMBO Rep. 2025 Jan 2;26(3):720–47. doi: 10.1038/s44319-024-00358-5 (PMC11811133; doi:10.1038/s44319-024-00358-5)
Supplement: Supplementary file 12 — Source data Fig. 7 [file 44319_2024_358_MOESM12_ESM.zip]

Archive with 13 entries (11 files):
- Source data Figure 7/
- Source data Figure 7/7C/
- Source data Figure 7/7C/LV-Ctrl 5d.p.i.jpg
- Source data Figure 7/7C/LV-Ctrl 6d.p.i.jpg
- Source data Figure 7/7C/LV-Ctrl 7d.p.i.jpg
- Source data Figure 7/7C/LV-TRIM56 5d.p.i.jpg
- Source data Figure 7/7C/LV-TRIM56 6d.p.i.jpg
- Source data Figure 7/7C/LV-TRIM56 7d.p.i.jpg
- Source data Figure 7/7C/LV-TRIM56 K110Q 5d.p.i.jpg
- Source data Figure 7/7C/LV-TRIM56 K110Q 6d.p.i.jpg
- Source data Figure 7/7C/LV-TRIM56 K110Q 7d.p.i.jpg
- Source data Figure 7/Figure 7B,E.docx
- Source data Figure 7/Figure 7D,F.xlsx
