# Supplementary material for: HDAC6 deacetylates TRIM56 to negatively regulate cGAS-STING-mediated type I interferon responses
Source: EMBO Rep. 2025 Jan 2;26(3):720–47. doi: 10.1038/s44319-024-00358-5 (PMC11811133; doi:10.1038/s44319-024-00358-5)
Supplement: Supplementary file 12 — Source data Fig. 7 [file 44319_2024_358_MOESM12_ESM.zip › Source data Figure 7/Figure 7D,F.xlsx]

## Sheet: Sheet1
		Figure 7					Figure 7
		Panel 7D					Panel 7F
		Time (day)	LV-Ctrl+HSV-1	LV-TRIM56+HSV-1	LV-TRIM56 K110Q+HSV-1		Plaque number	LV-Ctrl+HSV-1						LV-TRIM56+HSV-1						LV-TRIM56 K110Q+HSV-1
		1	0	0	0		time (h)	R1		R2		R3		R1		R2		R3		R1		R2		R3
		1	0	0	0			Mean	SEM	Mean	SEM	Mean	SEM	Mean	SEM	Mean	SEM	Mean	SEM	Mean	SEM	Mean	SEM	Mean	SEM
		1	0	0	0		UL54	5.19247	0.74716	2.46983	0.63931	5.253	0.80193	0.66531	0.25099	2.00869	0.19761	2.84136	0.40172	1	0.57783	1.38895	0.45341	1.63599	1.05682
		1	0	0	0		UL52	4.86326	0.58686	3.54351	0.83644	7.55032	0.52505	0.73083	0.27741	2.3322	0.17021	3.21607	0.26684	1	0.68562	1.28707	0.53578	1.62126	1.08022
		1	0	0	0		UL27	4.05314	0.57906	2.64635	0.64261	5.12636	0.7157	0.74325	0.27543	2.10879	0.2045	2.70013	0.22453	1	0.57352	1	0.57352	1.47265	0.85614
		1	0	0	0
		1	0	0	0
		1	0	0	0
		1	0	0	0
		1	0	0	0
		2	0	0	0
		2	0	0	0
		2	0	0	0
		2	0	0	0
		2	0	0	0
		2	0	0	0
		2	0	0	0
		2	0	0	0
		2	0	0	0
		2	0	0	0
		3	0	0	0
		3	0	0	0
		3	0	0	0
		3	0	0	0
		3	0	0	0
		3	0	0	0
		3	0	0	0
		3	0	0	0
		3	0	0	0
		3	0	0	0
		4	0	0	0
		4	0	0	0
		4	0	0	0
		4	0	0	0
		4	0	0	0
		4	0	0	0
		4	0	0	0
		4	0	0	0
		4	0	0	0
		4	0	0	0
		5	0	0	0
		5	0	0	0
		5	0	0	0
		5	0	0	0
		5	0	0	0
		5	0	0	0
		5	0	0	0
		5	1	0	0
		5	1	0	0
		5	1	1	0
		6	0	0	0
		6	0	0	0
		6	0	0	0
		6	0	0	0
		6	1	0	0
		6	1	0	0
		6	1	1	1
		6		1	0
		6			0
		6		0	0
		7	0	0	0
		7	0	0	0
		7	1	0	0
		7	1	0	0
		7		0	0
		7		1	0
		7		1	0
		7			1
		7
		7
