# Supplementary material for: HDAC6 deacetylates TRIM56 to negatively regulate cGAS-STING-mediated type I interferon responses
Source: EMBO Rep. 2025 Jan 2;26(3):720–47. doi: 10.1038/s44319-024-00358-5 (PMC11811133; doi:10.1038/s44319-024-00358-5)
Supplement: Supplementary file 13 — Source data Fig. 8 [file 44319_2024_358_MOESM13_ESM.zip]

Archive with 16 entries (13 files):
- Source data Figure 8/
- Source data Figure 8/Figure 8A,C,F,G,J.xlsx
- Source data Figure 8/Figure 8B/
- Source data Figure 8/Figure 8B/0 h.tif
- Source data Figure 8/Figure 8B/2 h.tif
- Source data Figure 8/Figure 8B/4 h.tif
- Source data Figure 8/Figure 8B/6 h.tif
- Source data Figure 8/Figure 8B/inset 0h.tif
- Source data Figure 8/Figure 8B/inset 2h.tif
- Source data Figure 8/Figure 8B/inset 4h.tif
- Source data Figure 8/Figure 8B/inset 6h.tif
- Source data Figure 8/Figure 8C,D,E,H,I,J.docx
- Source data Figure 8/Figure 8G/
- Source data Figure 8/Figure 8G/HDAC6+HSV-1.jpg
- Source data Figure 8/Figure 8G/HDAC6-NLS+HSV-1.png
- Source data Figure 8/Figure 8G/vector.png
