# Supplementary material for: HDAC6 deacetylates TRIM56 to negatively regulate cGAS-STING-mediated type I interferon responses
Source: EMBO Rep. 2025 Jan 2;26(3):720–47. doi: 10.1038/s44319-024-00358-5 (PMC11811133; doi:10.1038/s44319-024-00358-5)
Supplement: Supplementary file 13 — Source data Fig. 8 [file 44319_2024_358_MOESM13_ESM.zip › Source data Figure 8/Figure 8A,C,F,G,J.xlsx]

## Sheet: Sheet1
	Figure 8
	Panel 8A
		R1	R2	R3	R4
	HSV-1 0 h	157.771	179.031	285.148	290.463
	HSV-1 2 h	146.361	148.836	271.443	282.531
	HSV-1 4 h	108.833	106.352	236.772	270.707
	HSV-1 6 h	221.012	198.88	390.07	377.371
	Tubacin	250.424	268.547	397.152	405.962
	Figure 8					Figure 8
	Panel 8C	cytoplasm				Panel 8C	nucleus
	Quantized value	R1	R2	R3		Quantized value	R1	R2	R3
	HSV-1 0 h	0.707525	0.564015	0.298351		HSV-1 0 h	0.356244	0.226724	0.656871
	HSV-1 2 h	0.725659	0.756818	0.236356		HSV-1 2 h	0.39707	0.329131	0.592122
	HSV-1 4 h	0.77337	1.16335	0.595429		HSV-1 4 h	0.0951336	0.136746	0.28815
	HSV-1 6 h	0.644349	0.610647	0.550415		HSV-1 6 h	0.326891	0.227385	1.0262
	Figure 8
	Panel 8F
	UL47	R1	R2	R3
	vector+HSV-1	1	0.98417	1
	HDAC6-WT+HSV-1	0.51418	0.51248	0.61644
	HDAC6 ∆NLS+HSV-1	0.28784	0.26106	0.23782
	Figure 8
	Panel 8G
	plaque namber	R1	R2	R3
	vector	0	0	0
	HDAC6-WT+HSV-1	46	38	43
	HDAC6 ∆NLS+HSV-1	68	61	83
	Figure 8					Figure 8					Figure 8
	Panel 1J	p-TBK1/TBK1				Panel 8J	p-IRF3/IRF3				Panel 8J	p-STING/STING
	Quantized value	R1	R2	R3		Quantized value	R1	R2	R3		Quantized value	R1	R2	R3
	US3+HSV-1	0.827131	0.405556	0.568774		US3+HSV-1	0.515406	0.694534	0.597769		US3+HSV-1	0.856713	0.447699	0.675176
	HSV-1	1.1538	0.951829	1.23227		HSV-1	0.9063	0.876914	1.04154		HSV-1	1.08568	0.816156	0.996821
	shHDAC6+US3	0.443485	0.535995	1.24585		shHDAC6+US3	0.314022	0.445523	0.554928		shHDAC6+US3	0.548606	0.482848	0.453039
	shHDAC6+US3+HSV-1	1.06977	1.40638	1.81984		shHDAC6+US3+HSV-1	1.21378	1.39951	1.25413		shHDAC6+US3+HSV-1	1.18335	1.48544	1.23941
	shHDAC6	0.599145	0.319465	0.301297		shHDAC6	0.281564	0.355046	0.453088		shHDAC6	0.580791	0.397592	0.31007
	shHDAC6+HSV-1	1.64444	1.87956	2.62318		shHDAC6+HSV-1	1.54892	1.50714	1.68424		shHDAC6+HSV-1	1.44266	1.56128	1.59153
