# Supplementary material for: HDAC6 deacetylates TRIM56 to negatively regulate cGAS-STING-mediated type I interferon responses
Source: EMBO Rep. 2025 Jan 2;26(3):720–47. doi: 10.1038/s44319-024-00358-5 (PMC11811133; doi:10.1038/s44319-024-00358-5)
Supplement: Supplementary file 14 — EV and Appendix Figures Source Data [file 44319_2024_358_MOESM14_ESM.zip]

Archive with 11 entries (10 files):
- Soure data Figure EV and Appendix/
- Soure data Figure EV and Appendix/Source data Appendix Figure S1.zip
- Soure data Figure EV and Appendix/Source data Appendix Figure S3.zip
- Soure data Figure EV and Appendix/Source data Appendix Figure S4.zip
- Soure data Figure EV and Appendix/Source data Appendix Figure S5.zip
- Soure data Figure EV and Appendix/Source data Appendix Figure S6.zip
- Soure data Figure EV and Appendix/Source data Figure EV1.zip
- Soure data Figure EV and Appendix/Source data Figure EV2.zip
- Soure data Figure EV and Appendix/Source data Figure EV3.zip
- Soure data Figure EV and Appendix/Source data Figure EV4.zip
- Soure data Figure EV and Appendix/Source data Figure EV5.zip
